# Supplementary material for: Large-Scale CRISPR Screen of LDLR Pathogenic Variants
Source: Research (Wash D C). 2023 Jul 25;6:0203. doi: 10.34133/research.0203 (PMC10368174; doi:10.34133/research.0203)
Supplement: Supplementary 1 — Figs. S1 to S13 Tables S1 and S2 Supplementary Data 1 to 6 [file research.0203.f1.zip]

Archive with 2 entries (2 files):
- Supplementary Manuscript.docx
- Supplementary Data.xls
