# Supplementary material for: Large-Scale CRISPR Screen of LDLR Pathogenic Variants
Source: Research (Wash D C). 2023 Jul 25;6:0203. doi: 10.34133/research.0203 (PMC10368174; doi:10.34133/research.0203)
Supplement: Supplementary 1 — Figs. S1 to S13 Tables S1 and S2 Supplementary Data 1 to 6 [file research.0203.f1.zip › Supplementary Data.xls]

## Sheet: Supplementary Data 1
ID	Sequence	Number of bases
BE4-P1	tatcttgtggaaaggacgaaacaccGATCCCAGCACGTTGGGAGGCgttttagagctagaaatagcaagttaaaat	76
BE4-P2	tatcttgtggaaaggacgaaacaccGCCCAGCACGTTGGGAGGCTGgttttagagctagaaatagcaagttaaaat	76
BE4-P3	tatcttgtggaaaggacgaaacaccGCCAGCACGTTGGGAGGCTGAgttttagagctagaaatagcaagttaaaat	76
BE4-P4	tatcttgtggaaaggacgaaacaccGAGCACGTTGGGAGGCTGAGGgttttagagctagaaatagcaagttaaaat	76
BE4-P5	tatcttgtggaaaggacgaaacaccGCACGTTGGGAGGCTGAGGCgttttagagctagaaatagcaagttaaaat	75
BE4-P6	tatcttgtggaaaggacgaaacaccGCTGAGGCGGGTGGATCACAgttttagagctagaaatagcaagttaaaat	75
BE4-P7	tatcttgtggaaaggacgaaacaccGCTGAGGCGGGTGGATCACAAgttttagagctagaaatagcaagttaaaat	76
BE4-P8	tatcttgtggaaaggacgaaacaccGATCACAAGGTCAGGAGATCCgttttagagctagaaatagcaagttaaaat	76
BE4-P9	tatcttgtggaaaggacgaaacaccGCAGACCATCCTGGCTAACAAgttttagagctagaaatagcaagttaaaat	76
BE4-P10	tatcttgtggaaaggacgaaacaccGACCATCCTGGCTAACAAAGgttttagagctagaaatagcaagttaaaat	75
BE4-P11	tatcttgtggaaaggacgaaacaccGTGGCTAACAAAGTGAAACCCgttttagagctagaaatagcaagttaaaat	76
BE4-P12	tatcttgtggaaaggacgaaacaccGTTAGGCTGGGCGTGGTGGCTgttttagagctagaaatagcaagttaaaat	76
BE4-P13	tatcttgtggaaaggacgaaacaccGAGGCTGGGCGTGGTGGCTCGgttttagagctagaaatagcaagttaaaat	76
BE4-P14	tatcttgtggaaaggacgaaacaccGTGGGCGTGGTGGCTCGTGCCgttttagagctagaaatagcaagttaaaat	76
BE4-P15	tatcttgtggaaaggacgaaacaccGTGGCTCGTGCCTGTAATCCCgttttagagctagaaatagcaagttaaaat	76
BE4-P16	tatcttgtggaaaggacgaaacaccGTGCCTGTAATCCCAGCACTTgttttagagctagaaatagcaagttaaaat	76
BE4-P17	tatcttgtggaaaggacgaaacaccGTGTAATCCCAGCACTTTGGGgttttagagctagaaatagcaagttaaaat	76
BE4-P18	tatcttgtggaaaggacgaaacaccGTAATCCCAGCACTTTGGGAgttttagagctagaaatagcaagttaaaat	75
BE4-P19	tatcttgtggaaaggacgaaacaccGATCCCAGCACTTTGGGAGGCgttttagagctagaaatagcaagttaaaat	76
BE4-P20	tatcttgtggaaaggacgaaacaccGCCCAGCACTTTGGGAGGCTGgttttagagctagaaatagcaagttaaaat	76
BE4-P21	tatcttgtggaaaggacgaaacaccGCCAGCACTTTGGGAGGCTGAgttttagagctagaaatagcaagttaaaat	76
BE4-P22	tatcttgtggaaaggacgaaacaccGAGCACTTTGGGAGGCTGAGGgttttagagctagaaatagcaagttaaaat	76
BE4-P23	tatcttgtggaaaggacgaaacaccGCACTTTGGGAGGCTGAGGCgttttagagctagaaatagcaagttaaaat	75
BE4-P24	tatcttgtggaaaggacgaaacaccGAGGCTGAGGCGGGCGGATCAgttttagagctagaaatagcaagttaaaat	76
BE4-P25	tatcttgtggaaaggacgaaacaccGCTGAGGCGGGCGGATCACGgttttagagctagaaatagcaagttaaaat	75
BE4-P26	tatcttgtggaaaggacgaaacaccGCTGAGGCGGGCGGATCACGAgttttagagctagaaatagcaagttaaaat	76
BE4-P27	tatcttgtggaaaggacgaaacaccGGCGGGCGGATCACGAGGTCgttttagagctagaaatagcaagttaaaat	75
BE4-P28	tatcttgtggaaaggacgaaacaccGCGGGCGGATCACGAGGTCAgttttagagctagaaatagcaagttaaaat	75
BE4-P29	tatcttgtggaaaggacgaaacaccGGGCGGATCACGAGGTCAGGgttttagagctagaaatagcaagttaaaat	75
BE4-P30	tatcttgtggaaaggacgaaacaccGGATCACGAGGTCAGGAGATgttttagagctagaaatagcaagttaaaat	75
BE4-P31	tatcttgtggaaaggacgaaacaccGATCACGAGGTCAGGAGATCGgttttagagctagaaatagcaagttaaaat	76
BE4-P32	tatcttgtggaaaggacgaaacaccGCGAGGTCAGGAGATCGAGACgttttagagctagaaatagcaagttaaaat	76
BE4-P33	tatcttgtggaaaggacgaaacaccGCGAGACCGTCCTGGCTAACAgttttagagctagaaatagcaagttaaaat	76
BE4-P34	tatcttgtggaaaggacgaaacaccGAGACCGTCCTGGCTAACACgttttagagctagaaatagcaagttaaaat	75
BE4-P35	tatcttgtggaaaggacgaaacaccGAAATTAGCCAGGTGTGGTGGgttttagagctagaaatagcaagttaaaat	76
BE4-P36	tatcttgtggaaaggacgaaacaccGAATTAGCCAGGTGTGGTGGCgttttagagctagaaatagcaagttaaaat	76
BE4-P37	tatcttgtggaaaggacgaaacaccGATTAGCCAGGTGTGGTGGCGgttttagagctagaaatagcaagttaaaat	76
BE4-P38	tatcttgtggaaaggacgaaacaccGTAGCCAGGTGTGGTGGCGGGgttttagagctagaaatagcaagttaaaat	76
BE4-P39	tatcttgtggaaaggacgaaacaccGTGGCGGGCGCCTGTAGTCCCgttttagagctagaaatagcaagttaaaat	76
BE4-P40	tatcttgtggaaaggacgaaacaccGTGTAGTCCCAGCTACTCAGGgttttagagctagaaatagcaagttaaaat	76
BE4-P41	tatcttgtggaaaggacgaaacaccGTAGTCCCAGCTACTCAGGAgttttagagctagaaatagcaagttaaaat	75
BE4-P42	tatcttgtggaaaggacgaaacaccGTCCCAGCTACTCAGGAGGCgttttagagctagaaatagcaagttaaaat	75
BE4-P43	tatcttgtggaaaggacgaaacaccGCCCAGCTACTCAGGAGGCTGgttttagagctagaaatagcaagttaaaat	76
BE4-P44	tatcttgtggaaaggacgaaacaccGCCAGCTACTCAGGAGGCTGAgttttagagctagaaatagcaagttaaaat	76
BE4-P45	tatcttgtggaaaggacgaaacaccGCTACTCAGGAGGCTGAGGCgttttagagctagaaatagcaagttaaaat	75
BE4-P46	tatcttgtggaaaggacgaaacaccGCTACTCAGGAGGCTGAGGCAgttttagagctagaaatagcaagttaaaat	76
BE4-P47	tatcttgtggaaaggacgaaacaccGACTCAGGAGGCTGAGGCAGGgttttagagctagaaatagcaagttaaaat	76
BE4-P48	tatcttgtggaaaggacgaaacaccGAGGAGGCTGAGGCAGGAGAGgttttagagctagaaatagcaagttaaaat	76
BE4-P49	tatcttgtggaaaggacgaaacaccGGAGGCTGAGGCAGGAGAGTgttttagagctagaaatagcaagttaaaat	75
BE4-P50	tatcttgtggaaaggacgaaacaccGAGGCTGAGGCAGGAGAGTGGgttttagagctagaaatagcaagttaaaat	76
BE4-P51	tatcttgtggaaaggacgaaacaccGCTGAGGCAGGAGAGTGGTGgttttagagctagaaatagcaagttaaaat	75
BE4-P52	tatcttgtggaaaggacgaaacaccGTGAACTCGGGAGGCGCAGCTgttttagagctagaaatagcaagttaaaat	76
BE4-P53	tatcttgtggaaaggacgaaacaccGACTCGGGAGGCGCAGCTTGCgttttagagctagaaatagcaagttaaaat	76
BE4-P54	tatcttgtggaaaggacgaaacaccGGGAGGCGCAGCTTGCAGTGgttttagagctagaaatagcaagttaaaat	75
BE4-P55	tatcttgtggaaaggacgaaacaccGAGGCGCAGCTTGCAGTGAGCgttttagagctagaaatagcaagttaaaat	76
BE4-P56	tatcttgtggaaaggacgaaacaccGCGCAGCTTGCAGTGAGCCGgttttagagctagaaatagcaagttaaaat	75
BE4-P57	tatcttgtggaaaggacgaaacaccGAGCTTGCAGTGAGCCGAGACgttttagagctagaaatagcaagttaaaat	76
BE4-P58	tatcttgtggaaaggacgaaacaccGCTTGCAGTGAGCCGAGACTGgttttagagctagaaatagcaagttaaaat	76
BE4-P59	tatcttgtggaaaggacgaaacaccGTGAGCCGAGACTGCGCCACgttttagagctagaaatagcaagttaaaat	75
BE4-P60	tatcttgtggaaaggacgaaacaccGAGACTGCGCCACTGCACTCCgttttagagctagaaatagcaagttaaaat	76
BE4-P61	tatcttgtggaaaggacgaaacaccGTGCGCCACTGCACTCCAGCCgttttagagctagaaatagcaagttaaaat	76
BE4-P62	tatcttgtggaaaggacgaaacaccGCGCCACTGCACTCCAGCCTgttttagagctagaaatagcaagttaaaat	75
BE4-P63	tatcttgtggaaaggacgaaacaccGCGCCACTGCACTCCAGCCTGgttttagagctagaaatagcaagttaaaat	76
BE4-P64	tatcttgtggaaaggacgaaacaccGTGCACTCCAGCCTGGGCAACgttttagagctagaaatagcaagttaaaat	76
BE4-P65	tatcttgtggaaaggacgaaacaccGCTCCAGCCTGGGCAACAGACgttttagagctagaaatagcaagttaaaat	76
BE4-P66	tatcttgtggaaaggacgaaacaccGCCAGCCTGGGCAACAGACAGgttttagagctagaaatagcaagttaaaat	76
BE4-P67	tatcttgtggaaaggacgaaacaccGTGGGCAACAGACAGAGACTCgttttagagctagaaatagcaagttaaaat	76
BE4-P68	tatcttgtggaaaggacgaaacaccGATTAGCCAGGCGTGGTGGCAgttttagagctagaaatagcaagttaaaat	76
BE4-P69	tatcttgtggaaaggacgaaacaccGTAGCCAGGCGTGGTGGCACGgttttagagctagaaatagcaagttaaaat	76
BE4-P70	tatcttgtggaaaggacgaaacaccGCAGGCGTGGTGGCACGTGCAgttttagagctagaaatagcaagttaaaat	76
BE4-P71	tatcttgtggaaaggacgaaacaccGTGGTGGCACGTGCACGTGACgttttagagctagaaatagcaagttaaaat	76
BE4-P72	tatcttgtggaaaggacgaaacaccGTGGCACGTGCACGTGACTGTgttttagagctagaaatagcaagttaaaat	76
BE4-P73	tatcttgtggaaaggacgaaacaccGTGCACGTGACTGTAGTCCCgttttagagctagaaatagcaagttaaaat	75
BE4-P74	tatcttgtggaaaggacgaaacaccGTGACTGTAGTCCCAGCTACTgttttagagctagaaatagcaagttaaaat	76
BE4-P75	tatcttgtggaaaggacgaaacaccGTGTAGTCCCAGCTACTTGGGgttttagagctagaaatagcaagttaaaat	76
BE4-P76	tatcttgtggaaaggacgaaacaccGTAGTCCCAGCTACTTGGGAgttttagagctagaaatagcaagttaaaat	75
BE4-P77	tatcttgtggaaaggacgaaacaccGTCCCAGCTACTTGGGAGGCgttttagagctagaaatagcaagttaaaat	75
BE4-P78	tatcttgtggaaaggacgaaacaccGCCCAGCTACTTGGGAGGCTGgttttagagctagaaatagcaagttaaaat	76
BE4-P79	tatcttgtggaaaggacgaaacaccGCCAGCTACTTGGGAGGCTGAgttttagagctagaaatagcaagttaaaat	76
BE4-P80	tatcttgtggaaaggacgaaacaccGCTACTTGGGAGGCTGAGGCgttttagagctagaaatagcaagttaaaat	75
BE4-P81	tatcttgtggaaaggacgaaacaccGCTACTTGGGAGGCTGAGGCAgttttagagctagaaatagcaagttaaaat	76
BE4-P82	tatcttgtggaaaggacgaaacaccGGAGGCTGAGGCAGGAGAATgttttagagctagaaatagcaagttaaaat	75
BE4-P83	tatcttgtggaaaggacgaaacaccGCTGAGGCAGGAGAATTGTTgttttagagctagaaatagcaagttaaaat	75
BE4-P84	tatcttgtggaaaggacgaaacaccGTTTGAACCCGGGAGACGGAgttttagagctagaaatagcaagttaaaat	75
BE4-P85	tatcttgtggaaaggacgaaacaccGTGAACCCGGGAGACGGAGGTgttttagagctagaaatagcaagttaaaat	76
BE4-P86	tatcttgtggaaaggacgaaacaccGACCCGGGAGACGGAGGTTGCgttttagagctagaaatagcaagttaaaat	76
BE4-P87	tatcttgtggaaaggacgaaacaccGGGAGACGGAGGTTGCAGTGgttttagagctagaaatagcaagttaaaat	75
BE4-P88	tatcttgtggaaaggacgaaacaccGAGACGGAGGTTGCAGTGAGCgttttagagctagaaatagcaagttaaaat	76
BE4-P89	tatcttgtggaaaggacgaaacaccGAGGTTGCAGTGAGCCGAGATgttttagagctagaaatagcaagttaaaat	76
BE4-P90	tatcttgtggaaaggacgaaacaccGTTGCAGTGAGCCGAGATCGgttttagagctagaaatagcaagttaaaat	75
BE4-P91	tatcttgtggaaaggacgaaacaccGTGAGCCGAGATCGCGCCACgttttagagctagaaatagcaagttaaaat	75
BE4-P92	tatcttgtggaaaggacgaaacaccGAGATCGCGCCACTGCACTCCgttttagagctagaaatagcaagttaaaat	76
BE4-P93	tatcttgtggaaaggacgaaacaccGCGCGCCACTGCACTCCAGCCgttttagagctagaaatagcaagttaaaat	76
BE4-P94	tatcttgtggaaaggacgaaacaccGCGCCACTGCACTCCAGCCTgttttagagctagaaatagcaagttaaaat	75
BE4-P95	tatcttgtggaaaggacgaaacaccGCGCCACTGCACTCCAGCCTGgttttagagctagaaatagcaagttaaaat	76
BE4-P96	tatcttgtggaaaggacgaaacaccGCCACTGCACTCCAGCCTGGGgttttagagctagaaatagcaagttaaaat	76
BE4-P97	tatcttgtggaaaggacgaaacaccGTGCACTCCAGCCTGGGTGACgttttagagctagaaatagcaagttaaaat	76
BE4-P98	tatcttgtggaaaggacgaaacaccGCACTCCAGCCTGGGTGACAGgttttagagctagaaatagcaagttaaaat	76
BE4-P99	tatcttgtggaaaggacgaaacaccGCCAGCCTGGGTGACAGAGCTgttttagagctagaaatagcaagttaaaat	76
BE4-P100	tatcttgtggaaaggacgaaacaccGTGGGTGACAGAGCTAGACTCgttttagagctagaaatagcaagttaaaat	76
BE4-P101	tatcttgtggaaaggacgaaacaccGAGGAACTGGCAGGTCTTCCCgttttagagctagaaatagcaagttaaaat	76
BE4-P102	tatcttgtggaaaggacgaaacaccGAACTGGCAGGTCTTCCCTGAgttttagagctagaaatagcaagttaaaat	76
BE4-P103	tatcttgtggaaaggacgaaacaccGCTGGCAGGTCTTCCCTGAAGgttttagagctagaaatagcaagttaaaat	76
BE4-P104	tatcttgtggaaaggacgaaacaccGAAATGCAGTTGCAACACAAAgttttagagctagaaatagcaagttaaaat	76
BE4-P105	tatcttgtggaaaggacgaaacaccGAGAGACAGCCTGGCTCTGTgttttagagctagaaatagcaagttaaaat	75
BE4-P106	tatcttgtggaaaggacgaaacaccGACAGCCTGGCTCTGTTGATgttttagagctagaaatagcaagttaaaat	75
BE4-P107	tatcttgtggaaaggacgaaacaccGACAGCCTGGCTCTGTTGATTgttttagagctagaaatagcaagttaaaat	76
BE4-P108	tatcttgtggaaaggacgaaacaccGCAGCCTGGCTCTGTTGATTGgttttagagctagaaatagcaagttaaaat	76
BE4-P109	tatcttgtggaaaggacgaaacaccGCCTGGCTCTGTTGATTGGGCgttttagagctagaaatagcaagttaaaat	76
BE4-P110	tatcttgtggaaaggacgaaacaccGCTGGCTCTGTTGATTGGGCTgttttagagctagaaatagcaagttaaaat	76
BE4-P111	tatcttgtggaaaggacgaaacaccGGCTCTGTTGATTGGGCTGGgttttagagctagaaatagcaagttaaaat	75
BE4-P112	tatcttgtggaaaggacgaaacaccGATTGGGCTGGAGTGCAGTGGgttttagagctagaaatagcaagttaaaat	76
BE4-P113	tatcttgtggaaaggacgaaacaccGTGGGCTGGAGTGCAGTGGCGgttttagagctagaaatagcaagttaaaat	76
BE4-P114	tatcttgtggaaaggacgaaacaccGAGTGCAGTGGCGCGACCGTgttttagagctagaaatagcaagttaaaat	75
BE4-P115	tatcttgtggaaaggacgaaacaccGTGGCGCGACCGTAGCTCATgttttagagctagaaatagcaagttaaaat	75
BE4-P116	tatcttgtggaaaggacgaaacaccGCGCGACCGTAGCTCATTGCgttttagagctagaaatagcaagttaaaat	75
BE4-P117	tatcttgtggaaaggacgaaacaccGCATTGCAGCCTCAACCTCCTgttttagagctagaaatagcaagttaaaat	76
BE4-P118	tatcttgtggaaaggacgaaacaccGATTGCAGCCTCAACCTCCTTgttttagagctagaaatagcaagttaaaat	76
BE4-P119	tatcttgtggaaaggacgaaacaccGCCTCAACCTCCTTGGCTCAgttttagagctagaaatagcaagttaaaat	75
BE4-P120	tatcttgtggaaaggacgaaacaccGTCAAGCAATCCTCCTACCTCgttttagagctagaaatagcaagttaaaat	76
BE4-P121	tatcttgtggaaaggacgaaacaccGATCCTCCTACCTCAGCCTCCgttttagagctagaaatagcaagttaaaat	76
BE4-P122	tatcttgtggaaaggacgaaacaccGCCTCCTACCTCAGCCTCCTGgttttagagctagaaatagcaagttaaaat	76
BE4-P123	tatcttgtggaaaggacgaaacaccGCCTACCTCAGCCTCCTGAGTgttttagagctagaaatagcaagttaaaat	76
BE4-P124	tatcttgtggaaaggacgaaacaccGACCTCAGCCTCCTGAGTAGCgttttagagctagaaatagcaagttaaaat	76
BE4-P125	tatcttgtggaaaggacgaaacaccGCCTCAGCCTCCTGAGTAGCTgttttagagctagaaatagcaagttaaaat	76
BE4-P126	tatcttgtggaaaggacgaaacaccGCTCAGCCTCCTGAGTAGCTGgttttagagctagaaatagcaagttaaaat	76
BE4-P127	tatcttgtggaaaggacgaaacaccGTGAGTAGCTGGGACCACAGGgttttagagctagaaatagcaagttaaaat	76
BE4-P128	tatcttgtggaaaggacgaaacaccGAGTAGCTGGGACCACAGGTGgttttagagctagaaatagcaagttaaaat	76
BE4-P129	tatcttgtggaaaggacgaaacaccGTAGCTGGGACCACAGGTGTGgttttagagctagaaatagcaagttaaaat	76
BE4-P130	tatcttgtggaaaggacgaaacaccGACCACAGGTGTGAGCCACCAgttttagagctagaaatagcaagttaaaat	76
BE4-P131	tatcttgtggaaaggacgaaacaccGAGCCACCACGCCTGGCTAATgttttagagctagaaatagcaagttaaaat	76
BE4-P132	tatcttgtggaaaggacgaaacaccGTAGAGACAGGGTCTCACTAgttttagagctagaaatagcaagttaaaat	75
BE4-P133	tatcttgtggaaaggacgaaacaccGAGAGACAGGGTCTCACTATGgttttagagctagaaatagcaagttaaaat	76
BE4-P134	tatcttgtggaaaggacgaaacaccGAGACAGGGTCTCACTATGTgttttagagctagaaatagcaagttaaaat	75
BE4-P135	tatcttgtggaaaggacgaaacaccGAGGGTCTCACTATGTGGCCCgttttagagctagaaatagcaagttaaaat	76
BE4-P136	tatcttgtggaaaggacgaaacaccGGGTCTCACTATGTGGCCCAgttttagagctagaaatagcaagttaaaat	75
BE4-P137	tatcttgtggaaaggacgaaacaccGTCTCACTATGTGGCCCAGGCgttttagagctagaaatagcaagttaaaat	76
BE4-P138	tatcttgtggaaaggacgaaacaccGCTCACTATGTGGCCCAGGCTgttttagagctagaaatagcaagttaaaat	76
BE4-P139	tatcttgtggaaaggacgaaacaccGCCAGGCTGGTTTCCAACTCCgttttagagctagaaatagcaagttaaaat	76
BE4-P140	tatcttgtggaaaggacgaaacaccGCAGGCTGGTTTCCAACTCCTgttttagagctagaaatagcaagttaaaat	76
BE4-P141	tatcttgtggaaaggacgaaacaccGAGGCTGGTTTCCAACTCCTGgttttagagctagaaatagcaagttaaaat	76
BE4-P142	tatcttgtggaaaggacgaaacaccGTTTCCAACTCCTGGGCTCAgttttagagctagaaatagcaagttaaaat	75
BE4-P143	tatcttgtggaaaggacgaaacaccGTTCCAACTCCTGGGCTCAAGgttttagagctagaaatagcaagttaaaat	76
BE4-P144	tatcttgtggaaaggacgaaacaccGCTCCCACCTCTGCCTCCCAAgttttagagctagaaatagcaagttaaaat	76
BE4-P145	tatcttgtggaaaggacgaaacaccGCCCACCTCTGCCTCCCAAAGgttttagagctagaaatagcaagttaaaat	76
BE4-P146	tatcttgtggaaaggacgaaacaccGACCTCTGCCTCCCAAAGTGCgttttagagctagaaatagcaagttaaaat	76
BE4-P147	tatcttgtggaaaggacgaaacaccGCCTCTGCCTCCCAAAGTGCTgttttagagctagaaatagcaagttaaaat	76
BE4-P148	tatcttgtggaaaggacgaaacaccGCTCTGCCTCCCAAAGTGCTGgttttagagctagaaatagcaagttaaaat	76
BE4-P149	tatcttgtggaaaggacgaaacaccGTCTGCCTCCCAAAGTGCTGGgttttagagctagaaatagcaagttaaaat	76
BE4-P150	tatcttgtggaaaggacgaaacaccGATTACAGGCATGAGCCACCTgttttagagctagaaatagcaagttaaaat	76
BE4-P151	tatcttgtggaaaggacgaaacaccGCAGGCATGAGCCACCTCGCCgttttagagctagaaatagcaagttaaaat	76
BE4-P152	tatcttgtggaaaggacgaaacaccGAGGCATGAGCCACCTCGCCTgttttagagctagaaatagcaagttaaaat	76
BE4-P153	tatcttgtggaaaggacgaaacaccGAGCCACCTCGCCTGGCCTCTgttttagagctagaaatagcaagttaaaat	76
BE4-P154	tatcttgtggaaaggacgaaacaccGCACCTCGCCTGGCCTCTAGTgttttagagctagaaatagcaagttaaaat	76
BE4-P155	tatcttgtggaaaggacgaaacaccGTTTAACTTAATCCTTACAAGgttttagagctagaaatagcaagttaaaat	76
BE4-P156	tatcttgtggaaaggacgaaacaccGCTTAATCCTTACAAGAGCCCgttttagagctagaaatagcaagttaaaat	76
BE4-P157	tatcttgtggaaaggacgaaacaccGTAATCCTTACAAGAGCCCTGgttttagagctagaaatagcaagttaaaat	76
BE4-P158	tatcttgtggaaaggacgaaacaccGATCCTTACAAGAGCCCTGTGgttttagagctagaaatagcaagttaaaat	76
BE4-P159	tatcttgtggaaaggacgaaacaccGTTACAAGAGCCCTGTGAGCTgttttagagctagaaatagcaagttaaaat	76
BE4-P160	tatcttgtggaaaggacgaaacaccGAGCCCTGTGAGCTAGTTACgttttagagctagaaatagcaagttaaaat	75
BE4-P161	tatcttgtggaaaggacgaaacaccGAGCCCTGTGAGCTAGTTACAgttttagagctagaaatagcaagttaaaat	76
BE4-P162	tatcttgtggaaaggacgaaacaccGCTAGTTACAGGAGCACAAATgttttagagctagaaatagcaagttaaaat	76
BE4-P163	tatcttgtggaaaggacgaaacaccGAGGAGCACAAATGGAAACCAgttttagagctagaaatagcaagttaaaat	76
BE4-P164	tatcttgtggaaaggacgaaacaccGATCAGCATGACTCAGTCCTCgttttagagctagaaatagcaagttaaaat	76
BE4-P165	tatcttgtggaaaggacgaaacaccGCAGCATGACTCAGTCCTCAGgttttagagctagaaatagcaagttaaaat	76
BE4-P166	tatcttgtggaaaggacgaaacaccGTGACTCAGTCCTCAGAGCCAgttttagagctagaaatagcaagttaaaat	76
BE4-P167	tatcttgtggaaaggacgaaacaccGTCAGTCCTCAGAGCCATGTAgttttagagctagaaatagcaagttaaaat	76
BE4-P168	tatcttgtggaaaggacgaaacaccGCAGTCCTCAGAGCCATGTATgttttagagctagaaatagcaagttaaaat	76
BE4-P169	tatcttgtggaaaggacgaaacaccGTCCTCAGAGCCATGTATGGCgttttagagctagaaatagcaagttaaaat	76
BE4-P170	tatcttgtggaaaggacgaaacaccGCTCAGAGCCATGTATGGCCGgttttagagctagaaatagcaagttaaaat	76
BE4-P171	tatcttgtggaaaggacgaaacaccGAGCCATGTATGGCCGTGTCgttttagagctagaaatagcaagttaaaat	75
BE4-P172	tatcttgtggaaaggacgaaacaccGTGTATGGCCGTGTCCGTGCAgttttagagctagaaatagcaagttaaaat	76
BE4-P173	tatcttgtggaaaggacgaaacaccGTATGGCCGTGTCCGTGCATgttttagagctagaaatagcaagttaaaat	75
BE4-P174	tatcttgtggaaaggacgaaacaccGTGGCCGTGTCCGTGCATGGCgttttagagctagaaatagcaagttaaaat	76
BE4-P175	tatcttgtggaaaggacgaaacaccGGCCGTGTCCGTGCATGGCAgttttagagctagaaatagcaagttaaaat	75
BE4-P176	tatcttgtggaaaggacgaaacaccGCGTGTCCGTGCATGGCAGGCgttttagagctagaaatagcaagttaaaat	76
BE4-P177	tatcttgtggaaaggacgaaacaccGTGTCCGTGCATGGCAGGCAgttttagagctagaaatagcaagttaaaat	75
BE4-P178	tatcttgtggaaaggacgaaacaccGCCGTGCATGGCAGGCAGGTCgttttagagctagaaatagcaagttaaaat	76
BE4-P179	tatcttgtggaaaggacgaaacaccGCGTGCATGGCAGGCAGGTCAgttttagagctagaaatagcaagttaaaat	76
BE4-P180	tatcttgtggaaaggacgaaacaccGTGCATGGCAGGCAGGTCAGgttttagagctagaaatagcaagttaaaat	75
BE4-P181	tatcttgtggaaaggacgaaacaccGTGCATGGCAGGCAGGTCAGGgttttagagctagaaatagcaagttaaaat	76
BE4-P182	tatcttgtggaaaggacgaaacaccGAACGCTGTTCTGGAAACCTgttttagagctagaaatagcaagttaaaat	75
BE4-P183	tatcttgtggaaaggacgaaacaccGAACGCTGTTCTGGAAACCTTgttttagagctagaaatagcaagttaaaat	76
BE4-P184	tatcttgtggaaaggacgaaacaccGCTGTTCTGGAAACCTTGGCCgttttagagctagaaatagcaagttaaaat	76
BE4-P185	tatcttgtggaaaggacgaaacaccGTGTTCTGGAAACCTTGGCCAgttttagagctagaaatagcaagttaaaat	76
BE4-P186	tatcttgtggaaaggacgaaacaccGTGGAAACCTTGGCCAGGCCTgttttagagctagaaatagcaagttaaaat	76
BE4-P187	tatcttgtggaaaggacgaaacaccGGAAACCTTGGCCAGGCCTTgttttagagctagaaatagcaagttaaaat	75
BE4-P188	tatcttgtggaaaggacgaaacaccGCTTGGCCAGGCCTTGGCACCgttttagagctagaaatagcaagttaaaat	76
BE4-P189	tatcttgtggaaaggacgaaacaccGTGGCCAGGCCTTGGCACCCGgttttagagctagaaatagcaagttaaaat	76
BE4-P190	tatcttgtggaaaggacgaaacaccGGCCAGGCCTTGGCACCCGAgttttagagctagaaatagcaagttaaaat	75
BE4-P191	tatcttgtggaaaggacgaaacaccGAGGCCTTGGCACCCGAGGAAgttttagagctagaaatagcaagttaaaat	76
BE4-P192	tatcttgtggaaaggacgaaacaccGCCTTGGCACCCGAGGAATGgttttagagctagaaatagcaagttaaaat	75
BE4-P193	tatcttgtggaaaggacgaaacaccGCCAGACCTGCCCTGACCTCTgttttagagctagaaatagcaagttaaaat	76
BE4-P194	tatcttgtggaaaggacgaaacaccGCCTGCCCTGACCTCTAGCTCgttttagagctagaaatagcaagttaaaat	76
BE4-P195	tatcttgtggaaaggacgaaacaccGCTGCCCTGACCTCTAGCTCTgttttagagctagaaatagcaagttaaaat	76
BE4-P196	tatcttgtggaaaggacgaaacaccGTGCCCTGACCTCTAGCTCTGgttttagagctagaaatagcaagttaaaat	76
BE4-P197	tatcttgtggaaaggacgaaacaccGACCTCTAGCTCTGGGAACTAgttttagagctagaaatagcaagttaaaat	76
BE4-P198	tatcttgtggaaaggacgaaacaccGCTAGCTCTGGGAACTATGTAgttttagagctagaaatagcaagttaaaat	76
BE4-P199	tatcttgtggaaaggacgaaacaccGTGGGAACTATGTAAGCCAAGgttttagagctagaaatagcaagttaaaat	76
BE4-P200	tatcttgtggaaaggacgaaacaccGATGTAAGCCAAGTGCCTTCCgttttagagctagaaatagcaagttaaaat	76
BE4-P201	tatcttgtggaaaggacgaaacaccGTGTAAGCCAAGTGCCTTCCGgttttagagctagaaatagcaagttaaaat	76
BE4-P202	tatcttgtggaaaggacgaaacaccGAAGCCAAGTGCCTTCCGGGAgttttagagctagaaatagcaagttaaaat	76
BE4-P203	tatcttgtggaaaggacgaaacaccGAGCCAAGTGCCTTCCGGGAAgttttagagctagaaatagcaagttaaaat	76
BE4-P204	tatcttgtggaaaggacgaaacaccGCAAGTGCCTTCCGGGAAGGGgttttagagctagaaatagcaagttaaaat	76
BE4-P205	tatcttgtggaaaggacgaaacaccGCCTCTCCTGGTAACTCTTTCgttttagagctagaaatagcaagttaaaat	76
BE4-P206	tatcttgtggaaaggacgaaacaccGCTCTCCTGGTAACTCTTTCTgttttagagctagaaatagcaagttaaaat	76
BE4-P207	tatcttgtggaaaggacgaaacaccGTCTCCTGGTAACTCTTTCTGgttttagagctagaaatagcaagttaaaat	76
BE4-P208	tatcttgtggaaaggacgaaacaccGTAACTCTTTCTGGGTAACCgttttagagctagaaatagcaagttaaaat	75
BE4-P209	tatcttgtggaaaggacgaaacaccGACTCTTTCTGGGTAACCAGAgttttagagctagaaatagcaagttaaaat	76
BE4-P210	tatcttgtggaaaggacgaaacaccGTCTTTCTGGGTAACCAGATGgttttagagctagaaatagcaagttaaaat	76
BE4-P211	tatcttgtggaaaggacgaaacaccGCTTTCTGGGTAACCAGATGTgttttagagctagaaatagcaagttaaaat	76
BE4-P212	tatcttgtggaaaggacgaaacaccGGTAACCAGATGTGGACTCAgttttagagctagaaatagcaagttaaaat	75
BE4-P213	tatcttgtggaaaggacgaaacaccGTGTGGACTCATGACACACACgttttagagctagaaatagcaagttaaaat	76
BE4-P214	tatcttgtggaaaggacgaaacaccGTGGACTCATGACACACACTGgttttagagctagaaatagcaagttaaaat	76
BE4-P215	tatcttgtggaaaggacgaaacaccGCATGACACACACTGAGCCTAgttttagagctagaaatagcaagttaaaat	76
BE4-P216	tatcttgtggaaaggacgaaacaccGTGAGACAGTTTCGGTCTTCTgttttagagctagaaatagcaagttaaaat	76
BE4-P217	tatcttgtggaaaggacgaaacaccGCAGTTTCGGTCTTCTTGCCCgttttagagctagaaatagcaagttaaaat	76
BE4-P218	tatcttgtggaaaggacgaaacaccGAGTTTCGGTCTTCTTGCCCAgttttagagctagaaatagcaagttaaaat	76
BE4-P219	tatcttgtggaaaggacgaaacaccGTTCGGTCTTCTTGCCCAGGCgttttagagctagaaatagcaagttaaaat	76
BE4-P220	tatcttgtggaaaggacgaaacaccGTCGGTCTTCTTGCCCAGGCTgttttagagctagaaatagcaagttaaaat	76
BE4-P221	tatcttgtggaaaggacgaaacaccGGTCTTCTTGCCCAGGCTGGgttttagagctagaaatagcaagttaaaat	75
BE4-P222	tatcttgtggaaaggacgaaacaccGTCTTCTTGCCCAGGCTGGAGgttttagagctagaaatagcaagttaaaat	76
BE4-P223	tatcttgtggaaaggacgaaacaccGTTGCCCAGGCTGGAGTGCAAgttttagagctagaaatagcaagttaaaat	76
BE4-P224	tatcttgtggaaaggacgaaacaccGTGCCCAGGCTGGAGTGCAATgttttagagctagaaatagcaagttaaaat	76
BE4-P225	tatcttgtggaaaggacgaaacaccGCCCAGGCTGGAGTGCAATGGgttttagagctagaaatagcaagttaaaat	76
BE4-P226	tatcttgtggaaaggacgaaacaccGCAGGCTGGAGTGCAATGGTGgttttagagctagaaatagcaagttaaaat	76
BE4-P227	tatcttgtggaaaggacgaaacaccGGAGTGCAATGGTGCGATCTgttttagagctagaaatagcaagttaaaat	75
BE4-P228	tatcttgtggaaaggacgaaacaccGAGTGCAATGGTGCGATCTCgttttagagctagaaatagcaagttaaaat	75
BE4-P229	tatcttgtggaaaggacgaaacaccGATGGTGCGATCTCGGCTCACgttttagagctagaaatagcaagttaaaat	76
BE4-P230	tatcttgtggaaaggacgaaacaccGTCTCGGCTCACTGCAACCTCgttttagagctagaaatagcaagttaaaat	76
BE4-P231	tatcttgtggaaaggacgaaacaccGCACTGCAACCTCTGCCTCCCgttttagagctagaaatagcaagttaaaat	76
BE4-P232	tatcttgtggaaaggacgaaacaccGACTGCAACCTCTGCCTCCCAgttttagagctagaaatagcaagttaaaat	76
BE4-P233	tatcttgtggaaaggacgaaacaccGACCTCTGCCTCCCAGGTTCAgttttagagctagaaatagcaagttaaaat	76
BE4-P234	tatcttgtggaaaggacgaaacaccGCTCTGCCTCCCAGGTTCAAGgttttagagctagaaatagcaagttaaaat	76
BE4-P235	tatcttgtggaaaggacgaaacaccGCCAGGTTCAAGCGATTCTCCgttttagagctagaaatagcaagttaaaat	76
BE4-P236	tatcttgtggaaaggacgaaacaccGTCAAGCGATTCTCCTGCCTCgttttagagctagaaatagcaagttaaaat	76
BE4-P237	tatcttgtggaaaggacgaaacaccGTCTCCTGCCTCAGCCTCCCTgttttagagctagaaatagcaagttaaaat	76
BE4-P238	tatcttgtggaaaggacgaaacaccGCCTGCCTCAGCCTCCCTAGTgttttagagctagaaatagcaagttaaaat	76
BE4-P239	tatcttgtggaaaggacgaaacaccGCCTCAGCCTCCCTAGTAGCgttttagagctagaaatagcaagttaaaat	75
BE4-P240	tatcttgtggaaaggacgaaacaccGCCTCAGCCTCCCTAGTAGCTgttttagagctagaaatagcaagttaaaat	76
BE4-P241	tatcttgtggaaaggacgaaacaccGCCTCCCTAGTAGCTGGAATgttttagagctagaaatagcaagttaaaat	75
BE4-P242	tatcttgtggaaaggacgaaacaccGTCCCTAGTAGCTGGAATTGCgttttagagctagaaatagcaagttaaaat	76
BE4-P243	tatcttgtggaaaggacgaaacaccGAGTAGCTGGAATTGCAGGCAgttttagagctagaaatagcaagttaaaat	76
BE4-P244	tatcttgtggaaaggacgaaacaccGTAGCTGGAATTGCAGGCATGgttttagagctagaaatagcaagttaaaat	76
BE4-P245	tatcttgtggaaaggacgaaacaccGATTGCAGGCATGCGCCACCAgttttagagctagaaatagcaagttaaaat	76
BE4-P246	tatcttgtggaaaggacgaaacaccGCAGGCATGCGCCACCACGCCgttttagagctagaaatagcaagttaaaat	76
BE4-P247	tatcttgtggaaaggacgaaacaccGAGGCATGCGCCACCACGCCTgttttagagctagaaatagcaagttaaaat	76
BE4-P248	tatcttgtggaaaggacgaaacaccGGGTTTCACCTTGTTAGCCAgttttagagctagaaatagcaagttaaaat	75
BE4-P249	tatcttgtggaaaggacgaaacaccGTTTCACCTTGTTAGCCAGGCgttttagagctagaaatagcaagttaaaat	76
BE4-P250	tatcttgtggaaaggacgaaacaccGTTCACCTTGTTAGCCAGGCTgttttagagctagaaatagcaagttaaaat	76
BE4-P251	tatcttgtggaaaggacgaaacaccGCCAGGCTGGTCACCAACTCCgttttagagctagaaatagcaagttaaaat	76
BE4-P252	tatcttgtggaaaggacgaaacaccGGTCACCAACTCCTGACCTCgttttagagctagaaatagcaagttaaaat	75
BE4-P253	tatcttgtggaaaggacgaaacaccGTCACCAACTCCTGACCTCAgttttagagctagaaatagcaagttaaaat	75
BE4-P254	tatcttgtggaaaggacgaaacaccGCACCAACTCCTGACCTCAGGgttttagagctagaaatagcaagttaaaat	76
BE4-P255	tatcttgtggaaaggacgaaacaccGACTCCTGACCTCAGGTGATCgttttagagctagaaatagcaagttaaaat	76
BE4-P256	tatcttgtggaaaggacgaaacaccGCGCCCACCTCTGCCTCCCAAgttttagagctagaaatagcaagttaaaat	76
BE4-P257	tatcttgtggaaaggacgaaacaccGCCCACCTCTGCCTCCCAAAGgttttagagctagaaatagcaagttaaaat	76
BE4-P258	tatcttgtggaaaggacgaaacaccGACCTCTGCCTCCCAAAGTGCgttttagagctagaaatagcaagttaaaat	76
BE4-P259	tatcttgtggaaaggacgaaacaccGCCTCTGCCTCCCAAAGTGCTgttttagagctagaaatagcaagttaaaat	76
BE4-P260	tatcttgtggaaaggacgaaacaccGCTCTGCCTCCCAAAGTGCTGgttttagagctagaaatagcaagttaaaat	76
BE4-P261	tatcttgtggaaaggacgaaacaccGTCCCAAAGTGCTGGGATTACgttttagagctagaaatagcaagttaaaat	76
BE4-P262	tatcttgtggaaaggacgaaacaccGCAAAGTGCTGGGATTACAGGgttttagagctagaaatagcaagttaaaat	76
BE4-P263	tatcttgtggaaaggacgaaacaccGAAGTGCTGGGATTACAGGTGgttttagagctagaaatagcaagttaaaat	76
BE4-P264	tatcttgtggaaaggacgaaacaccGTGCTGGGATTACAGGTGTGgttttagagctagaaatagcaagttaaaat	75
BE4-P265	tatcttgtggaaaggacgaaacaccGATTACAGGTGTGAGACAGCgttttagagctagaaatagcaagttaaaat	75
BE4-P266	tatcttgtggaaaggacgaaacaccGTTACAGGTGTGAGACAGCTGgttttagagctagaaatagcaagttaaaat	76
BE4-P267	tatcttgtggaaaggacgaaacaccGAGACAGCTGTGAGCCACCAgttttagagctagaaatagcaagttaaaat	75
BE4-P268	tatcttgtggaaaggacgaaacaccGCAGCTGTGAGCCACCACGCCgttttagagctagaaatagcaagttaaaat	76
BE4-P269	tatcttgtggaaaggacgaaacaccGCTGTGAGCCACCACGCCCGGgttttagagctagaaatagcaagttaaaat	76
BE4-P270	tatcttgtggaaaggacgaaacaccGTTTCAGAGGGAGTGTCCCTCgttttagagctagaaatagcaagttaaaat	76
BE4-P271	tatcttgtggaaaggacgaaacaccGGAGTGTCCCTCTGTCACCCgttttagagctagaaatagcaagttaaaat	75
BE4-P272	tatcttgtggaaaggacgaaacaccGAGTGTCCCTCTGTCACCCAgttttagagctagaaatagcaagttaaaat	75
BE4-P273	tatcttgtggaaaggacgaaacaccGTGTCCCTCTGTCACCCAGGCgttttagagctagaaatagcaagttaaaat	76
BE4-P274	tatcttgtggaaaggacgaaacaccGCCCTCTGTCACCCAGGCTGAgttttagagctagaaatagcaagttaaaat	76
BE4-P275	tatcttgtggaaaggacgaaacaccGCTCTGTCACCCAGGCTGAAGgttttagagctagaaatagcaagttaaaat	76
BE4-P276	tatcttgtggaaaggacgaaacaccGTGTCACCCAGGCTGAAGTGTgttttagagctagaaatagcaagttaaaat	76
BE4-P277	tatcttgtggaaaggacgaaacaccGTCACCCAGGCTGAAGTGTAGgttttagagctagaaatagcaagttaaaat	76
BE4-P278	tatcttgtggaaaggacgaaacaccGCACCCAGGCTGAAGTGTAGTgttttagagctagaaatagcaagttaaaat	76
BE4-P279	tatcttgtggaaaggacgaaacaccGCCCAGGCTGAAGTGTAGTGGgttttagagctagaaatagcaagttaaaat	76
BE4-P280	tatcttgtggaaaggacgaaacaccGCAGGCTGAAGTGTAGTGGCGgttttagagctagaaatagcaagttaaaat	76
BE4-P281	tatcttgtggaaaggacgaaacaccGTGGCGTGATCTCGGCCCACgttttagagctagaaatagcaagttaaaat	75
BE4-P282	tatcttgtggaaaggacgaaacaccGACTGTAACCTCTATCTCCCAgttttagagctagaaatagcaagttaaaat	76
BE4-P283	tatcttgtggaaaggacgaaacaccGACCTCTATCTCCCAGGTTCAgttttagagctagaaatagcaagttaaaat	76
BE4-P284	tatcttgtggaaaggacgaaacaccGCTCTATCTCCCAGGTTCAAGgttttagagctagaaatagcaagttaaaat	76
BE4-P285	tatcttgtggaaaggacgaaacaccGCCAGGTTCAAGTGATTCTCCgttttagagctagaaatagcaagttaaaat	76
BE4-P286	tatcttgtggaaaggacgaaacaccGTCTCCTGACTCAGCCTCCCAgttttagagctagaaatagcaagttaaaat	76
BE4-P287	tatcttgtggaaaggacgaaacaccGCCTGACTCAGCCTCCCAAGTgttttagagctagaaatagcaagttaaaat	76
BE4-P288	tatcttgtggaaaggacgaaacaccGACTCAGCCTCCCAAGTAGCgttttagagctagaaatagcaagttaaaat	75
BE4-P289	tatcttgtggaaaggacgaaacaccGACTCAGCCTCCCAAGTAGCTgttttagagctagaaatagcaagttaaaat	76
BE4-P290	tatcttgtggaaaggacgaaacaccGCTCAGCCTCCCAAGTAGCTGgttttagagctagaaatagcaagttaaaat	76
BE4-P291	tatcttgtggaaaggacgaaacaccGTCCCAAGTAGCTGGGACTACgttttagagctagaaatagcaagttaaaat	76
BE4-P292	tatcttgtggaaaggacgaaacaccGCAAGTAGCTGGGACTACAGGgttttagagctagaaatagcaagttaaaat	76
BE4-P293	tatcttgtggaaaggacgaaacaccGTAGCTGGGACTACAGGCGCCgttttagagctagaaatagcaagttaaaat	76
BE4-P294	tatcttgtggaaaggacgaaacaccGACTACAGGCGCCTGCTACCAgttttagagctagaaatagcaagttaaaat	76
BE4-P295	tatcttgtggaaaggacgaaacaccGCAGGCGCCTGCTACCATGCCgttttagagctagaaatagcaagttaaaat	76
BE4-P296	tatcttgtggaaaggacgaaacaccGAGGCGCCTGCTACCATGCCTgttttagagctagaaatagcaagttaaaat	76
BE4-P297	tatcttgtggaaaggacgaaacaccGTTTGCCATGTTGGCCAGGCTgttttagagctagaaatagcaagttaaaat	76
BE4-P298	tatcttgtggaaaggacgaaacaccGCCAGGCTGGTCTCAAACTCTgttttagagctagaaatagcaagttaaaat	76
BE4-P299	tatcttgtggaaaggacgaaacaccGGTCTCAAACTCTTGACTTCgttttagagctagaaatagcaagttaaaat	75
BE4-P300	tatcttgtggaaaggacgaaacaccGTCTCAAACTCTTGACTTCAgttttagagctagaaatagcaagttaaaat	75
BE4-P301	tatcttgtggaaaggacgaaacaccGCTCAAACTCTTGACTTCAGGgttttagagctagaaatagcaagttaaaat	76
BE4-P302	tatcttgtggaaaggacgaaacaccGTTGACTTCAGGTGATCCACCgttttagagctagaaatagcaagttaaaat	76
BE4-P303	tatcttgtggaaaggacgaaacaccGATCCACCTGCCTTGGCCTTCgttttagagctagaaatagcaagttaaaat	76
BE4-P304	tatcttgtggaaaggacgaaacaccGCACCTGCCTTGGCCTTCTGAgttttagagctagaaatagcaagttaaaat	76
BE4-P305	tatcttgtggaaaggacgaaacaccGCCTGCCTTGGCCTTCTGAAGgttttagagctagaaatagcaagttaaaat	76
BE4-P306	tatcttgtggaaaggacgaaacaccGCCTTGGCCTTCTGAAGTGCgttttagagctagaaatagcaagttaaaat	75
BE4-P307	tatcttgtggaaaggacgaaacaccGCCTTGGCCTTCTGAAGTGCTgttttagagctagaaatagcaagttaaaat	76
BE4-P308	tatcttgtggaaaggacgaaacaccGCTTGGCCTTCTGAAGTGCTGgttttagagctagaaatagcaagttaaaat	76
BE4-P309	tatcttgtggaaaggacgaaacaccGAGTGCTGGGATTATAGGGCAgttttagagctagaaatagcaagttaaaat	76
BE4-P310	tatcttgtggaaaggacgaaacaccGAGGGCATGAGCCACTGTGACgttttagagctagaaatagcaagttaaaat	76
BE4-P311	tatcttgtggaaaggacgaaacaccGGGCATGAGCCACTGTGACTgttttagagctagaaatagcaagttaaaat	75
BE4-P312	tatcttgtggaaaggacgaaacaccGTTTGAGACAGGGTTTCACTCgttttagagctagaaatagcaagttaaaat	76
BE4-P313	tatcttgtggaaaggacgaaacaccGAGACAGGGTTTCACTCTGTgttttagagctagaaatagcaagttaaaat	75
BE4-P314	tatcttgtggaaaggacgaaacaccGAGGGTTTCACTCTGTCGCCCgttttagagctagaaatagcaagttaaaat	76
BE4-P315	tatcttgtggaaaggacgaaacaccGGGTTTCACTCTGTCGCCCAgttttagagctagaaatagcaagttaaaat	75
BE4-P316	tatcttgtggaaaggacgaaacaccGTTTCACTCTGTCGCCCAGGCgttttagagctagaaatagcaagttaaaat	76
BE4-P317	tatcttgtggaaaggacgaaacaccGTTCACTCTGTCGCCCAGGCTgttttagagctagaaatagcaagttaaaat	76
BE4-P318	tatcttgtggaaaggacgaaacaccGCACTCTGTCGCCCAGGCTGGgttttagagctagaaatagcaagttaaaat	76
BE4-P319	tatcttgtggaaaggacgaaacaccGCTCTGTCGCCCAGGCTGGAGgttttagagctagaaatagcaagttaaaat	76
BE4-P320	tatcttgtggaaaggacgaaacaccGTCGCCCAGGCTGGAGTGCAAgttttagagctagaaatagcaagttaaaat	76
BE4-P321	tatcttgtggaaaggacgaaacaccGCGCCCAGGCTGGAGTGCAAAgttttagagctagaaatagcaagttaaaat	76
BE4-P322	tatcttgtggaaaggacgaaacaccGCCCAGGCTGGAGTGCAAAGGgttttagagctagaaatagcaagttaaaat	76
BE4-P323	tatcttgtggaaaggacgaaacaccGCAGGCTGGAGTGCAAAGGCGgttttagagctagaaatagcaagttaaaat	76
BE4-P324	tatcttgtggaaaggacgaaacaccGGAGTGCAAAGGCGCGATCTgttttagagctagaaatagcaagttaaaat	75
BE4-P325	tatcttgtggaaaggacgaaacaccGAGTGCAAAGGCGCGATCTTgttttagagctagaaatagcaagttaaaat	75
BE4-P326	tatcttgtggaaaggacgaaacaccGAAGGCGCGATCTTGGTTCACgttttagagctagaaatagcaagttaaaat	76
BE4-P327	tatcttgtggaaaggacgaaacaccGCGCGATCTTGGTTCACTGCAgttttagagctagaaatagcaagttaaaat	76
BE4-P328	tatcttgtggaaaggacgaaacaccGTCACTGCAAGCTCCGCCTCCgttttagagctagaaatagcaagttaaaat	76
BE4-P329	tatcttgtggaaaggacgaaacaccGCACTGCAAGCTCCGCCTCCTgttttagagctagaaatagcaagttaaaat	76
BE4-P330	tatcttgtggaaaggacgaaacaccGACTGCAAGCTCCGCCTCCTGgttttagagctagaaatagcaagttaaaat	76
BE4-P331	tatcttgtggaaaggacgaaacaccGAGCTCCGCCTCCTGGGTTCAgttttagagctagaaatagcaagttaaaat	76
BE4-P332	tatcttgtggaaaggacgaaacaccGCTGGGTTCATGCCATTCTCCgttttagagctagaaatagcaagttaaaat	76
BE4-P333	tatcttgtggaaaggacgaaacaccGTCATGCCATTCTCCTGCCTCgttttagagctagaaatagcaagttaaaat	76
BE4-P334	tatcttgtggaaaggacgaaacaccGATTCTCCTGCCTCTGCCTCAgttttagagctagaaatagcaagttaaaat	76
BE4-P335	tatcttgtggaaaggacgaaacaccGTCTCCTGCCTCTGCCTCATGgttttagagctagaaatagcaagttaaaat	76
BE4-P336	tatcttgtggaaaggacgaaacaccGCCTCTGCCTCATGAGTAACgttttagagctagaaatagcaagttaaaat	75
BE4-P337	tatcttgtggaaaggacgaaacaccGCTCTGCCTCATGAGTAACTGgttttagagctagaaatagcaagttaaaat	76
BE4-P338	tatcttgtggaaaggacgaaacaccGTGAGTAACTGAGACTACAGGgttttagagctagaaatagcaagttaaaat	76
BE4-P339	tatcttgtggaaaggacgaaacaccGACTACAGGCGCCCACCACCAgttttagagctagaaatagcaagttaaaat	76
BE4-P340	tatcttgtggaaaggacgaaacaccGGGTTTCACCTTGTTAGCCAgttttagagctagaaatagcaagttaaaat	75
BE4-P341	tatcttgtggaaaggacgaaacaccGTTTCACCTTGTTAGCCAGGAgttttagagctagaaatagcaagttaaaat	76
BE4-P342	tatcttgtggaaaggacgaaacaccGTTCACCTTGTTAGCCAGGATgttttagagctagaaatagcaagttaaaat	76
BE4-P343	tatcttgtggaaaggacgaaacaccGTGGTCTCGATCTCCTGACCTgttttagagctagaaatagcaagttaaaat	76
BE4-P344	tatcttgtggaaaggacgaaacaccGTCTCGATCTCCTGACCTCGgttttagagctagaaatagcaagttaaaat	75
BE4-P345	tatcttgtggaaaggacgaaacaccGTCCTGACCTCGTGATCCACCgttttagagctagaaatagcaagttaaaat	76
BE4-P346	tatcttgtggaaaggacgaaacaccGACCTCGTGATCCACCCGTCTgttttagagctagaaatagcaagttaaaat	76
BE4-P347	tatcttgtggaaaggacgaaacaccGCCTCGTGATCCACCCGTCTCgttttagagctagaaatagcaagttaaaat	76
BE4-P348	tatcttgtggaaaggacgaaacaccGAAATGCTGGCATTACAGGCGgttttagagctagaaatagcaagttaaaat	76
BE4-P349	tatcttgtggaaaggacgaaacaccGATGCTGGCATTACAGGCGTGgttttagagctagaaatagcaagttaaaat	76
BE4-P350	tatcttgtggaaaggacgaaacaccGCATTACAGGCGTGAGCCACgttttagagctagaaatagcaagttaaaat	75
BE4-P351	tatcttgtggaaaggacgaaacaccGAGGCGTGAGCCACCGCACCCgttttagagctagaaatagcaagttaaaat	76
BE4-P352	tatcttgtggaaaggacgaaacaccGAAATCAAACCCAGTGATATgttttagagctagaaatagcaagttaaaat	75
BE4-P353	tatcttgtggaaaggacgaaacaccGAAATCAAACCCAGTGATATTgttttagagctagaaatagcaagttaaaat	76
BE4-P354	tatcttgtggaaaggacgaaacaccGAATCAAACCCAGTGATATTGgttttagagctagaaatagcaagttaaaat	76
BE4-P355	tatcttgtggaaaggacgaaacaccGAAACCCAGTGATATTGGGCCgttttagagctagaaatagcaagttaaaat	76
BE4-P356	tatcttgtggaaaggacgaaacaccGCCAGTACAGTGGCTCACACCgttttagagctagaaatagcaagttaaaat	76
BE4-P357	tatcttgtggaaaggacgaaacaccGCACCTGTAATTCCACCACTTgttttagagctagaaatagcaagttaaaat	76
BE4-P358	tatcttgtggaaaggacgaaacaccGTGTAATTCCACCACTTTGGGgttttagagctagaaatagcaagttaaaat	76
BE4-P359	tatcttgtggaaaggacgaaacaccGTAATTCCACCACTTTGGGAgttttagagctagaaatagcaagttaaaat	75
BE4-P360	tatcttgtggaaaggacgaaacaccGATTCCACCACTTTGGGAGGCgttttagagctagaaatagcaagttaaaat	76
BE4-P361	tatcttgtggaaaggacgaaacaccGTCCACCACTTTGGGAGGCTGgttttagagctagaaatagcaagttaaaat	76
BE4-P362	tatcttgtggaaaggacgaaacaccGCCACCACTTTGGGAGGCTGAgttttagagctagaaatagcaagttaaaat	76
BE4-P363	tatcttgtggaaaggacgaaacaccGCCACTTTGGGAGGCTGAGGCgttttagagctagaaatagcaagttaaaat	76
BE4-P364	tatcttgtggaaaggacgaaacaccGCTGAGGCAGGTGAATCACCgttttagagctagaaatagcaagttaaaat	75
BE4-P365	tatcttgtggaaaggacgaaacaccGTGAGGCAGGTGAATCACCTGgttttagagctagaaatagcaagttaaaat	76
BE4-P366	tatcttgtggaaaggacgaaacaccGAGGCAGGTGAATCACCTGAgttttagagctagaaatagcaagttaaaat	75
BE4-P367	tatcttgtggaaaggacgaaacaccGTGAATCACCTGAGGTCAGGgttttagagctagaaatagcaagttaaaat	75
BE4-P368	tatcttgtggaaaggacgaaacaccGATCACCTGAGGTCAGGAGTTgttttagagctagaaatagcaagttaaaat	76
BE4-P369	tatcttgtggaaaggacgaaacaccGCACCTGAGGTCAGGAGTTCGgttttagagctagaaatagcaagttaaaat	76
BE4-P370	tatcttgtggaaaggacgaaacaccGAGGTCAGGAGTTCGAGACCgttttagagctagaaatagcaagttaaaat	75
BE4-P371	tatcttgtggaaaggacgaaacaccGCGAGACCAGCCCGGCAAACAgttttagagctagaaatagcaagttaaaat	76
BE4-P372	tatcttgtggaaaggacgaaacaccGAGACCAGCCCGGCAAACATgttttagagctagaaatagcaagttaaaat	75
BE4-P373	tatcttgtggaaaggacgaaacaccGACCAGCCCGGCAAACATGGgttttagagctagaaatagcaagttaaaat	75
BE4-P374	tatcttgtggaaaggacgaaacaccGCGGCAAACATGGCGAAACCCgttttagagctagaaatagcaagttaaaat	76
BE4-P375	tatcttgtggaaaggacgaaacaccGATTAGCCGGGCGTAGTGGCAgttttagagctagaaatagcaagttaaaat	76
BE4-P376	tatcttgtggaaaggacgaaacaccGCGGGCGTAGTGGCATGCACCgttttagagctagaaatagcaagttaaaat	76
BE4-P377	tatcttgtggaaaggacgaaacaccGTGGCATGCACCTGTAATCTCgttttagagctagaaatagcaagttaaaat	76
BE4-P378	tatcttgtggaaaggacgaaacaccGCACCTGTAATCTCAGCTACTgttttagagctagaaatagcaagttaaaat	76
BE4-P379	tatcttgtggaaaggacgaaacaccGTAATCTCAGCTACTCGGGAgttttagagctagaaatagcaagttaaaat	75
BE4-P380	tatcttgtggaaaggacgaaacaccGATCTCAGCTACTCGGGAAGCgttttagagctagaaatagcaagttaaaat	76
BE4-P381	tatcttgtggaaaggacgaaacaccGCTCAGCTACTCGGGAAGCTGgttttagagctagaaatagcaagttaaaat	76
BE4-P382	tatcttgtggaaaggacgaaacaccGTCAGCTACTCGGGAAGCTGAgttttagagctagaaatagcaagttaaaat	76
BE4-P383	tatcttgtggaaaggacgaaacaccGCTACTCGGGAAGCTGAGGCAgttttagagctagaaatagcaagttaaaat	76
BE4-P384	tatcttgtggaaaggacgaaacaccGACTCGGGAAGCTGAGGCATGgttttagagctagaaatagcaagttaaaat	76
BE4-P385	tatcttgtggaaaggacgaaacaccGGAAGCTGAGGCATGAGAATgttttagagctagaaatagcaagttaaaat	75
BE4-P386	tatcttgtggaaaggacgaaacaccGCTGAGGCATGAGAATCGCTgttttagagctagaaatagcaagttaaaat	75
BE4-P387	tatcttgtggaaaggacgaaacaccGAGAATCGCTTGAACCTGGGgttttagagctagaaatagcaagttaaaat	75
BE4-P388	tatcttgtggaaaggacgaaacaccGAATCGCTTGAACCTGGGAGCgttttagagctagaaatagcaagttaaaat	76
BE4-P389	tatcttgtggaaaggacgaaacaccGATCGCTTGAACCTGGGAGCAgttttagagctagaaatagcaagttaaaat	76
BE4-P390	tatcttgtggaaaggacgaaacaccGCTTGAACCTGGGAGCAGGAgttttagagctagaaatagcaagttaaaat	75
BE4-P391	tatcttgtggaaaggacgaaacaccGTGAACCTGGGAGCAGGATGTgttttagagctagaaatagcaagttaaaat	76
BE4-P392	tatcttgtggaaaggacgaaacaccGCTGGGAGCAGGATGTTGCAGgttttagagctagaaatagcaagttaaaat	76
BE4-P393	tatcttgtggaaaggacgaaacaccGTGAACCGATATCACACCACgttttagagctagaaatagcaagttaaaat	75
BE4-P394	tatcttgtggaaaggacgaaacaccGATATCACACCACTGCACTCCgttttagagctagaaatagcaagttaaaat	76
BE4-P395	tatcttgtggaaaggacgaaacaccGCACACCACTGCACTCCAGCCgttttagagctagaaatagcaagttaaaat	76
BE4-P396	tatcttgtggaaaggacgaaacaccGACACCACTGCACTCCAGCCTgttttagagctagaaatagcaagttaaaat	76
BE4-P397	tatcttgtggaaaggacgaaacaccGCACCACTGCACTCCAGCCTGgttttagagctagaaatagcaagttaaaat	76
BE4-P398	tatcttgtggaaaggacgaaacaccGCCACTGCACTCCAGCCTGGGgttttagagctagaaatagcaagttaaaat	76
BE4-P399	tatcttgtggaaaggacgaaacaccGTGCACTCCAGCCTGGGTGACgttttagagctagaaatagcaagttaaaat	76
BE4-P400	tatcttgtggaaaggacgaaacaccGCACTCCAGCCTGGGTGACAGgttttagagctagaaatagcaagttaaaat	76
BE4-P401	tatcttgtggaaaggacgaaacaccGCCAGCCTGGGTGACAGAGCAgttttagagctagaaatagcaagttaaaat	76
BE4-P402	tatcttgtggaaaggacgaaacaccGTGGGTGACAGAGCAAGACTCgttttagagctagaaatagcaagttaaaat	76
BE4-P403	tatcttgtggaaaggacgaaacaccGTTTGAGACACAGTCTCACTCgttttagagctagaaatagcaagttaaaat	76
BE4-P404	tatcttgtggaaaggacgaaacaccGAGACACAGTCTCACTCTGTgttttagagctagaaatagcaagttaaaat	75
BE4-P405	tatcttgtggaaaggacgaaacaccGACAGTCTCACTCTGTCGCCCgttttagagctagaaatagcaagttaaaat	76
BE4-P406	tatcttgtggaaaggacgaaacaccGCAGTCTCACTCTGTCGCCCAgttttagagctagaaatagcaagttaaaat	76
BE4-P407	tatcttgtggaaaggacgaaacaccGTCTCACTCTGTCGCCCAGGCgttttagagctagaaatagcaagttaaaat	76
BE4-P408	tatcttgtggaaaggacgaaacaccGCTCACTCTGTCGCCCAGGCTgttttagagctagaaatagcaagttaaaat	76
BE4-P409	tatcttgtggaaaggacgaaacaccGCACTCTGTCGCCCAGGCTGGgttttagagctagaaatagcaagttaaaat	76
BE4-P410	tatcttgtggaaaggacgaaacaccGCTCTGTCGCCCAGGCTGGAGgttttagagctagaaatagcaagttaaaat	76
BE4-P411	tatcttgtggaaaggacgaaacaccGTGTCGCCCAGGCTGGAGTGCgttttagagctagaaatagcaagttaaaat	76
BE4-P412	tatcttgtggaaaggacgaaacaccGTCGCCCAGGCTGGAGTGCAGgttttagagctagaaatagcaagttaaaat	76
BE4-P413	tatcttgtggaaaggacgaaacaccGCGCCCAGGCTGGAGTGCAGTgttttagagctagaaatagcaagttaaaat	76
BE4-P414	tatcttgtggaaaggacgaaacaccGAGTGCAGTGGTACAACCACgttttagagctagaaatagcaagttaaaat	75
BE4-P415	tatcttgtggaaaggacgaaacaccGTGGTACAACCACAGCTCAGgttttagagctagaaatagcaagttaaaat	75
BE4-P416	tatcttgtggaaaggacgaaacaccGTACAACCACAGCTCAGTGCgttttagagctagaaatagcaagttaaaat	75
BE4-P417	tatcttgtggaaaggacgaaacaccGACAACCACAGCTCAGTGCAGgttttagagctagaaatagcaagttaaaat	76
BE4-P418	tatcttgtggaaaggacgaaacaccGACCACAGCTCAGTGCAGCGTgttttagagctagaaatagcaagttaaaat	76
BE4-P419	tatcttgtggaaaggacgaaacaccGTCAGTGCAGCGTTGACCTCCgttttagagctagaaatagcaagttaaaat	76
BE4-P420	tatcttgtggaaaggacgaaacaccGCAGTGCAGCGTTGACCTCCTgttttagagctagaaatagcaagttaaaat	76
BE4-P421	tatcttgtggaaaggacgaaacaccGAGTGCAGCGTTGACCTCCTGgttttagagctagaaatagcaagttaaaat	76
BE4-P422	tatcttgtggaaaggacgaaacaccGCGTTGACCTCCTGGGCTCAgttttagagctagaaatagcaagttaaaat	75
BE4-P423	tatcttgtggaaaggacgaaacaccGCTGGGCTCAAGCCATCCTCCgttttagagctagaaatagcaagttaaaat	76
BE4-P424	tatcttgtggaaaggacgaaacaccGTCAAGCCATCCTCCCGCCTCgttttagagctagaaatagcaagttaaaat	76
BE4-P425	tatcttgtggaaaggacgaaacaccGATCCTCCCGCCTCAGCCTCCgttttagagctagaaatagcaagttaaaat	76
BE4-P426	tatcttgtggaaaggacgaaacaccGCCCGCCTCAGCCTCCCGAGTgttttagagctagaaatagcaagttaaaat	76
BE4-P427	tatcttgtggaaaggacgaaacaccGCCTCAGCCTCCCGAGTAGCgttttagagctagaaatagcaagttaaaat	75
BE4-P428	tatcttgtggaaaggacgaaacaccGCCTCAGCCTCCCGAGTAGCTgttttagagctagaaatagcaagttaaaat	76
BE4-P429	tatcttgtggaaaggacgaaacaccGCTCAGCCTCCCGAGTAGCTGgttttagagctagaaatagcaagttaaaat	76
BE4-P430	tatcttgtggaaaggacgaaacaccGTCCCGAGTAGCTGGGACTACgttttagagctagaaatagcaagttaaaat	76
BE4-P431	tatcttgtggaaaggacgaaacaccGCGAGTAGCTGGGACTACAGGgttttagagctagaaatagcaagttaaaat	76
BE4-P432	tatcttgtggaaaggacgaaacaccGACTACAGGCGCACACAACCAgttttagagctagaaatagcaagttaaaat	76
BE4-P433	tatcttgtggaaaggacgaaacaccGAGGCGCACACAACCATGTCCgttttagagctagaaatagcaagttaaaat	76
BE4-P434	tatcttgtggaaaggacgaaacaccGTAGAGACAGGGTCCCACTGgttttagagctagaaatagcaagttaaaat	75
BE4-P435	tatcttgtggaaaggacgaaacaccGAGACAGGGTCCCACTGTGTgttttagagctagaaatagcaagttaaaat	75
BE4-P436	tatcttgtggaaaggacgaaacaccGAGGGTCCCACTGTGTTGCCCgttttagagctagaaatagcaagttaaaat	76
BE4-P437	tatcttgtggaaaggacgaaacaccGGGTCCCACTGTGTTGCCCTgttttagagctagaaatagcaagttaaaat	75
BE4-P438	tatcttgtggaaaggacgaaacaccGCCCACTGTGTTGCCCTGGCTgttttagagctagaaatagcaagttaaaat	76
BE4-P439	tatcttgtggaaaggacgaaacaccGTGTGTTGCCCTGGCTTGTTCgttttagagctagaaatagcaagttaaaat	76
BE4-P440	tatcttgtggaaaggacgaaacaccGCTGGCTTGTTCTGAACTCCTgttttagagctagaaatagcaagttaaaat	76
BE4-P441	tatcttgtggaaaggacgaaacaccGTGGCTTGTTCTGAACTCCTAgttttagagctagaaatagcaagttaaaat	76
BE4-P442	tatcttgtggaaaggacgaaacaccGTTCTGAACTCCTAGGCTCAgttttagagctagaaatagcaagttaaaat	75
BE4-P443	tatcttgtggaaaggacgaaacaccGTCTGAACTCCTAGGCTCAAGgttttagagctagaaatagcaagttaaaat	76
BE4-P444	tatcttgtggaaaggacgaaacaccGCCCGCCTCACCCTCCCAAAGgttttagagctagaaatagcaagttaaaat	76
BE4-P445	tatcttgtggaaaggacgaaacaccGCCTCACCCTCCCAAAGTGCgttttagagctagaaatagcaagttaaaat	75
BE4-P446	tatcttgtggaaaggacgaaacaccGCCTCACCCTCCCAAAGTGCTgttttagagctagaaatagcaagttaaaat	76
BE4-P447	tatcttgtggaaaggacgaaacaccGCTCACCCTCCCAAAGTGCTGgttttagagctagaaatagcaagttaaaat	76
BE4-P448	tatcttgtggaaaggacgaaacaccGTCCCAAAGTGCTGGGATTACgttttagagctagaaatagcaagttaaaat	76
BE4-P449	tatcttgtggaaaggacgaaacaccGAAGTGCTGGGATTACAGGCAgttttagagctagaaatagcaagttaaaat	76
BE4-P450	tatcttgtggaaaggacgaaacaccGTGCTGGGATTACAGGCATGgttttagagctagaaatagcaagttaaaat	75
BE4-P451	tatcttgtggaaaggacgaaacaccGAGGCATGAGCCACCACATCCgttttagagctagaaatagcaagttaaaat	76
BE4-P452	tatcttgtggaaaggacgaaacaccGTTAATGTCGCAAATGGCATAgttttagagctagaaatagcaagttaaaat	76
BE4-P453	tatcttgtggaaaggacgaaacaccGTAATGTCGCAAATGGCATAAgttttagagctagaaatagcaagttaaaat	76
BE4-P454	tatcttgtggaaaggacgaaacaccGTCGCAAATGGCATAAGGAAgttttagagctagaaatagcaagttaaaat	75
BE4-P455	tatcttgtggaaaggacgaaacaccGTCGCAAATGGCATAAGGAATgttttagagctagaaatagcaagttaaaat	76
BE4-P456	tatcttgtggaaaggacgaaacaccGACACATTTATAAACGTTGCgttttagagctagaaatagcaagttaaaat	75
BE4-P457	tatcttgtggaaaggacgaaacaccGTAAACGTTGCAGCAGCTCCTgttttagagctagaaatagcaagttaaaat	76
BE4-P458	tatcttgtggaaaggacgaaacaccGTTGCAGCAGCTCCTAGAACTgttttagagctagaaatagcaagttaaaat	76
BE4-P459	tatcttgtggaaaggacgaaacaccGCTATCCTTGTAAACTTCTCTgttttagagctagaaatagcaagttaaaat	76
BE4-P460	tatcttgtggaaaggacgaaacaccGTATCCTTGTAAACTTCTCTAgttttagagctagaaatagcaagttaaaat	76
BE4-P461	tatcttgtggaaaggacgaaacaccGTGTAAACTTCTCTAGGTGATgttttagagctagaaatagcaagttaaaat	76
BE4-P462	tatcttgtggaaaggacgaaacaccGTTTGAGACGGAGTCTCACTCgttttagagctagaaatagcaagttaaaat	76
BE4-P463	tatcttgtggaaaggacgaaacaccGAGACGGAGTCTCACTCTGTgttttagagctagaaatagcaagttaaaat	75
BE4-P464	tatcttgtggaaaggacgaaacaccGGAGTCTCACTCTGTCGCCCgttttagagctagaaatagcaagttaaaat	75
BE4-P465	tatcttgtggaaaggacgaaacaccGAGTCTCACTCTGTCGCCCAgttttagagctagaaatagcaagttaaaat	75
BE4-P466	tatcttgtggaaaggacgaaacaccGTCTCACTCTGTCGCCCAGGCgttttagagctagaaatagcaagttaaaat	76
BE4-P467	tatcttgtggaaaggacgaaacaccGCTCACTCTGTCGCCCAGGCTgttttagagctagaaatagcaagttaaaat	76
BE4-P468	tatcttgtggaaaggacgaaacaccGCACTCTGTCGCCCAGGCTGGgttttagagctagaaatagcaagttaaaat	76
BE4-P469	tatcttgtggaaaggacgaaacaccGTGTCGCCCAGGCTGGAGTACgttttagagctagaaatagcaagttaaaat	76
BE4-P470	tatcttgtggaaaggacgaaacaccGTCGCCCAGGCTGGAGTACAGgttttagagctagaaatagcaagttaaaat	76
BE4-P471	tatcttgtggaaaggacgaaacaccGCGCCCAGGCTGGAGTACAGTgttttagagctagaaatagcaagttaaaat	76
BE4-P472	tatcttgtggaaaggacgaaacaccGCCCAGGCTGGAGTACAGTGGgttttagagctagaaatagcaagttaaaat	76
BE4-P473	tatcttgtggaaaggacgaaacaccGGAGTACAGTGGCGCAATCTgttttagagctagaaatagcaagttaaaat	75
BE4-P474	tatcttgtggaaaggacgaaacaccGTGGCGCAATCTCGTCTCACgttttagagctagaaatagcaagttaaaat	75
BE4-P475	tatcttgtggaaaggacgaaacaccGTCACTGCAAACTCCACCTCCgttttagagctagaaatagcaagttaaaat	76
BE4-P476	tatcttgtggaaaggacgaaacaccGCACTGCAAACTCCACCTCCCgttttagagctagaaatagcaagttaaaat	76
BE4-P477	tatcttgtggaaaggacgaaacaccGACTGCAAACTCCACCTCCCGgttttagagctagaaatagcaagttaaaat	76
BE4-P478	tatcttgtggaaaggacgaaacaccGAACTCCACCTCCCGGGTTCAgttttagagctagaaatagcaagttaaaat	76
BE4-P479	tatcttgtggaaaggacgaaacaccGCCGGGTTCACGCCATTCTCCgttttagagctagaaatagcaagttaaaat	76
BE4-P480	tatcttgtggaaaggacgaaacaccGTCACGCCATTCTCCTGCCTCgttttagagctagaaatagcaagttaaaat	76
BE4-P481	tatcttgtggaaaggacgaaacaccGATTCTCCTGCCTCAGCCTCCgttttagagctagaaatagcaagttaaaat	76
BE4-P482	tatcttgtggaaaggacgaaacaccGTCTCCTGCCTCAGCCTCCCGgttttagagctagaaatagcaagttaaaat	76
BE4-P483	tatcttgtggaaaggacgaaacaccGCCTGCCTCAGCCTCCCGAGTgttttagagctagaaatagcaagttaaaat	76
BE4-P484	tatcttgtggaaaggacgaaacaccGCCTCAGCCTCCCGAGTAGCgttttagagctagaaatagcaagttaaaat	75
BE4-P485	tatcttgtggaaaggacgaaacaccGCCTCAGCCTCCCGAGTAGCTgttttagagctagaaatagcaagttaaaat	76
BE4-P486	tatcttgtggaaaggacgaaacaccGCTCAGCCTCCCGAGTAGCTGgttttagagctagaaatagcaagttaaaat	76
BE4-P487	tatcttgtggaaaggacgaaacaccGTCCCGAGTAGCTGGGACTACgttttagagctagaaatagcaagttaaaat	76
BE4-P488	tatcttgtggaaaggacgaaacaccGTAGCTGGGACTACAGGCACCgttttagagctagaaatagcaagttaaaat	76
BE4-P489	tatcttgtggaaaggacgaaacaccGACTACAGGCACCCGCCACCAgttttagagctagaaatagcaagttaaaat	76
BE4-P490	tatcttgtggaaaggacgaaacaccGGGTTTCACTGTGTTATCCAgttttagagctagaaatagcaagttaaaat	75
BE4-P491	tatcttgtggaaaggacgaaacaccGTTTCACTGTGTTATCCAGGAgttttagagctagaaatagcaagttaaaat	76
BE4-P492	tatcttgtggaaaggacgaaacaccGTTCACTGTGTTATCCAGGATgttttagagctagaaatagcaagttaaaat	76
BE4-P493	tatcttgtggaaaggacgaaacaccGTGGTCTTGATCTCCTGACCTgttttagagctagaaatagcaagttaaaat	76
BE4-P494	tatcttgtggaaaggacgaaacaccGTCCTGACCTCGTGATCCACCgttttagagctagaaatagcaagttaaaat	76
BE4-P495	tatcttgtggaaaggacgaaacaccGCCTCGTGATCCACCTGCCTCgttttagagctagaaatagcaagttaaaat	76
BE4-P496	tatcttgtggaaaggacgaaacaccGCACCTGCCTCAGCCTCCCAAgttttagagctagaaatagcaagttaaaat	76
BE4-P497	tatcttgtggaaaggacgaaacaccGCCTGCCTCAGCCTCCCAAAGgttttagagctagaaatagcaagttaaaat	76
BE4-P498	tatcttgtggaaaggacgaaacaccGCCTCAGCCTCCCAAAGTGCgttttagagctagaaatagcaagttaaaat	75
BE4-P499	tatcttgtggaaaggacgaaacaccGCCTCAGCCTCCCAAAGTGCTgttttagagctagaaatagcaagttaaaat	76
BE4-P500	tatcttgtggaaaggacgaaacaccGCTCAGCCTCCCAAAGTGCTGgttttagagctagaaatagcaagttaaaat	76
BE4-P501	tatcttgtggaaaggacgaaacaccGTCCCAAAGTGCTGGGATTACgttttagagctagaaatagcaagttaaaat	76
BE4-P502	tatcttgtggaaaggacgaaacaccGCAAAGTGCTGGGATTACAGGgttttagagctagaaatagcaagttaaaat	76
BE4-P503	tatcttgtggaaaggacgaaacaccGAAGTGCTGGGATTACAGGCGgttttagagctagaaatagcaagttaaaat	76
BE4-P504	tatcttgtggaaaggacgaaacaccGTGCTGGGATTACAGGCGTGgttttagagctagaaatagcaagttaaaat	75
BE4-P505	tatcttgtggaaaggacgaaacaccGATTACAGGCGTGAGCCACCAgttttagagctagaaatagcaagttaaaat	76
BE4-P506	tatcttgtggaaaggacgaaacaccGAGGCGTGAGCCACCATGCCCgttttagagctagaaatagcaagttaaaat	76
BE4-P507	tatcttgtggaaaggacgaaacaccGTGAGCCACCATGCCCAGCCgttttagagctagaaatagcaagttaaaat	75
BE4-P508	tatcttgtggaaaggacgaaacaccGCCCGCTAATTATTTCAATTgttttagagctagaaatagcaagttaaaat	75
BE4-P509	tatcttgtggaaaggacgaaacaccGTTTCAATTTGACCTTGACACgttttagagctagaaatagcaagttaaaat	76
BE4-P510	tatcttgtggaaaggacgaaacaccGTTTGACCTTGACACTGAGCCgttttagagctagaaatagcaagttaaaat	76
BE4-P511	tatcttgtggaaaggacgaaacaccGCCTTGACACTGAGCCTGCCAgttttagagctagaaatagcaagttaaaat	76
BE4-P512	tatcttgtggaaaggacgaaacaccGTGACACTGAGCCTGCCAAGTgttttagagctagaaatagcaagttaaaat	76
BE4-P513	tatcttgtggaaaggacgaaacaccGACACTGAGCCTGCCAAGTAgttttagagctagaaatagcaagttaaaat	75
BE4-P514	tatcttgtggaaaggacgaaacaccGAGCCTGCCAAGTAGGTTCAgttttagagctagaaatagcaagttaaaat	75
BE4-P515	tatcttgtggaaaggacgaaacaccGAAAGCTAATTTATCTGTCCAgttttagagctagaaatagcaagttaaaat	76
BE4-P516	tatcttgtggaaaggacgaaacaccGAAGCTAATTTATCTGTCCAAgttttagagctagaaatagcaagttaaaat	76
BE4-P517	tatcttgtggaaaggacgaaacaccGATCTGTCCAAGGCCGAATTCgttttagagctagaaatagcaagttaaaat	76
BE4-P518	tatcttgtggaaaggacgaaacaccGCCAAGGCCGAATTCTGAAACgttttagagctagaaatagcaagttaaaat	76
BE4-P519	tatcttgtggaaaggacgaaacaccGAAGGCCGAATTCTGAAACTGgttttagagctagaaatagcaagttaaaat	76
BE4-P520	tatcttgtggaaaggacgaaacaccGTTATCATCAATTTCTTCTTCgttttagagctagaaatagcaagttaaaat	76
BE4-P521	tatcttgtggaaaggacgaaacaccGTATCATCAATTTCTTCTTCTgttttagagctagaaatagcaagttaaaat	76
BE4-P522	tatcttgtggaaaggacgaaacaccGATCATCAATTTCTTCTTCTGgttttagagctagaaatagcaagttaaaat	76
BE4-P523	tatcttgtggaaaggacgaaacaccGTCAATTTCTTCTTCTGGGTTgttttagagctagaaatagcaagttaaaat	76
BE4-P524	tatcttgtggaaaggacgaaacaccGCAATTTCTTCTTCTGGGTTGgttttagagctagaaatagcaagttaaaat	76
BE4-P525	tatcttgtggaaaggacgaaacaccGTCTTCTTCTGGGTTGGGCACgttttagagctagaaatagcaagttaaaat	76
BE4-P526	tatcttgtggaaaggacgaaacaccGTTCTTCTGGGTTGGGCACAGgttttagagctagaaatagcaagttaaaat	76
BE4-P527	tatcttgtggaaaggacgaaacaccGTCTTCTGGGTTGGGCACAGTgttttagagctagaaatagcaagttaaaat	76
BE4-P528	tatcttgtggaaaggacgaaacaccGTGGGCACAGTGGCTCATGCCgttttagagctagaaatagcaagttaaaat	76
BE4-P529	tatcttgtggaaaggacgaaacaccGACAGTGGCTCATGCCTGTAAgttttagagctagaaatagcaagttaaaat	76
BE4-P530	tatcttgtggaaaggacgaaacaccGTGGCTCATGCCTGTAAAGCCgttttagagctagaaatagcaagttaaaat	76
BE4-P531	tatcttgtggaaaggacgaaacaccGTGCCTGTAAAGCCAGCAATTgttttagagctagaaatagcaagttaaaat	76
BE4-P532	tatcttgtggaaaggacgaaacaccGTGTAAAGCCAGCAATTTGAGgttttagagctagaaatagcaagttaaaat	76
BE4-P533	tatcttgtggaaaggacgaaacaccGTAAAGCCAGCAATTTGAGAgttttagagctagaaatagcaagttaaaat	75
BE4-P534	tatcttgtggaaaggacgaaacaccGCAGCAATTTGAGAGGCATCAgttttagagctagaaatagcaagttaaaat	76
BE4-P535	tatcttgtggaaaggacgaaacaccGAGAGGCATCATGATGCAAGgttttagagctagaaatagcaagttaaaat	75
BE4-P536	tatcttgtggaaaggacgaaacaccGAGAGGCATCATGATGCAAGAgttttagagctagaaatagcaagttaaaat	76
BE4-P537	tatcttgtggaaaggacgaaacaccGGCATCATGATGCAAGAGGAgttttagagctagaaatagcaagttaaaat	75
BE4-P538	tatcttgtggaaaggacgaaacaccGCATCATGATGCAAGAGGAAGgttttagagctagaaatagcaagttaaaat	76
BE4-P539	tatcttgtggaaaggacgaaacaccGTGATGCAAGAGGAAGAGGATgttttagagctagaaatagcaagttaaaat	76
BE4-P540	tatcttgtggaaaggacgaaacaccGATGCAAGAGGAAGAGGATTGgttttagagctagaaatagcaagttaaaat	76
BE4-P541	tatcttgtggaaaggacgaaacaccGAAGCTAGGAGTTTGGGACCgttttagagctagaaatagcaagttaaaat	75
BE4-P542	tatcttgtggaaaggacgaaacaccGGGACCAGCCTGGGCAACATgttttagagctagaaatagcaagttaaaat	75
BE4-P543	tatcttgtggaaaggacgaaacaccGACCAGCCTGGGCAACATAGgttttagagctagaaatagcaagttaaaat	75
BE4-P544	tatcttgtggaaaggacgaaacaccGCCAGCCTGGGCAACATAGTGgttttagagctagaaatagcaagttaaaat	76
BE4-P545	tatcttgtggaaaggacgaaacaccGTGGGCATGGTGGTGCACTCCgttttagagctagaaatagcaagttaaaat	76
BE4-P546	tatcttgtggaaaggacgaaacaccGTGGTGCACTCCTGTGGTCCTgttttagagctagaaatagcaagttaaaat	76
BE4-P547	tatcttgtggaaaggacgaaacaccGTGTGGTCCTAGCTATTCAGGgttttagagctagaaatagcaagttaaaat	76
BE4-P548	tatcttgtggaaaggacgaaacaccGTGGTCCTAGCTATTCAGGAgttttagagctagaaatagcaagttaaaat	75
BE4-P549	tatcttgtggaaaggacgaaacaccGTCCTAGCTATTCAGGAGGCgttttagagctagaaatagcaagttaaaat	75
BE4-P550	tatcttgtggaaaggacgaaacaccGCCTAGCTATTCAGGAGGCTGgttttagagctagaaatagcaagttaaaat	76
BE4-P551	tatcttgtggaaaggacgaaacaccGCTAGCTATTCAGGAGGCTGAgttttagagctagaaatagcaagttaaaat	76
BE4-P552	tatcttgtggaaaggacgaaacaccGAGCTATTCAGGAGGCTGAGGgttttagagctagaaatagcaagttaaaat	76
BE4-P553	tatcttgtggaaaggacgaaacaccGCTATTCAGGAGGCTGAGGTgttttagagctagaaatagcaagttaaaat	75
BE4-P554	tatcttgtggaaaggacgaaacaccGCTATTCAGGAGGCTGAGGTGgttttagagctagaaatagcaagttaaaat	76
BE4-P555	tatcttgtggaaaggacgaaacaccGATTCAGGAGGCTGAGGTGGGgttttagagctagaaatagcaagttaaaat	76
BE4-P556	tatcttgtggaaaggacgaaacaccGGATTCCTTGAGCCCAGGGTgttttagagctagaaatagcaagttaaaat	75
BE4-P557	tatcttgtggaaaggacgaaacaccGTTCCTTGAGCCCAGGGTTGAgttttagagctagaaatagcaagttaaaat	76
BE4-P558	tatcttgtggaaaggacgaaacaccGCTTGAGCCCAGGGTTGACGCgttttagagctagaaatagcaagttaaaat	76
BE4-P559	tatcttgtggaaaggacgaaacaccGAGCCCAGGGTTGACGCTGCgttttagagctagaaatagcaagttaaaat	75
BE4-P560	tatcttgtggaaaggacgaaacaccGCCCAGGGTTGACGCTGCAGgttttagagctagaaatagcaagttaaaat	75
BE4-P561	tatcttgtggaaaggacgaaacaccGGGTTGACGCTGCAGAGAGCgttttagagctagaaatagcaagttaaaat	75
BE4-P562	tatcttgtggaaaggacgaaacaccGTTGACGCTGCAGAGAGCTGgttttagagctagaaatagcaagttaaaat	75
BE4-P563	tatcttgtggaaaggacgaaacaccGCTGCAGAGAGCTGTGATCAgttttagagctagaaatagcaagttaaaat	75
BE4-P564	tatcttgtggaaaggacgaaacaccGAGAGCTGTGATCACGCCACgttttagagctagaaatagcaagttaaaat	75
BE4-P565	tatcttgtggaaaggacgaaacaccGTGATCACGCCACTGCAGTCCgttttagagctagaaatagcaagttaaaat	76
BE4-P566	tatcttgtggaaaggacgaaacaccGCACGCCACTGCAGTCCAGCCgttttagagctagaaatagcaagttaaaat	76
BE4-P567	tatcttgtggaaaggacgaaacaccGCGCCACTGCAGTCCAGCCTGgttttagagctagaaatagcaagttaaaat	76
BE4-P568	tatcttgtggaaaggacgaaacaccGCCACTGCAGTCCAGCCTGAGgttttagagctagaaatagcaagttaaaat	76
BE4-P569	tatcttgtggaaaggacgaaacaccGTGCAGTCCAGCCTGAGTGACgttttagagctagaaatagcaagttaaaat	76
BE4-P570	tatcttgtggaaaggacgaaacaccGAGTCCAGCCTGAGTGACAGCgttttagagctagaaatagcaagttaaaat	76
BE4-P571	tatcttgtggaaaggacgaaacaccGTCCAGCCTGAGTGACAGCTgttttagagctagaaatagcaagttaaaat	75
BE4-P572	tatcttgtggaaaggacgaaacaccGTGAGTGACAGCTGGAAATAAgttttagagctagaaatagcaagttaaaat	76
BE4-P573	tatcttgtggaaaggacgaaacaccGTCCTTCTGAGAGTTCAATTgttttagagctagaaatagcaagttaaaat	75
BE4-P574	tatcttgtggaaaggacgaaacaccGTCCTGCTGAGAGGTTAGCACgttttagagctagaaatagcaagttaaaat	76
BE4-P575	tatcttgtggaaaggacgaaacaccGAGGTTAGCACTGCCTGCCAAgttttagagctagaaatagcaagttaaaat	76
BE4-P576	tatcttgtggaaaggacgaaacaccGTAGCACTGCCTGCCAAAGTCgttttagagctagaaatagcaagttaaaat	76
BE4-P577	tatcttgtggaaaggacgaaacaccGACTGCCTGCCAAAGTCAGTTgttttagagctagaaatagcaagttaaaat	76
BE4-P578	tatcttgtggaaaggacgaaacaccGAGAAATCCAGCTTATTCCTgttttagagctagaaatagcaagttaaaat	75
BE4-P579	tatcttgtggaaaggacgaaacaccGAGAAATCCAGCTTATTCCTGgttttagagctagaaatagcaagttaaaat	76
BE4-P580	tatcttgtggaaaggacgaaacaccGAAATCCAGCTTATTCCTGGgttttagagctagaaatagcaagttaaaat	75
BE4-P581	tatcttgtggaaaggacgaaacaccGAAATCCAGCTTATTCCTGGGgttttagagctagaaatagcaagttaaaat	76
BE4-P582	tatcttgtggaaaggacgaaacaccGGGAACCGCCAAGACTGCCCgttttagagctagaaatagcaagttaaaat	75
BE4-P583	tatcttgtggaaaggacgaaacaccGCCGCCAAGACTGCCCAGCCCgttttagagctagaaatagcaagttaaaat	76
BE4-P584	tatcttgtggaaaggacgaaacaccGCCAAGACTGCCCAGCCCTGgttttagagctagaaatagcaagttaaaat	75
BE4-P585	tatcttgtggaaaggacgaaacaccGCAAGACTGCCCAGCCCTGTGgttttagagctagaaatagcaagttaaaat	76
BE4-P586	tatcttgtggaaaggacgaaacaccGAAGACTGCCCAGCCCTGTGTgttttagagctagaaatagcaagttaaaat	76
BE4-P587	tatcttgtggaaaggacgaaacaccGAGACTGCCCAGCCCTGTGTGgttttagagctagaaatagcaagttaaaat	76
BE4-P588	tatcttgtggaaaggacgaaacaccGACTGCCCAGCCCTGTGTGGgttttagagctagaaatagcaagttaaaat	75
BE4-P589	tatcttgtggaaaggacgaaacaccGTTCAGGCAAGTTTCTCACAgttttagagctagaaatagcaagttaaaat	75
BE4-P590	tatcttgtggaaaggacgaaacaccGTCAGGCAAGTTTCTCACATGgttttagagctagaaatagcaagttaaaat	76
BE4-P591	tatcttgtggaaaggacgaaacaccGTTGGTCTCCACCAGCTCTCgttttagagctagaaatagcaagttaaaat	75
BE4-P592	tatcttgtggaaaggacgaaacaccGTGGTCTCCACCAGCTCTCTGgttttagagctagaaatagcaagttaaaat	76
BE4-P593	tatcttgtggaaaggacgaaacaccGGTCTCCACCAGCTCTCTGTgttttagagctagaaatagcaagttaaaat	75
BE4-P594	tatcttgtggaaaggacgaaacaccGCCACCAGCTCTCTGTGGCTTgttttagagctagaaatagcaagttaaaat	76
BE4-P595	tatcttgtggaaaggacgaaacaccGCACCAGCTCTCTGTGGCTTAgttttagagctagaaatagcaagttaaaat	76
BE4-P596	tatcttgtggaaaggacgaaacaccGACCAGCTCTCTGTGGCTTAGgttttagagctagaaatagcaagttaaaat	76
BE4-P597	tatcttgtggaaaggacgaaacaccGCCAGCTCTCTGTGGCTTAGGgttttagagctagaaatagcaagttaaaat	76
BE4-P598	tatcttgtggaaaggacgaaacaccGGTTCAAGTTCAACTGTGAAgttttagagctagaaatagcaagttaaaat	75
BE4-P599	tatcttgtggaaaggacgaaacaccGAAGTTCAACTGTGAAAGCCCgttttagagctagaaatagcaagttaaaat	76
BE4-P600	tatcttgtggaaaggacgaaacaccGCAACTGTGAAAGCCCTGTTTgttttagagctagaaatagcaagttaaaat	76
BE4-P601	tatcttgtggaaaggacgaaacaccGAGGAAACCGCCCTTCTGTTgttttagagctagaaatagcaagttaaaat	75
BE4-P602	tatcttgtggaaaggacgaaacaccGTTGTTCAACTCCTTCTCCTAgttttagagctagaaatagcaagttaaaat	76
BE4-P603	tatcttgtggaaaggacgaaacaccGTGTTCAACTCCTTCTCCTAAgttttagagctagaaatagcaagttaaaat	76
BE4-P604	tatcttgtggaaaggacgaaacaccGTTCAACTCCTTCTCCTAAGgttttagagctagaaatagcaagttaaaat	75
BE4-P605	tatcttgtggaaaggacgaaacaccGTTCAACTCCTTCTCCTAAGGgttttagagctagaaatagcaagttaaaat	76
BE4-P606	tatcttgtggaaaggacgaaacaccGAGAAATCAATATTTACGTCCgttttagagctagaaatagcaagttaaaat	76
BE4-P607	tatcttgtggaaaggacgaaacaccGATATTTACGTCCAGACTCCAgttttagagctagaaatagcaagttaaaat	76
BE4-P608	tatcttgtggaaaggacgaaacaccGACGTCCAGACTCCAGGTATCgttttagagctagaaatagcaagttaaaat	76
BE4-P609	tatcttgtggaaaggacgaaacaccGACTCCAGGTATCCGTACAATgttttagagctagaaatagcaagttaaaat	76
BE4-P610	tatcttgtggaaaggacgaaacaccGTTTATACTCAGCCAAAGGCgttttagagctagaaatagcaagttaaaat	75
BE4-P611	tatcttgtggaaaggacgaaacaccGTTTATACTCAGCCAAAGGCGgttttagagctagaaatagcaagttaaaat	76
BE4-P612	tatcttgtggaaaggacgaaacaccGTTAAATTCCTGATTGATCAGgttttagagctagaaatagcaagttaaaat	76
BE4-P613	tatcttgtggaaaggacgaaacaccGATTGATCAGTGTCTATTAGGgttttagagctagaaatagcaagttaaaat	76
BE4-P614	tatcttgtggaaaggacgaaacaccGTCAGTGTCTATTAGGTGATTgttttagagctagaaatagcaagttaaaat	76
BE4-P615	tatcttgtggaaaggacgaaacaccGCAGTGTCTATTAGGTGATTTgttttagagctagaaatagcaagttaaaat	76
BE4-P616	tatcttgtggaaaggacgaaacaccGTCTATACACAATTCCTAGAAgttttagagctagaaatagcaagttaaaat	76
BE4-P617	tatcttgtggaaaggacgaaacaccGCTATACACAATTCCTAGAAAgttttagagctagaaatagcaagttaaaat	76
BE4-P618	tatcttgtggaaaggacgaaacaccGCACAATTCCTAGAAAGGAAAgttttagagctagaaatagcaagttaaaat	76
BE4-P619	tatcttgtggaaaggacgaaacaccGAAGGCAAATATAGAAAGTGGgttttagagctagaaatagcaagttaaaat	76
BE4-P620	tatcttgtggaaaggacgaaacaccGAGGCAAATATAGAAAGTGGCgttttagagctagaaatagcaagttaaaat	76
BE4-P621	tatcttgtggaaaggacgaaacaccGTTTGAGGCAGAGAGGACAATgttttagagctagaaatagcaagttaaaat	76
BE4-P622	tatcttgtggaaaggacgaaacaccGGACAATGGCATTAGGCTATgttttagagctagaaatagcaagttaaaat	75
BE4-P623	tatcttgtggaaaggacgaaacaccGCAATGGCATTAGGCTATTGGgttttagagctagaaatagcaagttaaaat	76
BE4-P624	tatcttgtggaaaggacgaaacaccGAATGGCATTAGGCTATTGGAgttttagagctagaaatagcaagttaaaat	76
BE4-P625	tatcttgtggaaaggacgaaacaccGATTAGGCTATTGGAGGATCTgttttagagctagaaatagcaagttaaaat	76
BE4-P626	tatcttgtggaaaggacgaaacaccGGAGGATCTTGAAAGGCTGTgttttagagctagaaatagcaagttaaaat	75
BE4-P627	tatcttgtggaaaggacgaaacaccGAAAGGCTGTTGTTATCCTTCgttttagagctagaaatagcaagttaaaat	76
BE4-P628	tatcttgtggaaaggacgaaacaccGAGGCTGTTGTTATCCTTCTGgttttagagctagaaatagcaagttaaaat	76
BE4-P629	tatcttgtggaaaggacgaaacaccGATCCTTCTGTGGACAACAACgttttagagctagaaatagcaagttaaaat	76
BE4-P630	tatcttgtggaaaggacgaaacaccGATGTTAACAGTTAAACATCGgttttagagctagaaatagcaagttaaaat	76
BE4-P631	tatcttgtggaaaggacgaaacaccGTTAAACATCGAGAAATTTCgttttagagctagaaatagcaagttaaaat	75
BE4-P632	tatcttgtggaaaggacgaaacaccGTTAAACATCGAGAAATTTCAgttttagagctagaaatagcaagttaaaat	76
BE4-P633	tatcttgtggaaaggacgaaacaccGAAACATCGAGAAATTTCAGGgttttagagctagaaatagcaagttaaaat	76
BE4-P634	tatcttgtggaaaggacgaaacaccGAACATCGAGAAATTTCAGGAgttttagagctagaaatagcaagttaaaat	76
BE4-P635	tatcttgtggaaaggacgaaacaccGAAATTTCAGGAGGATCTTTCgttttagagctagaaatagcaagttaaaat	76
BE4-P636	tatcttgtggaaaggacgaaacaccGTTTCAGGAGGATCTTTCAGAgttttagagctagaaatagcaagttaaaat	76
BE4-P637	tatcttgtggaaaggacgaaacaccGGAGGATCTTTCAGAAGATGgttttagagctagaaatagcaagttaaaat	75
BE4-P638	tatcttgtggaaaggacgaaacaccGGGCGTCAGCTCTTCACCGGgttttagagctagaaatagcaagttaaaat	75
BE4-P639	tatcttgtggaaaggacgaaacaccGACCCAAATACAACAAATCAgttttagagctagaaatagcaagttaaaat	75
BE4-P640	tatcttgtggaaaggacgaaacaccGCCAAATACAACAAATCAAGTgttttagagctagaaatagcaagttaaaat	76
BE4-P641	tatcttgtggaaaggacgaaacaccGATACAACAAATCAAGTCGCCgttttagagctagaaatagcaagttaaaat	76
BE4-P642	tatcttgtggaaaggacgaaacaccGACAAATCAAGTCGCCTGCCCgttttagagctagaaatagcaagttaaaat	76
BE4-P643	tatcttgtggaaaggacgaaacaccGCAAATCAAGTCGCCTGCCCTgttttagagctagaaatagcaagttaaaat	76
BE4-P644	tatcttgtggaaaggacgaaacaccGAATCAAGTCGCCTGCCCTGGgttttagagctagaaatagcaagttaaaat	76
BE4-P645	tatcttgtggaaaggacgaaacaccGCCTGCCCTGGCGACACTTTgttttagagctagaaatagcaagttaaaat	75
BE4-P646	tatcttgtggaaaggacgaaacaccGTGCCCTGGCGACACTTTCGAgttttagagctagaaatagcaagttaaaat	76
BE4-P647	tatcttgtggaaaggacgaaacaccGCCCTGGCGACACTTTCGAAgttttagagctagaaatagcaagttaaaat	75
BE4-P648	tatcttgtggaaaggacgaaacaccGTGGCGACACTTTCGAAGGACgttttagagctagaaatagcaagttaaaat	76
BE4-P649	tatcttgtggaaaggacgaaacaccGGCGACACTTTCGAAGGACTgttttagagctagaaatagcaagttaaaat	75
BE4-P650	tatcttgtggaaaggacgaaacaccGCGACACTTTCGAAGGACTGGgttttagagctagaaatagcaagttaaaat	76
BE4-P651	tatcttgtggaaaggacgaaacaccGACACTTTCGAAGGACTGGAGgttttagagctagaaatagcaagttaaaat	76
BE4-P652	tatcttgtggaaaggacgaaacaccGCACTTTCGAAGGACTGGAGTgttttagagctagaaatagcaagttaaaat	76
BE4-P653	tatcttgtggaaaggacgaaacaccGACTTTCGAAGGACTGGAGTGgttttagagctagaaatagcaagttaaaat	76
BE4-P654	tatcttgtggaaaggacgaaacaccGAAGGACTGGAGTGGGAATCgttttagagctagaaatagcaagttaaaat	75
BE4-P655	tatcttgtggaaaggacgaaacaccGAGGACTGGAGTGGGAATCAGgttttagagctagaaatagcaagttaaaat	76
BE4-P656	tatcttgtggaaaggacgaaacaccGAAAGCCGATGTCACATCGGCgttttagagctagaaatagcaagttaaaat	76
BE4-P657	tatcttgtggaaaggacgaaacaccGCCGATGTCACATCGGCCGTTgttttagagctagaaatagcaagttaaaat	76
BE4-P658	tatcttgtggaaaggacgaaacaccGCCGTTCGAAACTCCTCCTCTgttttagagctagaaatagcaagttaaaat	76
BE4-P659	tatcttgtggaaaggacgaaacaccGTTCGAAACTCCTCCTCTTGCgttttagagctagaaatagcaagttaaaat	76
BE4-P660	tatcttgtggaaaggacgaaacaccGCGAAACTCCTCCTCTTGCAGgttttagagctagaaatagcaagttaaaat	76
BE4-P661	tatcttgtggaaaggacgaaacaccGAAACTCCTCCTCTTGCAGTGgttttagagctagaaatagcaagttaaaat	76
BE4-P662	tatcttgtggaaaggacgaaacaccGAACTCCTCCTCTTGCAGTGAgttttagagctagaaatagcaagttaaaat	76
BE4-P663	tatcttgtggaaaggacgaaacaccGCTCCTCCTCTTGCAGTGAGGgttttagagctagaaatagcaagttaaaat	76
BE4-P664	tatcttgtggaaaggacgaaacaccGCTCCTCTTGCAGTGAGGTGAgttttagagctagaaatagcaagttaaaat	76
BE4-P665	tatcttgtggaaaggacgaaacaccGCCCTGCTAGAAACCTCACATgttttagagctagaaatagcaagttaaaat	76
BE4-P666	tatcttgtggaaaggacgaaacaccGCTAGAAACCTCACATTGAAAgttttagagctagaaatagcaagttaaaat	76
BE4-P667	tatcttgtggaaaggacgaaacaccGAAACCTCACATTGAAATGCgttttagagctagaaatagcaagttaaaat	75
BE4-P668	tatcttgtggaaaggacgaaacaccGTCACATTGAAATGCTGTAAAgttttagagctagaaatagcaagttaaaat	76
BE4-P669	tatcttgtggaaaggacgaaacaccGTGAAATGCTGTAAATGACGTgttttagagctagaaatagcaagttaaaat	76
BE4-P670	tatcttgtggaaaggacgaaacaccGAAATGCTGTAAATGACGTGgttttagagctagaaatagcaagttaaaat	75
BE4-P671	tatcttgtggaaaggacgaaacaccGAGTGCAATCGCGGGAAGCCgttttagagctagaaatagcaagttaaaat	75
BE4-P672	tatcttgtggaaaggacgaaacaccGAGTGCAATCGCGGGAAGCCAgttttagagctagaaatagcaagttaaaat	76
BE4-P673	tatcttgtggaaaggacgaaacaccGTGCAATCGCGGGAAGCCAGgttttagagctagaaatagcaagttaaaat	75
BE4-P674	tatcttgtggaaaggacgaaacaccGGAAGCCAGGGTTTCCAGCTgttttagagctagaaatagcaagttaaaat	75
BE4-P675	tatcttgtggaaaggacgaaacaccGAAGCCAGGGTTTCCAGCTAgttttagagctagaaatagcaagttaaaat	75
BE4-P676	tatcttgtggaaaggacgaaacaccGAGGGTTTCCAGCTAGGACACgttttagagctagaaatagcaagttaaaat	76
BE4-P677	tatcttgtggaaaggacgaaacaccGTTTCCAGCTAGGACACAGCgttttagagctagaaatagcaagttaaaat	75
BE4-P678	tatcttgtggaaaggacgaaacaccGTTTCCAGCTAGGACACAGCAgttttagagctagaaatagcaagttaaaat	76
BE4-P679	tatcttgtggaaaggacgaaacaccGCCAGCTAGGACACAGCAGGTgttttagagctagaaatagcaagttaaaat	76
BE4-P680	tatcttgtggaaaggacgaaacaccGGACACAGCAGGTCGTGATCgttttagagctagaaatagcaagttaaaat	75
BE4-P681	tatcttgtggaaaggacgaaacaccGACACAGCAGGTCGTGATCCgttttagagctagaaatagcaagttaaaat	75
BE4-P682	tatcttgtggaaaggacgaaacaccGACACAGCAGGTCGTGATCCGgttttagagctagaaatagcaagttaaaat	76
BE4-P683	tatcttgtggaaaggacgaaacaccGCAGCAGGTCGTGATCCGGGTgttttagagctagaaatagcaagttaaaat	76
BE4-P684	tatcttgtggaaaggacgaaacaccGAGCAGGTCGTGATCCGGGTCgttttagagctagaaatagcaagttaaaat	76
BE4-P685	tatcttgtggaaaggacgaaacaccGCAGGTCGTGATCCGGGTCGgttttagagctagaaatagcaagttaaaat	75
BE4-P686	tatcttgtggaaaggacgaaacaccGCGTGATCCGGGTCGGGACACgttttagagctagaaatagcaagttaaaat	76
BE4-P687	tatcttgtggaaaggacgaaacaccGATCCGGGTCGGGACACTGCCgttttagagctagaaatagcaagttaaaat	76
BE4-P688	tatcttgtggaaaggacgaaacaccGTCCGGGTCGGGACACTGCCTgttttagagctagaaatagcaagttaaaat	76
BE4-P689	tatcttgtggaaaggacgaaacaccGGGTCGGGACACTGCCTGGCgttttagagctagaaatagcaagttaaaat	75
BE4-P690	tatcttgtggaaaggacgaaacaccGTCGGGACACTGCCTGGCAGgttttagagctagaaatagcaagttaaaat	75
BE4-P691	tatcttgtggaaaggacgaaacaccGTCGGGACACTGCCTGGCAGAgttttagagctagaaatagcaagttaaaat	76
BE4-P692	tatcttgtggaaaggacgaaacaccGGACACTGCCTGGCAGAGGCgttttagagctagaaatagcaagttaaaat	75
BE4-P693	tatcttgtggaaaggacgaaacaccGACACTGCCTGGCAGAGGCTGgttttagagctagaaatagcaagttaaaat	76
BE4-P694	tatcttgtggaaaggacgaaacaccGACTGCCTGGCAGAGGCTGCGgttttagagctagaaatagcaagttaaaat	76
BE4-P695	tatcttgtggaaaggacgaaacaccGCCTGGCAGAGGCTGCGAGCAgttttagagctagaaatagcaagttaaaat	76
BE4-P696	tatcttgtggaaaggacgaaacaccGCTGGCAGAGGCTGCGAGCATgttttagagctagaaatagcaagttaaaat	76
BE4-P697	tatcttgtggaaaggacgaaacaccGTGGCAGAGGCTGCGAGCATGgttttagagctagaaatagcaagttaaaat	76
BE4-P698	tatcttgtggaaaggacgaaacaccGATTGCGCTGGACCGTCGCCTgttttagagctagaaatagcaagttaaaat	76
BE4-P699	tatcttgtggaaaggacgaaacaccGTGGACCGTCGCCTTGCTCCTgttttagagctagaaatagcaagttaaaat	76
BE4-P700	tatcttgtggaaaggacgaaacaccGACCGTCGCCTTGCTCCTCGCgttttagagctagaaatagcaagttaaaat	76
BE4-P701	tatcttgtggaaaggacgaaacaccGCGTCGCCTTGCTCCTCGCCGgttttagagctagaaatagcaagttaaaat	76
BE4-P702	tatcttgtggaaaggacgaaacaccGTCGCCTTGCTCCTCGCCGCgttttagagctagaaatagcaagttaaaat	75
BE4-P703	tatcttgtggaaaggacgaaacaccGCTGCAGGTAAGGCTTGCTCCgttttagagctagaaatagcaagttaaaat	76
BE4-P704	tatcttgtggaaaggacgaaacaccGTAAGGCTTGCTCCAGGCGCCgttttagagctagaaatagcaagttaaaat	76
BE4-P705	tatcttgtggaaaggacgaaacaccGCTTGCTCCAGGCGCCAGAATgttttagagctagaaatagcaagttaaaat	76
BE4-P706	tatcttgtggaaaggacgaaacaccGTTGCTCCAGGCGCCAGAATAgttttagagctagaaatagcaagttaaaat	76
BE4-P707	tatcttgtggaaaggacgaaacaccGCTCCAGGCGCCAGAATAGGTgttttagagctagaaatagcaagttaaaat	76
BE4-P708	tatcttgtggaaaggacgaaacaccGCCAGGCGCCAGAATAGGTTGgttttagagctagaaatagcaagttaaaat	76
BE4-P709	tatcttgtggaaaggacgaaacaccGAGGCGCCAGAATAGGTTGAGgttttagagctagaaatagcaagttaaaat	76
BE4-P710	tatcttgtggaaaggacgaaacaccGGCGCCAGAATAGGTTGAGAgttttagagctagaaatagcaagttaaaat	75
BE4-P711	tatcttgtggaaaggacgaaacaccGCGCCAGAATAGGTTGAGAGgttttagagctagaaatagcaagttaaaat	75
BE4-P712	tatcttgtggaaaggacgaaacaccGAAATAATCACTCCATCCCTGgttttagagctagaaatagcaagttaaaat	76
BE4-P713	tatcttgtggaaaggacgaaacaccGATAATCACTCCATCCCTGGGgttttagagctagaaatagcaagttaaaat	76
BE4-P714	tatcttgtggaaaggacgaaacaccGCACTCCATCCCTGGGAGACTgttttagagctagaaatagcaagttaaaat	76
BE4-P715	tatcttgtggaaaggacgaaacaccGCTCCATCCCTGGGAGACTTGgttttagagctagaaatagcaagttaaaat	76
BE4-P716	tatcttgtggaaaggacgaaacaccGTCCATCCCTGGGAGACTTGTgttttagagctagaaatagcaagttaaaat	76
BE4-P717	tatcttgtggaaaggacgaaacaccGCCATCCCTGGGAGACTTGTGgttttagagctagaaatagcaagttaaaat	76
BE4-P718	tatcttgtggaaaggacgaaacaccGCATCCCTGGGAGACTTGTGGgttttagagctagaaatagcaagttaaaat	76
BE4-P719	tatcttgtggaaaggacgaaacaccGGTCCTTCCCAAACGGCTGGgttttagagctagaaatagcaagttaaaat	75
BE4-P720	tatcttgtggaaaggacgaaacaccGTCCTTCCCAAACGGCTGGAgttttagagctagaaatagcaagttaaaat	75
BE4-P721	tatcttgtggaaaggacgaaacaccGTCCTTCCCAAACGGCTGGAGgttttagagctagaaatagcaagttaaaat	76
BE4-P722	tatcttgtggaaaggacgaaacaccGCCTTCCCAAACGGCTGGAGGgttttagagctagaaatagcaagttaaaat	76
BE4-P723	tatcttgtggaaaggacgaaacaccGCTTCCCAAACGGCTGGAGGGgttttagagctagaaatagcaagttaaaat	76
BE4-P724	tatcttgtggaaaggacgaaacaccGCGAGGGTCGGGAGGAGTCTGgttttagagctagaaatagcaagttaaaat	76
BE4-P725	tatcttgtggaaaggacgaaacaccGAGGGTCGGGAGGAGTCTGAgttttagagctagaaatagcaagttaaaat	75
BE4-P726	tatcttgtggaaaggacgaaacaccGAGGGTCGGGAGGAGTCTGAGgttttagagctagaaatagcaagttaaaat	76
BE4-P727	tatcttgtggaaaggacgaaacaccGAGGAGTCTGAGGGATTTAAgttttagagctagaaatagcaagttaaaat	75
BE4-P728	tatcttgtggaaaggacgaaacaccGAGGAGTCTGAGGGATTTAAGgttttagagctagaaatagcaagttaaaat	76
BE4-P729	tatcttgtggaaaggacgaaacaccGCCCAAGTCTCCACAGGGTGAgttttagagctagaaatagcaagttaaaat	76
BE4-P730	tatcttgtggaaaggacgaaacaccGCCAAGTCTCCACAGGGTGAGgttttagagctagaaatagcaagttaaaat	76
BE4-P731	tatcttgtggaaaggacgaaacaccGTCTCCACAGGGTGAGGGACgttttagagctagaaatagcaagttaaaat	75
BE4-P732	tatcttgtggaaaggacgaaacaccGAGGGACCGCATCTTCTTTGgttttagagctagaaatagcaagttaaaat	75
BE4-P733	tatcttgtggaaaggacgaaacaccGGACCGCATCTTCTTTGAGAgttttagagctagaaatagcaagttaaaat	75
BE4-P734	tatcttgtggaaaggacgaaacaccGACCGCATCTTCTTTGAGACgttttagagctagaaatagcaagttaaaat	75
BE4-P735	tatcttgtggaaaggacgaaacaccGCCGCATCTTCTTTGAGACGGgttttagagctagaaatagcaagttaaaat	76
BE4-P736	tatcttgtggaaaggacgaaacaccGTCTTCTTTGAGACGGAGTCTgttttagagctagaaatagcaagttaaaat	76
BE4-P737	tatcttgtggaaaggacgaaacaccGTTTGAGACGGAGTCTAGCTCgttttagagctagaaatagcaagttaaaat	76
BE4-P738	tatcttgtggaaaggacgaaacaccGAGACGGAGTCTAGCTCTGTgttttagagctagaaatagcaagttaaaat	75
BE4-P739	tatcttgtggaaaggacgaaacaccGGAGTCTAGCTCTGTCGCCCgttttagagctagaaatagcaagttaaaat	75
BE4-P740	tatcttgtggaaaggacgaaacaccGAGTCTAGCTCTGTCGCCCAgttttagagctagaaatagcaagttaaaat	75
BE4-P741	tatcttgtggaaaggacgaaacaccGTCTAGCTCTGTCGCCCAGGAgttttagagctagaaatagcaagttaaaat	76
BE4-P742	tatcttgtggaaaggacgaaacaccGCTAGCTCTGTCGCCCAGGATgttttagagctagaaatagcaagttaaaat	76
BE4-P743	tatcttgtggaaaggacgaaacaccGAGCTCTGTCGCCCAGGATGGgttttagagctagaaatagcaagttaaaat	76
BE4-P744	tatcttgtggaaaggacgaaacaccGCTCTGTCGCCCAGGATGGAGgttttagagctagaaatagcaagttaaaat	76
BE4-P745	tatcttgtggaaaggacgaaacaccGTGTCGCCCAGGATGGAGTGCgttttagagctagaaatagcaagttaaaat	76
BE4-P746	tatcttgtggaaaggacgaaacaccGTCGCCCAGGATGGAGTGCAGgttttagagctagaaatagcaagttaaaat	76
BE4-P747	tatcttgtggaaaggacgaaacaccGCGCCCAGGATGGAGTGCAGTgttttagagctagaaatagcaagttaaaat	76
BE4-P748	tatcttgtggaaaggacgaaacaccGAGTGCAGTGGCACGATCTCgttttagagctagaaatagcaagttaaaat	75
BE4-P749	tatcttgtggaaaggacgaaacaccGTGGCACGATCTCAGCTCACgttttagagctagaaatagcaagttaaaat	75
BE4-P750	tatcttgtggaaaggacgaaacaccGTCTCAGCTCACTGCAACCTCgttttagagctagaaatagcaagttaaaat	76
BE4-P751	tatcttgtggaaaggacgaaacaccGTCACTGCAACCTCCGCCTCCgttttagagctagaaatagcaagttaaaat	76
BE4-P752	tatcttgtggaaaggacgaaacaccGCACTGCAACCTCCGCCTCCCgttttagagctagaaatagcaagttaaaat	76
BE4-P753	tatcttgtggaaaggacgaaacaccGACTGCAACCTCCGCCTCCCGgttttagagctagaaatagcaagttaaaat	76
BE4-P754	tatcttgtggaaaggacgaaacaccGACCTCCGCCTCCCGGGTTTAgttttagagctagaaatagcaagttaaaat	76
BE4-P755	tatcttgtggaaaggacgaaacaccGCTCCGCCTCCCGGGTTTAAGgttttagagctagaaatagcaagttaaaat	76
BE4-P756	tatcttgtggaaaggacgaaacaccGCCGCCTCCCGGGTTTAAGCGgttttagagctagaaatagcaagttaaaat	76
BE4-P757	tatcttgtggaaaggacgaaacaccGTTAAGCGAGTCTCCTCTCTCgttttagagctagaaatagcaagttaaaat	76
BE4-P758	tatcttgtggaaaggacgaaacaccGAGTCTCCTCTCTCAGCCTCCgttttagagctagaaatagcaagttaaaat	76
BE4-P759	tatcttgtggaaaggacgaaacaccGCCTCTCTCAGCCTCCCGAATgttttagagctagaaatagcaagttaaaat	76
BE4-P760	tatcttgtggaaaggacgaaacaccGCTCTCAGCCTCCCGAATAGCgttttagagctagaaatagcaagttaaaat	76
BE4-P761	tatcttgtggaaaggacgaaacaccGTCTCAGCCTCCCGAATAGCTgttttagagctagaaatagcaagttaaaat	76
BE4-P762	tatcttgtggaaaggacgaaacaccGCTCAGCCTCCCGAATAGCTGgttttagagctagaaatagcaagttaaaat	76
BE4-P763	tatcttgtggaaaggacgaaacaccGTCCCGAATAGCTGGGATTACgttttagagctagaaatagcaagttaaaat	76
BE4-P764	tatcttgtggaaaggacgaaacaccGCGAATAGCTGGGATTACAGGgttttagagctagaaatagcaagttaaaat	76
BE4-P765	tatcttgtggaaaggacgaaacaccGTTACAGGCGCCCAACCACCAgttttagagctagaaatagcaagttaaaat	76
BE4-P766	tatcttgtggaaaggacgaaacaccGAGGCGCCCAACCACCACGCCgttttagagctagaaatagcaagttaaaat	76
BE4-P767	tatcttgtggaaaggacgaaacaccGCCAGGCTGGTCTCGAACCCgttttagagctagaaatagcaagttaaaat	75
BE4-P768	tatcttgtggaaaggacgaaacaccGCCTCAGGTGATCTGCCCAAAgttttagagctagaaatagcaagttaaaat	76
BE4-P769	tatcttgtggaaaggacgaaacaccGTGCTGGGATTACAGGCGTCgttttagagctagaaatagcaagttaaaat	75
BE4-P770	tatcttgtggaaaggacgaaacaccGGATTACAGGCGTCAGCCACgttttagagctagaaatagcaagttaaaat	75
BE4-P771	tatcttgtggaaaggacgaaacaccGATTACAGGCGTCAGCCACCGgttttagagctagaaatagcaagttaaaat	76
BE4-P772	tatcttgtggaaaggacgaaacaccGCGGGACCCTCTCTTCTAACTgttttagagctagaaatagcaagttaaaat	76
BE4-P773	tatcttgtggaaaggacgaaacaccGGGACCCTCTCTTCTAACTCgttttagagctagaaatagcaagttaaaat	75
BE4-P774	tatcttgtggaaaggacgaaacaccGACCCTCTCTTCTAACTCGGgttttagagctagaaatagcaagttaaaat	75
BE4-P775	tatcttgtggaaaggacgaaacaccGCCTCTCTTCTAACTCGGAGCgttttagagctagaaatagcaagttaaaat	76
BE4-P776	tatcttgtggaaaggacgaaacaccGCTCTCTTCTAACTCGGAGCTgttttagagctagaaatagcaagttaaaat	76
BE4-P777	tatcttgtggaaaggacgaaacaccGTCTCTTCTAACTCGGAGCTGgttttagagctagaaatagcaagttaaaat	76
BE4-P778	tatcttgtggaaaggacgaaacaccGTCTTCTAACTCGGAGCTGGGgttttagagctagaaatagcaagttaaaat	76
BE4-P779	tatcttgtggaaaggacgaaacaccGTTCTAACTCGGAGCTGGGTGgttttagagctagaaatagcaagttaaaat	76
BE4-P780	tatcttgtggaaaggacgaaacaccGTCTAACTCGGAGCTGGGTGTgttttagagctagaaatagcaagttaaaat	76
BE4-P781	tatcttgtggaaaggacgaaacaccGCTAACTCGGAGCTGGGTGTGgttttagagctagaaatagcaagttaaaat	76
BE4-P782	tatcttgtggaaaggacgaaacaccGTAACTCGGAGCTGGGTGTGGgttttagagctagaaatagcaagttaaaat	76
BE4-P783	tatcttgtggaaaggacgaaacaccGCCCGCCTTAAGTCCTTCTGGgttttagagctagaaatagcaagttaaaat	76
BE4-P784	tatcttgtggaaaggacgaaacaccGCCGCCTTAAGTCCTTCTGGGgttttagagctagaaatagcaagttaaaat	76
BE4-P785	tatcttgtggaaaggacgaaacaccGCGAGGGCGACTGGAGACCCgttttagagctagaaatagcaagttaaaat	75
BE4-P786	tatcttgtggaaaggacgaaacaccGAGGGCGACTGGAGACCCGGAgttttagagctagaaatagcaagttaaaat	76
BE4-P787	tatcttgtggaaaggacgaaacaccGGAGACCCGGATGTCCAGCCgttttagagctagaaatagcaagttaaaat	75
BE4-P788	tatcttgtggaaaggacgaaacaccGAGACCCGGATGTCCAGCCTgttttagagctagaaatagcaagttaaaat	75
BE4-P789	tatcttgtggaaaggacgaaacaccGACCCGGATGTCCAGCCTGGgttttagagctagaaatagcaagttaaaat	75
BE4-P790	tatcttgtggaaaggacgaaacaccGACCCGGATGTCCAGCCTGGAgttttagagctagaaatagcaagttaaaat	76
BE4-P791	tatcttgtggaaaggacgaaacaccGATGTCCAGCCTGGAGGTCACgttttagagctagaaatagcaagttaaaat	76
BE4-P792	tatcttgtggaaaggacgaaacaccGTCCAGCCTGGAGGTCACCGgttttagagctagaaatagcaagttaaaat	75
BE4-P793	tatcttgtggaaaggacgaaacaccGTCCAGCCTGGAGGTCACCGCgttttagagctagaaatagcaagttaaaat	76
BE4-P794	tatcttgtggaaaggacgaaacaccGCCAGCCTGGAGGTCACCGCGgttttagagctagaaatagcaagttaaaat	76
BE4-P795	tatcttgtggaaaggacgaaacaccGTGGAGGTCACCGCGGGCTCAgttttagagctagaaatagcaagttaaaat	76
BE4-P796	tatcttgtggaaaggacgaaacaccGGAGGTCACCGCGGGCTCAGgttttagagctagaaatagcaagttaaaat	75
BE4-P797	tatcttgtggaaaggacgaaacaccGAGGTCACCGCGGGCTCAGGgttttagagctagaaatagcaagttaaaat	75
BE4-P798	tatcttgtggaaaggacgaaacaccGGGTCCCGATCCGCTTTGCGgttttagagctagaaatagcaagttaaaat	75
BE4-P799	tatcttgtggaaaggacgaaacaccGCCAGGGCGCCACTGCCATCCgttttagagctagaaatagcaagttaaaat	76
BE4-P800	tatcttgtggaaaggacgaaacaccGAGGGCGCCACTGCCATCCTGgttttagagctagaaatagcaagttaaaat	76
BE4-P801	tatcttgtggaaaggacgaaacaccGCGCCACTGCCATCCTGAGTgttttagagctagaaatagcaagttaaaat	75
BE4-P802	tatcttgtggaaaggacgaaacaccGCGCCACTGCCATCCTGAGTTgttttagagctagaaatagcaagttaaaat	76
BE4-P803	tatcttgtggaaaggacgaaacaccGCCACTGCCATCCTGAGTTGgttttagagctagaaatagcaagttaaaat	75
BE4-P804	tatcttgtggaaaggacgaaacaccGCACTGCCATCCTGAGTTGGGgttttagagctagaaatagcaagttaaaat	76
BE4-P805	tatcttgtggaaaggacgaaacaccGTGCCATCCTGAGTTGGGTGCgttttagagctagaaatagcaagttaaaat	76
BE4-P806	tatcttgtggaaaggacgaaacaccGTGGGTGCAGTCCCGGGATTCgttttagagctagaaatagcaagttaaaat	76
BE4-P807	tatcttgtggaaaggacgaaacaccGTGCAGTCCCGGGATTCCGCgttttagagctagaaatagcaagttaaaat	75
BE4-P808	tatcttgtggaaaggacgaaacaccGCAGTCCCGGGATTCCGCCGgttttagagctagaaatagcaagttaaaat	75
BE4-P809	tatcttgtggaaaggacgaaacaccGAGTCCCGGGATTCCGCCGCGgttttagagctagaaatagcaagttaaaat	76
BE4-P810	tatcttgtggaaaggacgaaacaccGCGGGATTCCGCCGCGTGCTCgttttagagctagaaatagcaagttaaaat	76
BE4-P811	tatcttgtggaaaggacgaaacaccGGGATTCCGCCGCGTGCTCCgttttagagctagaaatagcaagttaaaat	75
BE4-P812	tatcttgtggaaaggacgaaacaccGGATTCCGCCGCGTGCTCCGgttttagagctagaaatagcaagttaaaat	75
BE4-P813	tatcttgtggaaaggacgaaacaccGTTCCGCCGCGTGCTCCGGGAgttttagagctagaaatagcaagttaaaat	76
BE4-P814	tatcttgtggaaaggacgaaacaccGTAGTCCAACAGGCCACCCTgttttagagctagaaatagcaagttaaaat	75
BE4-P815	tatcttgtggaaaggacgaaacaccGAGTCCAACAGGCCACCCTCGgttttagagctagaaatagcaagttaaaat	76
BE4-P816	tatcttgtggaaaggacgaaacaccGCCTTGTCCAATGTGAGGCGGgttttagagctagaaatagcaagttaaaat	76
BE4-P817	tatcttgtggaaaggacgaaacaccGCTTGTCCAATGTGAGGCGGTgttttagagctagaaatagcaagttaaaat	76
BE4-P818	tatcttgtggaaaggacgaaacaccGTGTCCAATGTGAGGCGGTGGgttttagagctagaaatagcaagttaaaat	76
BE4-P819	tatcttgtggaaaggacgaaacaccGTCCAATGTGAGGCGGTGGAgttttagagctagaaatagcaagttaaaat	75
BE4-P820	tatcttgtggaaaggacgaaacaccGTGTGAGGCGGTGGAGGCGGAgttttagagctagaaatagcaagttaaaat	76
BE4-P821	tatcttgtggaaaggacgaaacaccGTGAGGCGGTGGAGGCGGAGGgttttagagctagaaatagcaagttaaaat	76
BE4-P822	tatcttgtggaaaggacgaaacaccGCGGAAGTCTGAGCCTCACCTgttttagagctagaaatagcaagttaaaat	76
BE4-P823	tatcttgtggaaaggacgaaacaccGAGTCTGAGCCTCACCTTGTCgttttagagctagaaatagcaagttaaaat	76
BE4-P824	tatcttgtggaaaggacgaaacaccGTCTGAGCCTCACCTTGTCCgttttagagctagaaatagcaagttaaaat	75
BE4-P825	tatcttgtggaaaggacgaaacaccGTCTGAGCCTCACCTTGTCCGgttttagagctagaaatagcaagttaaaat	76
BE4-P826	tatcttgtggaaaggacgaaacaccGCTGAGCCTCACCTTGTCCGGgttttagagctagaaatagcaagttaaaat	76
BE4-P827	tatcttgtggaaaggacgaaacaccGGAGGCCTGGCGTTCCTCCGgttttagagctagaaatagcaagttaaaat	75
BE4-P828	tatcttgtggaaaggacgaaacaccGAGGCCTGGCGTTCCTCCGCgttttagagctagaaatagcaagttaaaat	75
BE4-P829	tatcttgtggaaaggacgaaacaccGTGGCGTTCCTCCGCGGTTCCgttttagagctagaaatagcaagttaaaat	76
BE4-P830	tatcttgtggaaaggacgaaacaccGCTCCGCGGTTCCTGTCACAAgttttagagctagaaatagcaagttaaaat	76
BE4-P831	tatcttgtggaaaggacgaaacaccGTCCGCGGTTCCTGTCACAAAgttttagagctagaaatagcaagttaaaat	76
BE4-P832	tatcttgtggaaaggacgaaacaccGCGCGGTTCCTGTCACAAAGGgttttagagctagaaatagcaagttaaaat	76
BE4-P833	tatcttgtggaaaggacgaaacaccGGTTCCTGTCACAAAGGCGAgttttagagctagaaatagcaagttaaaat	75
BE4-P834	tatcttgtggaaaggacgaaacaccGCTGTCACAAAGGCGACGACAgttttagagctagaaatagcaagttaaaat	76
BE4-P835	tatcttgtggaaaggacgaaacaccGACAAAGGCGACGACAAGTCCgttttagagctagaaatagcaagttaaaat	76
BE4-P836	tatcttgtggaaaggacgaaacaccGCAAAGGCGACGACAAGTCCCgttttagagctagaaatagcaagttaaaat	76
BE4-P837	tatcttgtggaaaggacgaaacaccGAAAGGCGACGACAAGTCCCGgttttagagctagaaatagcaagttaaaat	76
BE4-P838	tatcttgtggaaaggacgaaacaccGACGACAAGTCCCGGGTCCCgttttagagctagaaatagcaagttaaaat	75
BE4-P839	tatcttgtggaaaggacgaaacaccGAGCCGCCTCCGCGACATACAgttttagagctagaaatagcaagttaaaat	76
BE4-P840	tatcttgtggaaaggacgaaacaccGCCGCCTCCGCGACATACACGgttttagagctagaaatagcaagttaaaat	76
BE4-P841	tatcttgtggaaaggacgaaacaccGCCTCCGCGACATACACGAGTgttttagagctagaaatagcaagttaaaat	76
BE4-P842	tatcttgtggaaaggacgaaacaccGACATACACGAGTCGCCCTCgttttagagctagaaatagcaagttaaaat	75
BE4-P843	tatcttgtggaaaggacgaaacaccGCGAGTCGCCCTCCGTTATCCgttttagagctagaaatagcaagttaaaat	76
BE4-P844	tatcttgtggaaaggacgaaacaccGAGTCGCCCTCCGTTATCCTgttttagagctagaaatagcaagttaaaat	75
BE4-P845	tatcttgtggaaaggacgaaacaccGAGTCGCCCTCCGTTATCCTGgttttagagctagaaatagcaagttaaaat	76
BE4-P846	tatcttgtggaaaggacgaaacaccGCCGTTATCCTGGGCCCTCCTgttttagagctagaaatagcaagttaaaat	76
BE4-P847	tatcttgtggaaaggacgaaacaccGTTATCCTGGGCCCTCCTGGgttttagagctagaaatagcaagttaaaat	75
BE4-P848	tatcttgtggaaaggacgaaacaccGATCCTGGGCCCTCCTGGCGAgttttagagctagaaatagcaagttaaaat	76
BE4-P849	tatcttgtggaaaggacgaaacaccGGCCCTCCTGGCGAAGTCCCgttttagagctagaaatagcaagttaaaat	75
BE4-P850	tatcttgtggaaaggacgaaacaccGCCGGTTTCCGCTGTGCTCTGgttttagagctagaaatagcaagttaaaat	76
BE4-P851	tatcttgtggaaaggacgaaacaccGCGGTTTCCGCTGTGCTCTGTgttttagagctagaaatagcaagttaaaat	76
BE4-P852	tatcttgtggaaaggacgaaacaccGTTTCCGCTGTGCTCTGTGGgttttagagctagaaatagcaagttaaaat	75
BE4-P853	tatcttgtggaaaggacgaaacaccGTGCTCTGTGGCGACACCTCgttttagagctagaaatagcaagttaaaat	75
BE4-P854	tatcttgtggaaaggacgaaacaccGCCCGATCAAGTTCACAGAGGgttttagagctagaaatagcaagttaaaat	76
BE4-P855	tatcttgtggaaaggacgaaacaccGCCCGGCCACCCTCAAGGCCTgttttagagctagaaatagcaagttaaaat	76
BE4-P856	tatcttgtggaaaggacgaaacaccGCCGGCCACCCTCAAGGCCTCgttttagagctagaaatagcaagttaaaat	76
BE4-P857	tatcttgtggaaaggacgaaacaccGCTCAAGGCCTCGGTTCCTTAgttttagagctagaaatagcaagttaaaat	76
BE4-P858	tatcttgtggaaaggacgaaacaccGCAAGGCCTCGGTTCCTTACGgttttagagctagaaatagcaagttaaaat	76
BE4-P859	tatcttgtggaaaggacgaaacaccGAAGGCCTCGGTTCCTTACGAgttttagagctagaaatagcaagttaaaat	76
BE4-P860	tatcttgtggaaaggacgaaacaccGCCTCGGTTCCTTACGAGGTgttttagagctagaaatagcaagttaaaat	75
BE4-P861	tatcttgtggaaaggacgaaacaccGGTTCCTTACGAGGTTGAAAgttttagagctagaaatagcaagttaaaat	75
BE4-P862	tatcttgtggaaaggacgaaacaccGTCCTTACGAGGTTGAAACGTgttttagagctagaaatagcaagttaaaat	76
BE4-P863	tatcttgtggaaaggacgaaacaccGACGTTGCCTCAGAATCTCCCgttttagagctagaaatagcaagttaaaat	76
BE4-P864	tatcttgtggaaaggacgaaacaccGCCCTCCTTGGTCTGCAGCCGgttttagagctagaaatagcaagttaaaat	76
BE4-P865	tatcttgtggaaaggacgaaacaccGGTCTGCAGCCGAGATCTTCgttttagagctagaaatagcaagttaaaat	75
BE4-P866	tatcttgtggaaaggacgaaacaccGCAGCCGAGATCTTCAGCCAgttttagagctagaaatagcaagttaaaat	75
BE4-P867	tatcttgtggaaaggacgaaacaccGCAGCCGAGATCTTCAGCCACgttttagagctagaaatagcaagttaaaat	76
BE4-P868	tatcttgtggaaaggacgaaacaccGCCGAGATCTTCAGCCACGGTgttttagagctagaaatagcaagttaaaat	76
BE4-P869	tatcttgtggaaaggacgaaacaccGCGAGATCTTCAGCCACGGTGgttttagagctagaaatagcaagttaaaat	76
BE4-P870	tatcttgtggaaaggacgaaacaccGAGATCTTCAGCCACGGTGGgttttagagctagaaatagcaagttaaaat	75
BE4-P871	tatcttgtggaaaggacgaaacaccGGGTGGCCTCGCTTCTTCAGgttttagagctagaaatagcaagttaaaat	75
BE4-P872	tatcttgtggaaaggacgaaacaccGGTGGCCTCGCTTCTTCAGAgttttagagctagaaatagcaagttaaaat	75
BE4-P873	tatcttgtggaaaggacgaaacaccGGCCTCGCTTCTTCAGAGGCgttttagagctagaaatagcaagttaaaat	75
BE4-P874	tatcttgtggaaaggacgaaacaccGCCTCGCTTCTTCAGAGGCTGgttttagagctagaaatagcaagttaaaat	76
BE4-P875	tatcttgtggaaaggacgaaacaccGCTTCTTCAGAGGCTGTGAAgttttagagctagaaatagcaagttaaaat	75
BE4-P876	tatcttgtggaaaggacgaaacaccGCTTCTTCAGAGGCTGTGAATgttttagagctagaaatagcaagttaaaat	76
BE4-P877	tatcttgtggaaaggacgaaacaccGTCAGAGGCTGTGAATGGCTTgttttagagctagaaatagcaagttaaaat	76
BE4-P878	tatcttgtggaaaggacgaaacaccGCAGAGGCTGTGAATGGCTTCgttttagagctagaaatagcaagttaaaat	76
BE4-P879	tatcttgtggaaaggacgaaacaccGGCTTCGGTTCAGCTGTCCAgttttagagctagaaatagcaagttaaaat	75
BE4-P880	tatcttgtggaaaggacgaaacaccGCTTCGGTTCAGCTGTCCAAGgttttagagctagaaatagcaagttaaaat	76
BE4-P881	tatcttgtggaaaggacgaaacaccGTTCGGTTCAGCTGTCCAAGCgttttagagctagaaatagcaagttaaaat	76
BE4-P882	tatcttgtggaaaggacgaaacaccGCGGTTCAGCTGTCCAAGCGGgttttagagctagaaatagcaagttaaaat	76
BE4-P883	tatcttgtggaaaggacgaaacaccGTCCTCTGGGTGAAATGGATTgttttagagctagaaatagcaagttaaaat	76
BE4-P884	tatcttgtggaaaggacgaaacaccGATTTCCACAAGAGGCTGGTTgttttagagctagaaatagcaagttaaaat	76
BE4-P885	tatcttgtggaaaggacgaaacaccGTTCCACAAGAGGCTGGTTAGgttttagagctagaaatagcaagttaaaat	76
BE4-P886	tatcttgtggaaaggacgaaacaccGTTAGTGCATGATCCTGAGTTgttttagagctagaaatagcaagttaaaat	76
BE4-P887	tatcttgtggaaaggacgaaacaccGAGTGCATGATCCTGAGTTAGgttttagagctagaaatagcaagttaaaat	76
BE4-P888	tatcttgtggaaaggacgaaacaccGGTGGCTTTAAATTAGTTGCgttttagagctagaaatagcaagttaaaat	75
BE4-P889	tatcttgtggaaaggacgaaacaccGTGGCTTTAAATTAGTTGCAGgttttagagctagaaatagcaagttaaaat	76
BE4-P890	tatcttgtggaaaggacgaaacaccGTAGTTGCAGAGAGACAGCCTgttttagagctagaaatagcaagttaaaat	76
BE4-P891	tatcttgtggaaaggacgaaacaccGACAGCCTCGCCCTAGACAACgttttagagctagaaatagcaagttaaaat	76
BE4-P892	tatcttgtggaaaggacgaaacaccGCGCCCTAGACAACAGCTACAgttttagagctagaaatagcaagttaaaat	76
BE4-P893	tatcttgtggaaaggacgaaacaccGCCCTAGACAACAGCTACATgttttagagctagaaatagcaagttaaaat	75
BE4-P894	tatcttgtggaaaggacgaaacaccGCTACATGGCCCTTTCCCTCCgttttagagctagaaatagcaagttaaaat	76
BE4-P895	tatcttgtggaaaggacgaaacaccGACATGGCCCTTTCCCTCCTGgttttagagctagaaatagcaagttaaaat	76
BE4-P896	tatcttgtggaaaggacgaaacaccGCCCTTTCCCTCCTGAGAACCgttttagagctagaaatagcaagttaaaat	76
BE4-P897	tatcttgtggaaaggacgaaacaccGTCCCTCCTGAGAACCAGCCTgttttagagctagaaatagcaagttaaaat	76
BE4-P898	tatcttgtggaaaggacgaaacaccGAACCAGCCTAGCCTAGAAAgttttagagctagaaatagcaagttaaaat	75
BE4-P899	tatcttgtggaaaggacgaaacaccGGGATTGCCTGATGAACACAgttttagagctagaaatagcaagttaaaat	75
BE4-P900	tatcttgtggaaaggacgaaacaccGGATTGCCTGATGAACACAAgttttagagctagaaatagcaagttaaaat	75
BE4-P901	tatcttgtggaaaggacgaaacaccGTGCCTGATGAACACAAGGATgttttagagctagaaatagcaagttaaaat	76
BE4-P902	tatcttgtggaaaggacgaaacaccGTGATGAACACAAGGATTGCAgttttagagctagaaatagcaagttaaaat	76
BE4-P903	tatcttgtggaaaggacgaaacaccGGTTGGCTTTGACTGGATGGgttttagagctagaaatagcaagttaaaat	75
BE4-P904	tatcttgtggaaaggacgaaacaccGTTGGCTTTGACTGGATGGAGgttttagagctagaaatagcaagttaaaat	76
BE4-P905	tatcttgtggaaaggacgaaacaccGTTTGACTGGATGGAGAGCTTgttttagagctagaaatagcaagttaaaat	76
BE4-P906	tatcttgtggaaaggacgaaacaccGTGGAGAGCTTTGAACTGCCTgttttagagctagaaatagcaagttaaaat	76
BE4-P907	tatcttgtggaaaggacgaaacaccGTTGAACTGCCTTGAAATTCAgttttagagctagaaatagcaagttaaaat	76
BE4-P908	tatcttgtggaaaggacgaaacaccGAACTGCCTTGAAATTCACGCgttttagagctagaaatagcaagttaaaat	76
BE4-P909	tatcttgtggaaaggacgaaacaccGCACGCTGTAACTAACACACCgttttagagctagaaatagcaagttaaaat	76
BE4-P910	tatcttgtggaaaggacgaaacaccGACTAACACACCAGTTTCCTCgttttagagctagaaatagcaagttaaaat	76
BE4-P911	tatcttgtggaaaggacgaaacaccGCTAACACACCAGTTTCCTCTgttttagagctagaaatagcaagttaaaat	76
BE4-P912	tatcttgtggaaaggacgaaacaccGTAACACACCAGTTTCCTCTGgttttagagctagaaatagcaagttaaaat	76
BE4-P913	tatcttgtggaaaggacgaaacaccGACACACCAGTTTCCTCTGGGgttttagagctagaaatagcaagttaaaat	76
BE4-P914	tatcttgtggaaaggacgaaacaccGCACACCAGTTTCCTCTGGGAgttttagagctagaaatagcaagttaaaat	76
BE4-P915	tatcttgtggaaaggacgaaacaccGCCAGTTTCCTCTGGGAGGCCgttttagagctagaaatagcaagttaaaat	76
BE4-P916	tatcttgtggaaaggacgaaacaccGAGTTTCCTCTGGGAGGCCAGgttttagagctagaaatagcaagttaaaat	76
BE4-P917	tatcttgtggaaaggacgaaacaccGTTTCCTCTGGGAGGCCAGAGgttttagagctagaaatagcaagttaaaat	76
BE4-P918	tatcttgtggaaaggacgaaacaccGTTCCTCTGGGAGGCCAGAGAgttttagagctagaaatagcaagttaaaat	76
BE4-P919	tatcttgtggaaaggacgaaacaccGTCCTCTGGGAGGCCAGAGAGgttttagagctagaaatagcaagttaaaat	76
BE4-P920	tatcttgtggaaaggacgaaacaccGGGAGGCCAGAGAGGGAGGGgttttagagctagaaatagcaagttaaaat	75
BE4-P921	tatcttgtggaaaggacgaaacaccGGAGGCCAGAGAGGGAGGGAgttttagagctagaaatagcaagttaaaat	75
BE4-P922	tatcttgtggaaaggacgaaacaccGAGGCCAGAGAGGGAGGGAGgttttagagctagaaatagcaagttaaaat	75
BE4-P923	tatcttgtggaaaggacgaaacaccGGCCAGAGAGGGAGGGAGGGgttttagagctagaaatagcaagttaaaat	75
BE4-P924	tatcttgtggaaaggacgaaacaccGAGGTCTCGCTTGGTTGCTCgttttagagctagaaatagcaagttaaaat	75
BE4-P925	tatcttgtggaaaggacgaaacaccGAGGTCTCGCTTGGTTGCTCAgttttagagctagaaatagcaagttaaaat	76
BE4-P926	tatcttgtggaaaggacgaaacaccGTCTCGCTTGGTTGCTCAGGCgttttagagctagaaatagcaagttaaaat	76
BE4-P927	tatcttgtggaaaggacgaaacaccGCTCGCTTGGTTGCTCAGGCTgttttagagctagaaatagcaagttaaaat	76
BE4-P928	tatcttgtggaaaggacgaaacaccGTTGGTTGCTCAGGCTGGTCTgttttagagctagaaatagcaagttaaaat	76
BE4-P929	tatcttgtggaaaggacgaaacaccGTCAGGCTGGTCTTGAACTCCgttttagagctagaaatagcaagttaaaat	76
BE4-P930	tatcttgtggaaaggacgaaacaccGCAGGCTGGTCTTGAACTCCTgttttagagctagaaatagcaagttaaaat	76
BE4-P931	tatcttgtggaaaggacgaaacaccGCTTGAACTCCTGGCCTCAAGgttttagagctagaaatagcaagttaaaat	76
BE4-P932	tatcttgtggaaaggacgaaacaccGTCAAGCGATCCTCCTACCTCgttttagagctagaaatagcaagttaaaat	76
BE4-P933	tatcttgtggaaaggacgaaacaccGCTCCTACCTCAGCCTCCCAAgttttagagctagaaatagcaagttaaaat	76
BE4-P934	tatcttgtggaaaggacgaaacaccGCCTACCTCAGCCTCCCAAAGgttttagagctagaaatagcaagttaaaat	76
BE4-P935	tatcttgtggaaaggacgaaacaccGACCTCAGCCTCCCAAAGTGTgttttagagctagaaatagcaagttaaaat	76
BE4-P936	tatcttgtggaaaggacgaaacaccGCCTCAGCCTCCCAAAGTGTTgttttagagctagaaatagcaagttaaaat	76
BE4-P937	tatcttgtggaaaggacgaaacaccGCTCAGCCTCCCAAAGTGTTGgttttagagctagaaatagcaagttaaaat	76
BE4-P938	tatcttgtggaaaggacgaaacaccGTCCCAAAGTGTTGGGATTACgttttagagctagaaatagcaagttaaaat	76
BE4-P939	tatcttgtggaaaggacgaaacaccGGATTACAGGAGTGAGCCACgttttagagctagaaatagcaagttaaaat	75
BE4-P940	tatcttgtggaaaggacgaaacaccGATTACAGGAGTGAGCCACCGgttttagagctagaaatagcaagttaaaat	76
BE4-P941	tatcttgtggaaaggacgaaacaccGTTGCAAACATTCTGCCACTCgttttagagctagaaatagcaagttaaaat	76
BE4-P942	tatcttgtggaaaggacgaaacaccGAGAGAGGCACTGGATTAATGgttttagagctagaaatagcaagttaaaat	76
BE4-P943	tatcttgtggaaaggacgaaacaccGACCAATCAACCTCTTCCTTAgttttagagctagaaatagcaagttaaaat	76
BE4-P944	tatcttgtggaaaggacgaaacaccGCAATCAACCTCTTCCTTAAGgttttagagctagaaatagcaagttaaaat	76
BE4-P945	tatcttgtggaaaggacgaaacaccGGAAGTCTTAGGCAAGGCCTgttttagagctagaaatagcaagttaaaat	75
BE4-P946	tatcttgtggaaaggacgaaacaccGTCACTTTAGTTTCTCTCTCCgttttagagctagaaatagcaagttaaaat	76
BE4-P947	tatcttgtggaaaggacgaaacaccGTTAGTTTCTCTCTCCCGGGAgttttagagctagaaatagcaagttaaaat	76
BE4-P948	tatcttgtggaaaggacgaaacaccGTAGTTTCTCTCTCCCGGGATgttttagagctagaaatagcaagttaaaat	76
BE4-P949	tatcttgtggaaaggacgaaacaccGTTTCTCTCTCCCGGGATGGCgttttagagctagaaatagcaagttaaaat	76
BE4-P950	tatcttgtggaaaggacgaaacaccGTCTCTCTCCCGGGATGGCTGgttttagagctagaaatagcaagttaaaat	76
BE4-P951	tatcttgtggaaaggacgaaacaccGTCTCCCGGGATGGCTGAGAAgttttagagctagaaatagcaagttaaaat	76
BE4-P952	tatcttgtggaaaggacgaaacaccGTCCCGGGATGGCTGAGAATGgttttagagctagaaatagcaagttaaaat	76
BE4-P953	tatcttgtggaaaggacgaaacaccGATGTTTCCTCTGTTGTCAAgttttagagctagaaatagcaagttaaaat	75
BE4-P954	tatcttgtggaaaggacgaaacaccGTGTTTCCTCTGTTGTCAAGGgttttagagctagaaatagcaagttaaaat	76
BE4-P955	tatcttgtggaaaggacgaaacaccGTCCTCCAGACTTCTGAGAGCgttttagagctagaaatagcaagttaaaat	76
BE4-P956	tatcttgtggaaaggacgaaacaccGCCTCCAGACTTCTGAGAGCTgttttagagctagaaatagcaagttaaaat	76
BE4-P957	tatcttgtggaaaggacgaaacaccGTCCAGACTTCTGAGAGCTGGgttttagagctagaaatagcaagttaaaat	76
BE4-P958	tatcttgtggaaaggacgaaacaccGCAGACTTCTGAGAGCTGGTGgttttagagctagaaatagcaagttaaaat	76
BE4-P959	tatcttgtggaaaggacgaaacaccGACTTCTGAGAGCTGGTGTGgttttagagctagaaatagcaagttaaaat	75
BE4-P960	tatcttgtggaaaggacgaaacaccGAGAGCTGGTGTGTGTTTCTgttttagagctagaaatagcaagttaaaat	75
BE4-P961	tatcttgtggaaaggacgaaacaccGTGTTTCTAGCACTTTCTAGCgttttagagctagaaatagcaagttaaaat	76
BE4-P962	tatcttgtggaaaggacgaaacaccGTTTCTAGCTGCACCACCTCAgttttagagctagaaatagcaagttaaaat	76
BE4-P963	tatcttgtggaaaggacgaaacaccGCTAGCTGCACCACCTCACGCgttttagagctagaaatagcaagttaaaat	76
BE4-P964	tatcttgtggaaaggacgaaacaccGCTGCACCACCTCACGCTGTgttttagagctagaaatagcaagttaaaat	75
BE4-P965	tatcttgtggaaaggacgaaacaccGCACCACCTCACGCTGTAGCgttttagagctagaaatagcaagttaaaat	75
BE4-P966	tatcttgtggaaaggacgaaacaccGCACCACCTCACGCTGTAGCTgttttagagctagaaatagcaagttaaaat	76
BE4-P967	tatcttgtggaaaggacgaaacaccGTCACGCTGTAGCTGGCTTCAgttttagagctagaaatagcaagttaaaat	76
BE4-P968	tatcttgtggaaaggacgaaacaccGCACGCTGTAGCTGGCTTCAAgttttagagctagaaatagcaagttaaaat	76
BE4-P969	tatcttgtggaaaggacgaaacaccGCTGGCTTCAAGGCATATCCgttttagagctagaaatagcaagttaaaat	75
BE4-P970	tatcttgtggaaaggacgaaacaccGCTGGCTTCAAGGCATATCCAgttttagagctagaaatagcaagttaaaat	76
BE4-P971	tatcttgtggaaaggacgaaacaccGTGGCTTCAAGGCATATCCAGgttttagagctagaaatagcaagttaaaat	76
BE4-P972	tatcttgtggaaaggacgaaacaccGGCTTCAAGGCATATCCAGGgttttagagctagaaatagcaagttaaaat	75
BE4-P973	tatcttgtggaaaggacgaaacaccGCTTCAAGGCATATCCAGGGgttttagagctagaaatagcaagttaaaat	75
BE4-P974	tatcttgtggaaaggacgaaacaccGCTTGTCCATTTCCTTTACAAgttttagagctagaaatagcaagttaaaat	76
BE4-P975	tatcttgtggaaaggacgaaacaccGTTGTCCATTTCCTTTACAAAgttttagagctagaaatagcaagttaaaat	76
BE4-P976	tatcttgtggaaaggacgaaacaccGTGTCCATTTCCTTTACAAAGgttttagagctagaaatagcaagttaaaat	76
BE4-P977	tatcttgtggaaaggacgaaacaccGCCATTTCCTTTACAAAGGGAgttttagagctagaaatagcaagttaaaat	76
BE4-P978	tatcttgtggaaaggacgaaacaccGTTTCCTTTACAAAGGGAAGTgttttagagctagaaatagcaagttaaaat	76
BE4-P979	tatcttgtggaaaggacgaaacaccGCCTTTACAAAGGGAAGTTGTgttttagagctagaaatagcaagttaaaat	76
BE4-P980	tatcttgtggaaaggacgaaacaccGCTTTACAAAGGGAAGTTGTTgttttagagctagaaatagcaagttaaaat	76
BE4-P981	tatcttgtggaaaggacgaaacaccGTGAACCGCAAGCCTTCACTTgttttagagctagaaatagcaagttaaaat	76
BE4-P982	tatcttgtggaaaggacgaaacaccGAATCAGGCAACAGCGGTGAGgttttagagctagaaatagcaagttaaaat	76
BE4-P983	tatcttgtggaaaggacgaaacaccGCAGGCAACAGCGGTGAGCGCgttttagagctagaaatagcaagttaaaat	76
BE4-P984	tatcttgtggaaaggacgaaacaccGGTGAGCGCAGCTCCAAACGgttttagagctagaaatagcaagttaaaat	75
BE4-P985	tatcttgtggaaaggacgaaacaccGCGCAGCTCCAAACGTGTCAAgttttagagctagaaatagcaagttaaaat	76
BE4-P986	tatcttgtggaaaggacgaaacaccGCAATGACTCACCCAAATTTGgttttagagctagaaatagcaagttaaaat	76
BE4-P987	tatcttgtggaaaggacgaaacaccGACTCACCCAAATTTGAGTAgttttagagctagaaatagcaagttaaaat	75
BE4-P988	tatcttgtggaaaggacgaaacaccGACTCACCCAAATTTGAGTAAgttttagagctagaaatagcaagttaaaat	76
BE4-P989	tatcttgtggaaaggacgaaacaccGCTCACCCAAATTTGAGTAAGgttttagagctagaaatagcaagttaaaat	76
BE4-P990	tatcttgtggaaaggacgaaacaccGCACCCAAATTTGAGTAAGGGgttttagagctagaaatagcaagttaaaat	76
BE4-P991	tatcttgtggaaaggacgaaacaccGAGTTGGCTGCTTTAACGAGCgttttagagctagaaatagcaagttaaaat	76
BE4-P992	tatcttgtggaaaggacgaaacaccGTGGCTGCTTTAACGAGCCGCgttttagagctagaaatagcaagttaaaat	76
BE4-P993	tatcttgtggaaaggacgaaacaccGGCTGCTTTAACGAGCCGCAgttttagagctagaaatagcaagttaaaat	75
BE4-P994	tatcttgtggaaaggacgaaacaccGCTGCTTTAACGAGCCGCAGgttttagagctagaaatagcaagttaaaat	75
BE4-P995	tatcttgtggaaaggacgaaacaccGAGCCGCAGGGTGATTCCCTgttttagagctagaaatagcaagttaaaat	75
BE4-P996	tatcttgtggaaaggacgaaacaccGGTGATTCCCTTGTCATTTCgttttagagctagaaatagcaagttaaaat	75
BE4-P997	tatcttgtggaaaggacgaaacaccGTGATTCCCTTGTCATTTCCgttttagagctagaaatagcaagttaaaat	75
BE4-P998	tatcttgtggaaaggacgaaacaccGACCTATCTTCCAGGGAACACgttttagagctagaaatagcaagttaaaat	76
BE4-P999	tatcttgtggaaaggacgaaacaccGCCTATCTTCCAGGGAACACTgttttagagctagaaatagcaagttaaaat	76
BE4-P1000	tatcttgtggaaaggacgaaacaccGCTATCTTCCAGGGAACACTGgttttagagctagaaatagcaagttaaaat	76
BE4-P1001	tatcttgtggaaaggacgaaacaccGAAACAGGGAGACCTTTGTTGgttttagagctagaaatagcaagttaaaat	76
BE4-P1002	tatcttgtggaaaggacgaaacaccGAGGGAGACCTTTGTTGAGACgttttagagctagaaatagcaagttaaaat	76
BE4-P1003	tatcttgtggaaaggacgaaacaccGGAATTCTGTTCCTCATTCCgttttagagctagaaatagcaagttaaaat	75
BE4-P1004	tatcttgtggaaaggacgaaacaccGTCCTCATTCCTGCTCTTATCgttttagagctagaaatagcaagttaaaat	76
BE4-P1005	tatcttgtggaaaggacgaaacaccGTCATTCCTGCTCTTATCTGTgttttagagctagaaatagcaagttaaaat	76
BE4-P1006	tatcttgtggaaaggacgaaacaccGTTATCTGTAGACTTCCTCCCgttttagagctagaaatagcaagttaaaat	76
BE4-P1007	tatcttgtggaaaggacgaaacaccGTGTAGACTTCCTCCCTGATAgttttagagctagaaatagcaagttaaaat	76
BE4-P1008	tatcttgtggaaaggacgaaacaccGATAAGATCCAATTCTAGATGgttttagagctagaaatagcaagttaaaat	76
BE4-P1009	tatcttgtggaaaggacgaaacaccGAGATCCAATTCTAGATGGGTgttttagagctagaaatagcaagttaaaat	76
BE4-P1010	tatcttgtggaaaggacgaaacaccGATCCAATTCTAGATGGGTCgttttagagctagaaatagcaagttaaaat	75
BE4-P1011	tatcttgtggaaaggacgaaacaccGCCAATTCTAGATGGGTCGGTgttttagagctagaaatagcaagttaaaat	76
BE4-P1012	tatcttgtggaaaggacgaaacaccGGGTCGGTTGCTCCTTGCTTgttttagagctagaaatagcaagttaaaat	75
BE4-P1013	tatcttgtggaaaggacgaaacaccGTCGGTTGCTCCTTGCTTTGAgttttagagctagaaatagcaagttaaaat	76
BE4-P1014	tatcttgtggaaaggacgaaacaccGCGGTTGCTCCTTGCTTTGATgttttagagctagaaatagcaagttaaaat	76
BE4-P1015	tatcttgtggaaaggacgaaacaccGGTTGCTCCTTGCTTTGATGgttttagagctagaaatagcaagttaaaat	75
BE4-P1016	tatcttgtggaaaggacgaaacaccGTTGCTCCTTGCTTTGATGGGgttttagagctagaaatagcaagttaaaat	76
BE4-P1017	tatcttgtggaaaggacgaaacaccGCCTTGCTTTGATGGGTGCTTgttttagagctagaaatagcaagttaaaat	76
BE4-P1018	tatcttgtggaaaggacgaaacaccGCTTCCACACTCTGTCCCAACgttttagagctagaaatagcaagttaaaat	76
BE4-P1019	tatcttgtggaaaggacgaaacaccGACACTCTGTCCCAACTGTCAgttttagagctagaaatagcaagttaaaat	76
BE4-P1020	tatcttgtggaaaggacgaaacaccGTCCCAACTGTCAAGCAAATgttttagagctagaaatagcaagttaaaat	75
BE4-P1021	tatcttgtggaaaggacgaaacaccGCTGTCAAGCAAATAGCCTTTgttttagagctagaaatagcaagttaaaat	76
BE4-P1022	tatcttgtggaaaggacgaaacaccGTGTTGCTAAGAGACTGCAGAgttttagagctagaaatagcaagttaaaat	76
BE4-P1023	tatcttgtggaaaggacgaaacaccGTAAGAGACTGCAGATGTAACgttttagagctagaaatagcaagttaaaat	76
BE4-P1024	tatcttgtggaaaggacgaaacaccGACTGCAGATGTAACCGACCgttttagagctagaaatagcaagttaaaat	75
BE4-P1025	tatcttgtggaaaggacgaaacaccGTAACCGACCAGCAGCAAACgttttagagctagaaatagcaagttaaaat	75
BE4-P1026	tatcttgtggaaaggacgaaacaccGAACCGACCAGCAGCAAACAGgttttagagctagaaatagcaagttaaaat	76
BE4-P1027	tatcttgtggaaaggacgaaacaccGCCGACCAGCAGCAAACAGTGgttttagagctagaaatagcaagttaaaat	76
BE4-P1028	tatcttgtggaaaggacgaaacaccGCCAGCAGCAAACAGTGAGTCgttttagagctagaaatagcaagttaaaat	76
BE4-P1029	tatcttgtggaaaggacgaaacaccGCAGCAGCAAACAGTGAGTCAgttttagagctagaaatagcaagttaaaat	76
BE4-P1030	tatcttgtggaaaggacgaaacaccGTGAGTCAGGCTCTCTCTTCgttttagagctagaaatagcaagttaaaat	75
BE4-P1031	tatcttgtggaaaggacgaaacaccGTGAGTCAGGCTCTCTCTTCCgttttagagctagaaatagcaagttaaaat	76
BE4-P1032	tatcttgtggaaaggacgaaacaccGTCAGGCTCTCTCTTCCGGAgttttagagctagaaatagcaagttaaaat	75
BE4-P1033	tatcttgtggaaaggacgaaacaccGTCAATTGCTGAGATCACTCTgttttagagctagaaatagcaagttaaaat	76
BE4-P1034	tatcttgtggaaaggacgaaacaccGCAATTGCTGAGATCACTCTGgttttagagctagaaatagcaagttaaaat	76
BE4-P1035	tatcttgtggaaaggacgaaacaccGAATTGCTGAGATCACTCTGGgttttagagctagaaatagcaagttaaaat	76
BE4-P1036	tatcttgtggaaaggacgaaacaccGAATACCCACCTTATTTGGAAgttttagagctagaaatagcaagttaaaat	76
BE4-P1037	tatcttgtggaaaggacgaaacaccGACCCACCTTATTTGGAAAGAgttttagagctagaaatagcaagttaaaat	76
BE4-P1038	tatcttgtggaaaggacgaaacaccGAAGAAGCACTGATCAATTGAgttttagagctagaaatagcaagttaaaat	76
BE4-P1039	tatcttgtggaaaggacgaaacaccGGAGTCTCGCCCTGTCACCCgttttagagctagaaatagcaagttaaaat	75
BE4-P1040	tatcttgtggaaaggacgaaacaccGAGTCTCGCCCTGTCACCCAgttttagagctagaaatagcaagttaaaat	75
BE4-P1041	tatcttgtggaaaggacgaaacaccGTCTCGCCCTGTCACCCAGGCgttttagagctagaaatagcaagttaaaat	76
BE4-P1042	tatcttgtggaaaggacgaaacaccGCTCGCCCTGTCACCCAGGCTgttttagagctagaaatagcaagttaaaat	76
BE4-P1043	tatcttgtggaaaggacgaaacaccGCGCCCTGTCACCCAGGCTGGgttttagagctagaaatagcaagttaaaat	76
BE4-P1044	tatcttgtggaaaggacgaaacaccGCCCTGTCACCCAGGCTGGAGgttttagagctagaaatagcaagttaaaat	76
BE4-P1045	tatcttgtggaaaggacgaaacaccGTCACCCAGGCTGGAGTGCAAgttttagagctagaaatagcaagttaaaat	76
BE4-P1046	tatcttgtggaaaggacgaaacaccGCACCCAGGCTGGAGTGCAATgttttagagctagaaatagcaagttaaaat	76
BE4-P1047	tatcttgtggaaaggacgaaacaccGGAGTGCAATGGCATAATCTgttttagagctagaaatagcaagttaaaat	75
BE4-P1048	tatcttgtggaaaggacgaaacaccGATGGCATAATCTCGCCTCACgttttagagctagaaatagcaagttaaaat	76
BE4-P1049	tatcttgtggaaaggacgaaacaccGTCTCGCCTCACTGCAATCCCgttttagagctagaaatagcaagttaaaat	76
BE4-P1050	tatcttgtggaaaggacgaaacaccGCCGGGTTCCAGCAATTCTCCgttttagagctagaaatagcaagttaaaat	76
BE4-P1051	tatcttgtggaaaggacgaaacaccGTCCAGCAATTCTCCTGCCTCgttttagagctagaaatagcaagttaaaat	76
BE4-P1052	tatcttgtggaaaggacgaaacaccGATTCTCCTGCCTCAGCCTCCgttttagagctagaaatagcaagttaaaat	76
BE4-P1053	tatcttgtggaaaggacgaaacaccGTCTCCTGCCTCAGCCTCCTGgttttagagctagaaatagcaagttaaaat	76
BE4-P1054	tatcttgtggaaaggacgaaacaccGCCTGCCTCAGCCTCCTGAGTgttttagagctagaaatagcaagttaaaat	76
BE4-P1055	tatcttgtggaaaggacgaaacaccGCCTCAGCCTCCTGAGTAGCgttttagagctagaaatagcaagttaaaat	75
BE4-P1056	tatcttgtggaaaggacgaaacaccGCCTCAGCCTCCTGAGTAGCTgttttagagctagaaatagcaagttaaaat	76
BE4-P1057	tatcttgtggaaaggacgaaacaccGTGAGTAGCTGGAATTATAGGgttttagagctagaaatagcaagttaaaat	76
BE4-P1058	tatcttgtggaaaggacgaaacaccGTAGCTGGAATTATAGGCGCCgttttagagctagaaatagcaagttaaaat	76
BE4-P1059	tatcttgtggaaaggacgaaacaccGTAGGCGCCTGCCACAACACCgttttagagctagaaatagcaagttaaaat	76
BE4-P1060	tatcttgtggaaaggacgaaacaccGAGGCGCCTGCCACAACACCCgttttagagctagaaatagcaagttaaaat	76
BE4-P1061	tatcttgtggaaaggacgaaacaccGGGTTTCACCACGTTGGCCAgttttagagctagaaatagcaagttaaaat	75
BE4-P1062	tatcttgtggaaaggacgaaacaccGTTTCACCACGTTGGCCAGGCgttttagagctagaaatagcaagttaaaat	76
BE4-P1063	tatcttgtggaaaggacgaaacaccGTTCACCACGTTGGCCAGGCTgttttagagctagaaatagcaagttaaaat	76
BE4-P1064	tatcttgtggaaaggacgaaacaccGCCAGGCTGGTCTCGAACTCCgttttagagctagaaatagcaagttaaaat	76
BE4-P1065	tatcttgtggaaaggacgaaacaccGTGGTCTCGAACTCCTGACCTgttttagagctagaaatagcaagttaaaat	76
BE4-P1066	tatcttgtggaaaggacgaaacaccGTCTCGAACTCCTGACCTCGgttttagagctagaaatagcaagttaaaat	75
BE4-P1067	tatcttgtggaaaggacgaaacaccGTCCTGACCTCGTGATCCACCgttttagagctagaaatagcaagttaaaat	76
BE4-P1068	tatcttgtggaaaggacgaaacaccGCCTCGTGATCCACCCGCCTCgttttagagctagaaatagcaagttaaaat	76
BE4-P1069	tatcttgtggaaaggacgaaacaccGCACCCGCCTCAGCCTCCCAAgttttagagctagaaatagcaagttaaaat	76
BE4-P1070	tatcttgtggaaaggacgaaacaccGCCTCAGCCTCCCAAAGTCCAgttttagagctagaaatagcaagttaaaat	76
BE4-P1071	tatcttgtggaaaggacgaaacaccGCTCAGCCTCCCAAAGTCCAAgttttagagctagaaatagcaagttaaaat	76
BE4-P1072	tatcttgtggaaaggacgaaacaccGCCTCCCAAAGTCCAAGGATgttttagagctagaaatagcaagttaaaat	75
BE4-P1073	tatcttgtggaaaggacgaaacaccGTCCCAAAGTCCAAGGATTGCgttttagagctagaaatagcaagttaaaat	76
BE4-P1074	tatcttgtggaaaggacgaaacaccGCAAAGTCCAAGGATTGCAGGgttttagagctagaaatagcaagttaaaat	76
BE4-P1075	tatcttgtggaaaggacgaaacaccGAAGTCCAAGGATTGCAGGCGgttttagagctagaaatagcaagttaaaat	76
BE4-P1076	tatcttgtggaaaggacgaaacaccGGATTGCAGGCGTGACCCACgttttagagctagaaatagcaagttaaaat	75
BE4-P1077	tatcttgtggaaaggacgaaacaccGATTGCAGGCGTGACCCACTGgttttagagctagaaatagcaagttaaaat	76
BE4-P1078	tatcttgtggaaaggacgaaacaccGCAGGCGTGACCCACTGTGCCgttttagagctagaaatagcaagttaaaat	76
BE4-P1079	tatcttgtggaaaggacgaaacaccGCACTGTGCCAGCCAATCAATgttttagagctagaaatagcaagttaaaat	76
BE4-P1080	tatcttgtggaaaggacgaaacaccGCAGCTGGCTCTGTTCCCTTAgttttagagctagaaatagcaagttaaaat	76
BE4-P1081	tatcttgtggaaaggacgaaacaccGTGGCTCTGTTCCCTTAAGCCgttttagagctagaaatagcaagttaaaat	76
BE4-P1082	tatcttgtggaaaggacgaaacaccGGCTCTGTTCCCTTAAGCCAgttttagagctagaaatagcaagttaaaat	75
BE4-P1083	tatcttgtggaaaggacgaaacaccGCTCTGTTCCCTTAAGCCAGgttttagagctagaaatagcaagttaaaat	75
BE4-P1084	tatcttgtggaaaggacgaaacaccGCTCTGTTCCCTTAAGCCAGGgttttagagctagaaatagcaagttaaaat	76
BE4-P1085	tatcttgtggaaaggacgaaacaccGCCCTTCAAGGAAATGATTCTgttttagagctagaaatagcaagttaaaat	76
BE4-P1086	tatcttgtggaaaggacgaaacaccGAATGATTCTAGCTACAGTTTgttttagagctagaaatagcaagttaaaat	76
BE4-P1087	tatcttgtggaaaggacgaaacaccGAAAGCATTCACCACCTCATTgttttagagctagaaatagcaagttaaaat	76
BE4-P1088	tatcttgtggaaaggacgaaacaccGAGCATTCACCACCTCATTTGgttttagagctagaaatagcaagttaaaat	76
BE4-P1089	tatcttgtggaaaggacgaaacaccGCATTCACCACCTCATTTGTGgttttagagctagaaatagcaagttaaaat	76
BE4-P1090	tatcttgtggaaaggacgaaacaccGTCACCACCTCATTTGTGTGCgttttagagctagaaatagcaagttaaaat	76
BE4-P1091	tatcttgtggaaaggacgaaacaccGCACCACCTCATTTGTGTGCTgttttagagctagaaatagcaagttaaaat	76
BE4-P1092	tatcttgtggaaaggacgaaacaccGACCACCTCATTTGTGTGCTGgttttagagctagaaatagcaagttaaaat	76
BE4-P1093	tatcttgtggaaaggacgaaacaccGCCACCTCATTTGTGTGCTGGgttttagagctagaaatagcaagttaaaat	76
BE4-P1094	tatcttgtggaaaggacgaaacaccGCACCTCATTTGTGTGCTGGGgttttagagctagaaatagcaagttaaaat	76
BE4-P1095	tatcttgtggaaaggacgaaacaccGTGTTTCGATGACCTTGTTCCgttttagagctagaaatagcaagttaaaat	76
BE4-P1096	tatcttgtggaaaggacgaaacaccGCGATGACCTTGTTCCTGACTgttttagagctagaaatagcaagttaaaat	76
BE4-P1097	tatcttgtggaaaggacgaaacaccGCTTGTTCCTGACTTGTTACTgttttagagctagaaatagcaagttaaaat	76
BE4-P1098	tatcttgtggaaaggacgaaacaccGTGTTCCTGACTTGTTACTCGgttttagagctagaaatagcaagttaaaat	76
BE4-P1099	tatcttgtggaaaggacgaaacaccGCTGACTTGTTACTCGTGACTgttttagagctagaaatagcaagttaaaat	76
BE4-P1100	tatcttgtggaaaggacgaaacaccGCTTGTTACTCGTGACTTGAGgttttagagctagaaatagcaagttaaaat	76
BE4-P1101	tatcttgtggaaaggacgaaacaccGTACTCGTGACTTGAGAGATCgttttagagctagaaatagcaagttaaaat	76
BE4-P1102	tatcttgtggaaaggacgaaacaccGCTCGTGACTTGAGAGATCAGgttttagagctagaaatagcaagttaaaat	76
BE4-P1103	tatcttgtggaaaggacgaaacaccGTCGTGACTTGAGAGATCAGAgttttagagctagaaatagcaagttaaaat	76
BE4-P1104	tatcttgtggaaaggacgaaacaccGCGTGACTTGAGAGATCAGAGgttttagagctagaaatagcaagttaaaat	76
BE4-P1105	tatcttgtggaaaggacgaaacaccGATCAGAGGGCTAGAGGACTgttttagagctagaaatagcaagttaaaat	75
BE4-P1106	tatcttgtggaaaggacgaaacaccGTAGAGGACTAGAATTTATAGgttttagagctagaaatagcaagttaaaat	76
BE4-P1107	tatcttgtggaaaggacgaaacaccGAGAGGACTAGAATTTATAGAgttttagagctagaaatagcaagttaaaat	76
BE4-P1108	tatcttgtggaaaggacgaaacaccGAGGACTAGAATTTATAGAGGgttttagagctagaaatagcaagttaaaat	76
BE4-P1109	tatcttgtggaaaggacgaaacaccGTTTGTTCGAGTTGCCCAGGCgttttagagctagaaatagcaagttaaaat	76
BE4-P1110	tatcttgtggaaaggacgaaacaccGTTGTTCGAGTTGCCCAGGCTgttttagagctagaaatagcaagttaaaat	76
BE4-P1111	tatcttgtggaaaggacgaaacaccGTTCGAGTTGCCCAGGCTGGgttttagagctagaaatagcaagttaaaat	75
BE4-P1112	tatcttgtggaaaggacgaaacaccGAGTTGCCCAGGCTGGAGTGCgttttagagctagaaatagcaagttaaaat	76
BE4-P1113	tatcttgtggaaaggacgaaacaccGTTGCCCAGGCTGGAGTGCAGgttttagagctagaaatagcaagttaaaat	76
BE4-P1114	tatcttgtggaaaggacgaaacaccGTGCCCAGGCTGGAGTGCAGTgttttagagctagaaatagcaagttaaaat	76
BE4-P1115	tatcttgtggaaaggacgaaacaccGCCCAGGCTGGAGTGCAGTGGgttttagagctagaaatagcaagttaaaat	76
BE4-P1116	tatcttgtggaaaggacgaaacaccGGAGTGCAGTGGCGCAATCTgttttagagctagaaatagcaagttaaaat	75
BE4-P1117	tatcttgtggaaaggacgaaacaccGAGTGCAGTGGCGCAATCTCgttttagagctagaaatagcaagttaaaat	75
BE4-P1118	tatcttgtggaaaggacgaaacaccGTGGCGCAATCTCGGCTCACgttttagagctagaaatagcaagttaaaat	75
BE4-P1119	tatcttgtggaaaggacgaaacaccGTCTCGGCTCACTGCAACCTCgttttagagctagaaatagcaagttaaaat	76
BE4-P1120	tatcttgtggaaaggacgaaacaccGCACTGCAACCTCTGCCTCCCgttttagagctagaaatagcaagttaaaat	76
BE4-P1121	tatcttgtggaaaggacgaaacaccGACTGCAACCTCTGCCTCCCAgttttagagctagaaatagcaagttaaaat	76
BE4-P1122	tatcttgtggaaaggacgaaacaccGACCTCTGCCTCCCAGGTTCAgttttagagctagaaatagcaagttaaaat	76
BE4-P1123	tatcttgtggaaaggacgaaacaccGCTCTGCCTCCCAGGTTCAAGgttttagagctagaaatagcaagttaaaat	76
BE4-P1124	tatcttgtggaaaggacgaaacaccGCCAGGTTCAAGCGATTCTTCgttttagagctagaaatagcaagttaaaat	76
BE4-P1125	tatcttgtggaaaggacgaaacaccGTCAAGCGATTCTTCGGCCTCgttttagagctagaaatagcaagttaaaat	76
BE4-P1126	tatcttgtggaaaggacgaaacaccGATTCTTCGGCCTCAGCCTCCgttttagagctagaaatagcaagttaaaat	76
BE4-P1127	tatcttgtggaaaggacgaaacaccGTCTTCGGCCTCAGCCTCCTGgttttagagctagaaatagcaagttaaaat	76
BE4-P1128	tatcttgtggaaaggacgaaacaccGTCGGCCTCAGCCTCCTGAGTgttttagagctagaaatagcaagttaaaat	76
BE4-P1129	tatcttgtggaaaggacgaaacaccGCCTCAGCCTCCTGAGTAGCgttttagagctagaaatagcaagttaaaat	75
BE4-P1130	tatcttgtggaaaggacgaaacaccGCCTCAGCCTCCTGAGTAGCTgttttagagctagaaatagcaagttaaaat	76
BE4-P1131	tatcttgtggaaaggacgaaacaccGTGAGTAGCTGGAACTACAGGgttttagagctagaaatagcaagttaaaat	76
BE4-P1132	tatcttgtggaaaggacgaaacaccGTAGCTGGAACTACAGGCGCCgttttagagctagaaatagcaagttaaaat	76
BE4-P1133	tatcttgtggaaaggacgaaacaccGGATTTCACCATATTGGTCAgttttagagctagaaatagcaagttaaaat	75
BE4-P1134	tatcttgtggaaaggacgaaacaccGTTTCACCATATTGGTCAAGCgttttagagctagaaatagcaagttaaaat	76
BE4-P1135	tatcttgtggaaaggacgaaacaccGTTCACCATATTGGTCAAGCTgttttagagctagaaatagcaagttaaaat	76
BE4-P1136	tatcttgtggaaaggacgaaacaccGTCAAGCTGGCCTCGAACTCCgttttagagctagaaatagcaagttaaaat	76
BE4-P1137	tatcttgtggaaaggacgaaacaccGTGGCCTCGAACTCCTGACCTgttttagagctagaaatagcaagttaaaat	76
BE4-P1138	tatcttgtggaaaggacgaaacaccGCCTCGAACTCCTGACCTCGgttttagagctagaaatagcaagttaaaat	75
BE4-P1139	tatcttgtggaaaggacgaaacaccGTCCTGACCTCGTGATCCACCgttttagagctagaaatagcaagttaaaat	76
BE4-P1140	tatcttgtggaaaggacgaaacaccGCCTCGTGATCCACCCGCCTCgttttagagctagaaatagcaagttaaaat	76
BE4-P1141	tatcttgtggaaaggacgaaacaccGCACCCGCCTCAGTTTCCCAAgttttagagctagaaatagcaagttaaaat	76
BE4-P1142	tatcttgtggaaaggacgaaacaccGCCCGCCTCAGTTTCCCAAAGgttttagagctagaaatagcaagttaaaat	76
BE4-P1143	tatcttgtggaaaggacgaaacaccGCCTCAGTTTCCCAAAGTGCgttttagagctagaaatagcaagttaaaat	75
BE4-P1144	tatcttgtggaaaggacgaaacaccGCCTCAGTTTCCCAAAGTGCTgttttagagctagaaatagcaagttaaaat	76
BE4-P1145	tatcttgtggaaaggacgaaacaccGCAGTTTCCCAAAGTGCTGGGgttttagagctagaaatagcaagttaaaat	76
BE4-P1146	tatcttgtggaaaggacgaaacaccGTCCCAAAGTGCTGGGAGTACgttttagagctagaaatagcaagttaaaat	76
BE4-P1147	tatcttgtggaaaggacgaaacaccGCAAAGTGCTGGGAGTACAGGgttttagagctagaaatagcaagttaaaat	76
BE4-P1148	tatcttgtggaaaggacgaaacaccGAAGTGCTGGGAGTACAGGCGgttttagagctagaaatagcaagttaaaat	76
BE4-P1149	tatcttgtggaaaggacgaaacaccGTGCTGGGAGTACAGGCGTGgttttagagctagaaatagcaagttaaaat	75
BE4-P1150	tatcttgtggaaaggacgaaacaccGGAGTACAGGCGTGAGCCGCgttttagagctagaaatagcaagttaaaat	75
BE4-P1151	tatcttgtggaaaggacgaaacaccGAGTACAGGCGTGAGCCGCCGgttttagagctagaaatagcaagttaaaat	76
BE4-P1152	tatcttgtggaaaggacgaaacaccGATTGCCTAATCTCAGCTCATgttttagagctagaaatagcaagttaaaat	76
BE4-P1153	tatcttgtggaaaggacgaaacaccGTCTCAGCTCATTGCAACTTCgttttagagctagaaatagcaagttaaaat	76
BE4-P1154	tatcttgtggaaaggacgaaacaccGCTCATTGCAACTTCTGCCTCgttttagagctagaaatagcaagttaaaat	76
BE4-P1155	tatcttgtggaaaggacgaaacaccGTCATTGCAACTTCTGCCTCCgttttagagctagaaatagcaagttaaaat	76
BE4-P1156	tatcttgtggaaaggacgaaacaccGCATTGCAACTTCTGCCTCCGgttttagagctagaaatagcaagttaaaat	76
BE4-P1157	tatcttgtggaaaggacgaaacaccGATTGCAACTTCTGCCTCCGGgttttagagctagaaatagcaagttaaaat	76
BE4-P1158	tatcttgtggaaaggacgaaacaccGATTCTCGTGTCTCAGCCTCCgttttagagctagaaatagcaagttaaaat	76
BE4-P1159	tatcttgtggaaaggacgaaacaccGTTCTCGTGTCTCAGCCTCCTgttttagagctagaaatagcaagttaaaat	76
BE4-P1160	tatcttgtggaaaggacgaaacaccGTCTCGTGTCTCAGCCTCCTGgttttagagctagaaatagcaagttaaaat	76
BE4-P1161	tatcttgtggaaaggacgaaacaccGCGTGTCTCAGCCTCCTGGGTgttttagagctagaaatagcaagttaaaat	76
BE4-P1162	tatcttgtggaaaggacgaaacaccGTCTCAGCCTCCTGGGTAGCTgttttagagctagaaatagcaagttaaaat	76
BE4-P1163	tatcttgtggaaaggacgaaacaccGCTCAGCCTCCTGGGTAGCTAgttttagagctagaaatagcaagttaaaat	76
BE4-P1164	tatcttgtggaaaggacgaaacaccGCCTCCTGGGTAGCTAGGATAgttttagagctagaaatagcaagttaaaat	76
BE4-P1165	tatcttgtggaaaggacgaaacaccGCTCCTGGGTAGCTAGGATACgttttagagctagaaatagcaagttaaaat	76
BE4-P1166	tatcttgtggaaaggacgaaacaccGTAGCTAGGATACGGGCACCgttttagagctagaaatagcaagttaaaat	75
BE4-P1167	tatcttgtggaaaggacgaaacaccGATACGGGCACCCGCTACCAgttttagagctagaaatagcaagttaaaat	75
BE4-P1168	tatcttgtggaaaggacgaaacaccGCGGGCACCCGCTACCATGCCgttttagagctagaaatagcaagttaaaat	76
BE4-P1169	tatcttgtggaaaggacgaaacaccGGGCACCCGCTACCATGCCTgttttagagctagaaatagcaagttaaaat	75
BE4-P1170	tatcttgtggaaaggacgaaacaccGCTACCATGCCTGGCTAATTTgttttagagctagaaatagcaagttaaaat	76
BE4-P1171	tatcttgtggaaaggacgaaacaccGTAGAGACAGGGTTTCGCCAgttttagagctagaaatagcaagttaaaat	75
BE4-P1172	tatcttgtggaaaggacgaaacaccGAGACAGGGTTTCGCCACGTgttttagagctagaaatagcaagttaaaat	75
BE4-P1173	tatcttgtggaaaggacgaaacaccGAGACAGGGTTTCGCCACGTTgttttagagctagaaatagcaagttaaaat	76
BE4-P1174	tatcttgtggaaaggacgaaacaccGAGGGTTTCGCCACGTTGGCCgttttagagctagaaatagcaagttaaaat	76
BE4-P1175	tatcttgtggaaaggacgaaacaccGGGTTTCGCCACGTTGGCCAgttttagagctagaaatagcaagttaaaat	75
BE4-P1176	tatcttgtggaaaggacgaaacaccGTTTCGCCACGTTGGCCAGGCgttttagagctagaaatagcaagttaaaat	76
BE4-P1177	tatcttgtggaaaggacgaaacaccGTTCGCCACGTTGGCCAGGCTgttttagagctagaaatagcaagttaaaat	76
BE4-P1178	tatcttgtggaaaggacgaaacaccGCCAGGCTGGTCTCGAACTCCgttttagagctagaaatagcaagttaaaat	76
BE4-P1179	tatcttgtggaaaggacgaaacaccGGTCTCGAACTCCTGACCTCgttttagagctagaaatagcaagttaaaat	75
BE4-P1180	tatcttgtggaaaggacgaaacaccGTCTCGAACTCCTGACCTCAgttttagagctagaaatagcaagttaaaat	75
BE4-P1181	tatcttgtggaaaggacgaaacaccGCTCGAACTCCTGACCTCAGGgttttagagctagaaatagcaagttaaaat	76
BE4-P1182	tatcttgtggaaaggacgaaacaccGCGAACTCCTGACCTCAGGTGgttttagagctagaaatagcaagttaaaat	76
BE4-P1183	tatcttgtggaaaggacgaaacaccGACTCCTGACCTCAGGTGAGCgttttagagctagaaatagcaagttaaaat	76
BE4-P1184	tatcttgtggaaaggacgaaacaccGCTGACCTCAGGTGAGCCGCCgttttagagctagaaatagcaagttaaaat	76
BE4-P1185	tatcttgtggaaaggacgaaacaccGCGCCTGCCTTGGCCTCCCAAgttttagagctagaaatagcaagttaaaat	76
BE4-P1186	tatcttgtggaaaggacgaaacaccGCCTGCCTTGGCCTCCCAAAGgttttagagctagaaatagcaagttaaaat	76
BE4-P1187	tatcttgtggaaaggacgaaacaccGCCTTGGCCTCCCAAAGTGCgttttagagctagaaatagcaagttaaaat	75
BE4-P1188	tatcttgtggaaaggacgaaacaccGCTTGGCCTCCCAAAGTGCTGgttttagagctagaaatagcaagttaaaat	76
BE4-P1189	tatcttgtggaaaggacgaaacaccGTCCCAAAGTGCTGAGATTACgttttagagctagaaatagcaagttaaaat	76
BE4-P1190	tatcttgtggaaaggacgaaacaccGCAAAGTGCTGAGATTACAGGgttttagagctagaaatagcaagttaaaat	76
BE4-P1191	tatcttgtggaaaggacgaaacaccGAAGTGCTGAGATTACAGGCGgttttagagctagaaatagcaagttaaaat	76
BE4-P1192	tatcttgtggaaaggacgaaacaccGTGCTGAGATTACAGGCGTGgttttagagctagaaatagcaagttaaaat	75
BE4-P1193	tatcttgtggaaaggacgaaacaccGAGATTACAGGCGTGAGCCACgttttagagctagaaatagcaagttaaaat	76
BE4-P1194	tatcttgtggaaaggacgaaacaccGATTACAGGCGTGAGCCACCGgttttagagctagaaatagcaagttaaaat	76
BE4-P1195	tatcttgtggaaaggacgaaacaccGCAGGCGTGAGCCACCGCGCTgttttagagctagaaatagcaagttaaaat	76
BE4-P1196	tatcttgtggaaaggacgaaacaccGAGGCGTGAGCCACCGCGCTTgttttagagctagaaatagcaagttaaaat	76
BE4-P1197	tatcttgtggaaaggacgaaacaccGCCACCGCGCTTGGCCTAATTgttttagagctagaaatagcaagttaaaat	76
BE4-P1198	tatcttgtggaaaggacgaaacaccGAAATTCAAATGGTCTAATAgttttagagctagaaatagcaagttaaaat	75
BE4-P1199	tatcttgtggaaaggacgaaacaccGAAACGCCAACCTTGCTTGAAgttttagagctagaaatagcaagttaaaat	76
BE4-P1200	tatcttgtggaaaggacgaaacaccGCAACCTTGCTTGAAAGAATAgttttagagctagaaatagcaagttaaaat	76
BE4-P1201	tatcttgtggaaaggacgaaacaccGCTTGCTTGAAAGAATAAGAAgttttagagctagaaatagcaagttaaaat	76
BE4-P1202	tatcttgtggaaaggacgaaacaccGAGGTGCGGTTTCGTTGGGCgttttagagctagaaatagcaagttaaaat	75
BE4-P1203	tatcttgtggaaaggacgaaacaccGTGCGGTTTCGTTGGGCCGTgttttagagctagaaatagcaagttaaaat	75
BE4-P1204	tatcttgtggaaaggacgaaacaccGCGGTTTCGTTGGGCCGTTGAgttttagagctagaaatagcaagttaaaat	76
BE4-P1205	tatcttgtggaaaggacgaaacaccGGGCCGTTGATGTTTGGAACgttttagagctagaaatagcaagttaaaat	75
BE4-P1206	tatcttgtggaaaggacgaaacaccGGCCGTTGATGTTTGGAACAgttttagagctagaaatagcaagttaaaat	75
BE4-P1207	tatcttgtggaaaggacgaaacaccGTGCTCGGAAAGGGCAGCAACgttttagagctagaaatagcaagttaaaat	76
BE4-P1208	tatcttgtggaaaggacgaaacaccGAGGGCAGCAACTGTGAGGACgttttagagctagaaatagcaagttaaaat	76
BE4-P1209	tatcttgtggaaaggacgaaacaccGCAACTGTGAGGACAGCTCCCgttttagagctagaaatagcaagttaaaat	76
BE4-P1210	tatcttgtggaaaggacgaaacaccGTGAGGACAGCTCCCTGACGgttttagagctagaaatagcaagttaaaat	75
BE4-P1211	tatcttgtggaaaggacgaaacaccGTCCCTGACGTGCTCTCACTCgttttagagctagaaatagcaagttaaaat	76
BE4-P1212	tatcttgtggaaaggacgaaacaccGACGTGCTCTCACTCAGCACgttttagagctagaaatagcaagttaaaat	75
BE4-P1213	tatcttgtggaaaggacgaaacaccGCTCTCACTCAGCACTGTTCgttttagagctagaaatagcaagttaaaat	75
BE4-P1214	tatcttgtggaaaggacgaaacaccGACTCAGCACTGTTCCGTTCCgttttagagctagaaatagcaagttaaaat	76
BE4-P1215	tatcttgtggaaaggacgaaacaccGTCAGCACTGTTCCGTTCCTGgttttagagctagaaatagcaagttaaaat	76
BE4-P1216	tatcttgtggaaaggacgaaacaccGACTGTTCCGTTCCTGAGCACgttttagagctagaaatagcaagttaaaat	76
BE4-P1217	tatcttgtggaaaggacgaaacaccGCCCACTAGCTAGGCCAAGGGgttttagagctagaaatagcaagttaaaat	76
BE4-P1218	tatcttgtggaaaggacgaaacaccGCTAGGCCAAGGGAGCTCATTgttttagagctagaaatagcaagttaaaat	76
BE4-P1219	tatcttgtggaaaggacgaaacaccGTAGGCCAAGGGAGCTCATTTgttttagagctagaaatagcaagttaaaat	76
BE4-P1220	tatcttgtggaaaggacgaaacaccGAGCTCATTTGGCAGGCAACgttttagagctagaaatagcaagttaaaat	75
BE4-P1221	tatcttgtggaaaggacgaaacaccGTTTGGCAGGCAACTGCTGTCgttttagagctagaaatagcaagttaaaat	76
BE4-P1222	tatcttgtggaaaggacgaaacaccGTTGGCAGGCAACTGCTGTCTgttttagagctagaaatagcaagttaaaat	76
BE4-P1223	tatcttgtggaaaggacgaaacaccGCAGGCAACTGCTGTCTGGCgttttagagctagaaatagcaagttaaaat	75
BE4-P1224	tatcttgtggaaaggacgaaacaccGAGGCAACTGCTGTCTGGCTGgttttagagctagaaatagcaagttaaaat	76
BE4-P1225	tatcttgtggaaaggacgaaacaccGAACTGCTGTCTGGCTGCGCCgttttagagctagaaatagcaagttaaaat	76
BE4-P1226	tatcttgtggaaaggacgaaacaccGCTGCTGTCTGGCTGCGCCTGgttttagagctagaaatagcaagttaaaat	76
BE4-P1227	tatcttgtggaaaggacgaaacaccGTGCTGTCTGGCTGCGCCTGTgttttagagctagaaatagcaagttaaaat	76
BE4-P1228	tatcttgtggaaaggacgaaacaccGTGTCTGGCTGCGCCTGTGGCgttttagagctagaaatagcaagttaaaat	76
BE4-P1229	tatcttgtggaaaggacgaaacaccGTTGGAGGCAGGGTCTTGCCCgttttagagctagaaatagcaagttaaaat	76
BE4-P1230	tatcttgtggaaaggacgaaacaccGAGGCAGGGTCTTGCCCTGTgttttagagctagaaatagcaagttaaaat	75
BE4-P1231	tatcttgtggaaaggacgaaacaccGAGGGTCTTGCCCTGTCGCTCgttttagagctagaaatagcaagttaaaat	76
BE4-P1232	tatcttgtggaaaggacgaaacaccGGGTCTTGCCCTGTCGCTCAgttttagagctagaaatagcaagttaaaat	75
BE4-P1233	tatcttgtggaaaggacgaaacaccGTCTTGCCCTGTCGCTCAGGCgttttagagctagaaatagcaagttaaaat	76
BE4-P1234	tatcttgtggaaaggacgaaacaccGTGCCCTGTCGCTCAGGCTGAgttttagagctagaaatagcaagttaaaat	76
BE4-P1235	tatcttgtggaaaggacgaaacaccGCCCTGTCGCTCAGGCTGAAGgttttagagctagaaatagcaagttaaaat	76
BE4-P1236	tatcttgtggaaaggacgaaacaccGCTGTCGCTCAGGCTGAAGTGgttttagagctagaaatagcaagttaaaat	76
BE4-P1237	tatcttgtggaaaggacgaaacaccGTCGCTCAGGCTGAAGTGTGCgttttagagctagaaatagcaagttaaaat	76
BE4-P1238	tatcttgtggaaaggacgaaacaccGAGGCTGAAGTGTGCAGTTATgttttagagctagaaatagcaagttaaaat	76
BE4-P1239	tatcttgtggaaaggacgaaacaccGAGTGTGCAGTTATAGCTCACgttttagagctagaaatagcaagttaaaat	76
BE4-P1240	tatcttgtggaaaggacgaaacaccGTGCAGTTATAGCTCACTGCgttttagagctagaaatagcaagttaaaat	75
BE4-P1241	tatcttgtggaaaggacgaaacaccGTATAGCTCACTGCAGCCTCCgttttagagctagaaatagcaagttaaaat	76
BE4-P1242	tatcttgtggaaaggacgaaacaccGTCACTGCAGCCTCCAGCTTCgttttagagctagaaatagcaagttaaaat	76
BE4-P1243	tatcttgtggaaaggacgaaacaccGCTCCAGCTTCTGTACTCAACgttttagagctagaaatagcaagttaaaat	76
BE4-P1244	tatcttgtggaaaggacgaaacaccGTCAACTGATCCTCCTCTCTCgttttagagctagaaatagcaagttaaaat	76
BE4-P1245	tatcttgtggaaaggacgaaacaccGATCCTCCTCTCTCAGCCTCCgttttagagctagaaatagcaagttaaaat	76
BE4-P1246	tatcttgtggaaaggacgaaacaccGCCTCCTCTCTCAGCCTCCTGgttttagagctagaaatagcaagttaaaat	76
BE4-P1247	tatcttgtggaaaggacgaaacaccGCCTCTCTCAGCCTCCTGAGTgttttagagctagaaatagcaagttaaaat	76
BE4-P1248	tatcttgtggaaaggacgaaacaccGCTCTCAGCCTCCTGAGTAGCgttttagagctagaaatagcaagttaaaat	76
BE4-P1249	tatcttgtggaaaggacgaaacaccGTCTCAGCCTCCTGAGTAGCTgttttagagctagaaatagcaagttaaaat	76
BE4-P1250	tatcttgtggaaaggacgaaacaccGCTCAGCCTCCTGAGTAGCTGgttttagagctagaaatagcaagttaaaat	76
BE4-P1251	tatcttgtggaaaggacgaaacaccGAGTAGCTGGGACTATACGCAgttttagagctagaaatagcaagttaaaat	76
BE4-P1252	tatcttgtggaaaggacgaaacaccGTAGCTGGGACTATACGCACGgttttagagctagaaatagcaagttaaaat	76
BE4-P1253	tatcttgtggaaaggacgaaacaccGCGTGTTACCACTCCCACCTCgttttagagctagaaatagcaagttaaaat	76
BE4-P1254	tatcttgtggaaaggacgaaacaccGTTACCACTCCCACCTCAGTTgttttagagctagaaatagcaagttaaaat	76
BE4-P1255	tatcttgtggaaaggacgaaacaccGCACTCCCACCTCAGTTTGTTgttttagagctagaaatagcaagttaaaat	76
BE4-P1256	tatcttgtggaaaggacgaaacaccGTTTGCTCTTGCTGCCCAGGCgttttagagctagaaatagcaagttaaaat	76
BE4-P1257	tatcttgtggaaaggacgaaacaccGTTGCTCTTGCTGCCCAGGCTgttttagagctagaaatagcaagttaaaat	76
BE4-P1258	tatcttgtggaaaggacgaaacaccGCTCTTGCTGCCCAGGCTGGgttttagagctagaaatagcaagttaaaat	75
BE4-P1259	tatcttgtggaaaggacgaaacaccGTCTTGCTGCCCAGGCTGGAGgttttagagctagaaatagcaagttaaaat	76
BE4-P1260	tatcttgtggaaaggacgaaacaccGCTGCCCAGGCTGGAGTGCAAgttttagagctagaaatagcaagttaaaat	76
BE4-P1261	tatcttgtggaaaggacgaaacaccGTGCCCAGGCTGGAGTGCAATgttttagagctagaaatagcaagttaaaat	76
BE4-P1262	tatcttgtggaaaggacgaaacaccGCCCAGGCTGGAGTGCAATGGgttttagagctagaaatagcaagttaaaat	76
BE4-P1263	tatcttgtggaaaggacgaaacaccGCAGGCTGGAGTGCAATGGCGgttttagagctagaaatagcaagttaaaat	76
BE4-P1264	tatcttgtggaaaggacgaaacaccGGAGTGCAATGGCGCGATCTgttttagagctagaaatagcaagttaaaat	75
BE4-P1265	tatcttgtggaaaggacgaaacaccGAGTGCAATGGCGCGATCTCgttttagagctagaaatagcaagttaaaat	75
BE4-P1266	tatcttgtggaaaggacgaaacaccGATGGCGCGATCTCGGCTCACgttttagagctagaaatagcaagttaaaat	76
BE4-P1267	tatcttgtggaaaggacgaaacaccGTCACCGCAACCTCCACCTCCgttttagagctagaaatagcaagttaaaat	76
BE4-P1268	tatcttgtggaaaggacgaaacaccGCACCGCAACCTCCACCTCCTgttttagagctagaaatagcaagttaaaat	76
BE4-P1269	tatcttgtggaaaggacgaaacaccGAACCTCCACCTCCTGGTTCAgttttagagctagaaatagcaagttaaaat	76
BE4-P1270	tatcttgtggaaaggacgaaacaccGCCTCCACCTCCTGGTTCAAGgttttagagctagaaatagcaagttaaaat	76
BE4-P1271	tatcttgtggaaaggacgaaacaccGCCTGGTTCAAGCGATTCTCCgttttagagctagaaatagcaagttaaaat	76
BE4-P1272	tatcttgtggaaaggacgaaacaccGTCAAGCGATTCTCCTGCCTCgttttagagctagaaatagcaagttaaaat	76
BE4-P1273	tatcttgtggaaaggacgaaacaccGATTCTCCTGCCTCAGCCTCCgttttagagctagaaatagcaagttaaaat	76
BE4-P1274	tatcttgtggaaaggacgaaacaccGTCTCCTGCCTCAGCCTCCTGgttttagagctagaaatagcaagttaaaat	76
BE4-P1275	tatcttgtggaaaggacgaaacaccGCCTGCCTCAGCCTCCTGAGTgttttagagctagaaatagcaagttaaaat	76
BE4-P1276	tatcttgtggaaaggacgaaacaccGCCTCAGCCTCCTGAGTAGCgttttagagctagaaatagcaagttaaaat	75
BE4-P1277	tatcttgtggaaaggacgaaacaccGCCTCAGCCTCCTGAGTAGCTgttttagagctagaaatagcaagttaaaat	76
BE4-P1278	tatcttgtggaaaggacgaaacaccGCTCAGCCTCCTGAGTAGCTGgttttagagctagaaatagcaagttaaaat	76
BE4-P1279	tatcttgtggaaaggacgaaacaccGAGTAGCTGGGATTACAGGCAgttttagagctagaaatagcaagttaaaat	76
BE4-P1280	tatcttgtggaaaggacgaaacaccGATTACAGGCATGCACCACCAgttttagagctagaaatagcaagttaaaat	76
BE4-P1281	tatcttgtggaaaggacgaaacaccGCAGGCATGCACCACCACGCCgttttagagctagaaatagcaagttaaaat	76
BE4-P1282	tatcttgtggaaaggacgaaacaccGAGGCATGCACCACCACGCCCgttttagagctagaaatagcaagttaaaat	76
BE4-P1283	tatcttgtggaaaggacgaaacaccGCCACCACGCCCGGCTAATTTgttttagagctagaaatagcaagttaaaat	76
BE4-P1284	tatcttgtggaaaggacgaaacaccGGGTTTCTCCACATTGGTTCgttttagagctagaaatagcaagttaaaat	75
BE4-P1285	tatcttgtggaaaggacgaaacaccGGTTTCTCCACATTGGTTCAgttttagagctagaaatagcaagttaaaat	75
BE4-P1286	tatcttgtggaaaggacgaaacaccGTTCTCCACATTGGTTCAGGCgttttagagctagaaatagcaagttaaaat	76
BE4-P1287	tatcttgtggaaaggacgaaacaccGTTCTCGAACTCCCAACCTCgttttagagctagaaatagcaagttaaaat	75
BE4-P1288	tatcttgtggaaaggacgaaacaccGTTCTCGAACTCCCAACCTCAgttttagagctagaaatagcaagttaaaat	76
BE4-P1289	tatcttgtggaaaggacgaaacaccGCTCGAACTCCCAACCTCAGGgttttagagctagaaatagcaagttaaaat	76
BE4-P1290	tatcttgtggaaaggacgaaacaccGCCAACCTCAGGTGATCCACCgttttagagctagaaatagcaagttaaaat	76
BE4-P1291	tatcttgtggaaaggacgaaacaccGCACCCGCCTCAGCCTCCCAAgttttagagctagaaatagcaagttaaaat	76
BE4-P1292	tatcttgtggaaaggacgaaacaccGCCCGCCTCAGCCTCCCAAAGgttttagagctagaaatagcaagttaaaat	76
BE4-P1293	tatcttgtggaaaggacgaaacaccGCCTCAGCCTCCCAAAGTGCgttttagagctagaaatagcaagttaaaat	75
BE4-P1294	tatcttgtggaaaggacgaaacaccGCCTCAGCCTCCCAAAGTGCTgttttagagctagaaatagcaagttaaaat	76
BE4-P1295	tatcttgtggaaaggacgaaacaccGCTCAGCCTCCCAAAGTGCTGgttttagagctagaaatagcaagttaaaat	76
BE4-P1296	tatcttgtggaaaggacgaaacaccGTCCCAAAGTGCTGGGATTATgttttagagctagaaatagcaagttaaaat	76
BE4-P1297	tatcttgtggaaaggacgaaacaccGCAAAGTGCTGGGATTATAGGgttttagagctagaaatagcaagttaaaat	76
BE4-P1298	tatcttgtggaaaggacgaaacaccGAAGTGCTGGGATTATAGGCGgttttagagctagaaatagcaagttaaaat	76
BE4-P1299	tatcttgtggaaaggacgaaacaccGTGCTGGGATTATAGGCGTGgttttagagctagaaatagcaagttaaaat	75
BE4-P1300	tatcttgtggaaaggacgaaacaccGAACCCGGCCACTCCCAGCTAgttttagagctagaaatagcaagttaaaat	76
BE4-P1301	tatcttgtggaaaggacgaaacaccGTGAGACAGAGTCTCCCGCCCgttttagagctagaaatagcaagttaaaat	76
BE4-P1302	tatcttgtggaaaggacgaaacaccGAGACAGAGTCTCCCGCCCAgttttagagctagaaatagcaagttaaaat	75
BE4-P1303	tatcttgtggaaaggacgaaacaccGACAGAGTCTCCCGCCCAGGCgttttagagctagaaatagcaagttaaaat	76
BE4-P1304	tatcttgtggaaaggacgaaacaccGCAGAGTCTCCCGCCCAGGCTgttttagagctagaaatagcaagttaaaat	76
BE4-P1305	tatcttgtggaaaggacgaaacaccGAGTCTCCCGCCCAGGCTGGgttttagagctagaaatagcaagttaaaat	75
BE4-P1306	tatcttgtggaaaggacgaaacaccGTCTCCCGCCCAGGCTGGAGgttttagagctagaaatagcaagttaaaat	75
BE4-P1307	tatcttgtggaaaggacgaaacaccGCAGGCTGGAGCGCAGATCACgttttagagctagaaatagcaagttaaaat	76
BE4-P1308	tatcttgtggaaaggacgaaacaccGAGCGCAGATCACTGCATCCTgttttagagctagaaatagcaagttaaaat	76
BE4-P1309	tatcttgtggaaaggacgaaacaccGCACTGCATCCTTGACCTCCCgttttagagctagaaatagcaagttaaaat	76
BE4-P1310	tatcttgtggaaaggacgaaacaccGACTGCATCCTTGACCTCCCAgttttagagctagaaatagcaagttaaaat	76
BE4-P1311	tatcttgtggaaaggacgaaacaccGTCCTTGACCTCCCAGGCTTAgttttagagctagaaatagcaagttaaaat	76
BE4-P1312	tatcttgtggaaaggacgaaacaccGCACTCAGCCTCCCAAGTAGCgttttagagctagaaatagcaagttaaaat	76
BE4-P1313	tatcttgtggaaaggacgaaacaccGACTCAGCCTCCCAAGTAGCTgttttagagctagaaatagcaagttaaaat	76
BE4-P1314	tatcttgtggaaaggacgaaacaccGCTCAGCCTCCCAAGTAGCTGgttttagagctagaaatagcaagttaaaat	76
BE4-P1315	tatcttgtggaaaggacgaaacaccGTCCCAAGTAGCTGGGATTACgttttagagctagaaatagcaagttaaaat	76
BE4-P1316	tatcttgtggaaaggacgaaacaccGCAAGTAGCTGGGATTACAGGgttttagagctagaaatagcaagttaaaat	76
BE4-P1317	tatcttgtggaaaggacgaaacaccGAGTAGCTGGGATTACAGGTGgttttagagctagaaatagcaagttaaaat	76
BE4-P1318	tatcttgtggaaaggacgaaacaccGTAGCTGGGATTACAGGTGTGgttttagagctagaaatagcaagttaaaat	76
BE4-P1319	tatcttgtggaaaggacgaaacaccGATTACAGGTGTGTGCCACTAgttttagagctagaaatagcaagttaaaat	76
BE4-P1320	tatcttgtggaaaggacgaaacaccGTGTGCCACTATGCTTGGCTAgttttagagctagaaatagcaagttaaaat	76
BE4-P1321	tatcttgtggaaaggacgaaacaccGCCACTATGCTTGGCTAAGTgttttagagctagaaatagcaagttaaaat	75
BE4-P1322	tatcttgtggaaaggacgaaacaccGCACTATGCTTGGCTAAGTTGgttttagagctagaaatagcaagttaaaat	76
BE4-P1323	tatcttgtggaaaggacgaaacaccGGTTCAAGGGATTCTCGCTTgttttagagctagaaatagcaagttaaaat	75
BE4-P1324	tatcttgtggaaaggacgaaacaccGGATTCTCGCTTTGTTGCCTgttttagagctagaaatagcaagttaaaat	75
BE4-P1325	tatcttgtggaaaggacgaaacaccGATTCTCGCTTTGTTGCCTCgttttagagctagaaatagcaagttaaaat	75
BE4-P1326	tatcttgtggaaaggacgaaacaccGTCTCGCTTTGTTGCCTCGGTgttttagagctagaaatagcaagttaaaat	76
BE4-P1327	tatcttgtggaaaggacgaaacaccGCTCGCTTTGTTGCCTCGGTTgttttagagctagaaatagcaagttaaaat	76
BE4-P1328	tatcttgtggaaaggacgaaacaccGTCTCAAACTCCTGGGCTCAgttttagagctagaaatagcaagttaaaat	75
BE4-P1329	tatcttgtggaaaggacgaaacaccGTCAAACTCCTGGGCTCAAGCgttttagagctagaaatagcaagttaaaat	76
BE4-P1330	tatcttgtggaaaggacgaaacaccGTCAAGCAGTCCTCCCTCCTCgttttagagctagaaatagcaagttaaaat	76
BE4-P1331	tatcttgtggaaaggacgaaacaccGCCTCCCTCCTCAGCCTCCCAgttttagagctagaaatagcaagttaaaat	76
BE4-P1332	tatcttgtggaaaggacgaaacaccGCTCCCTCCTCAGCCTCCCAAgttttagagctagaaatagcaagttaaaat	76
BE4-P1333	tatcttgtggaaaggacgaaacaccGCCCTCCTCAGCCTCCCAAGGgttttagagctagaaatagcaagttaaaat	76
BE4-P1334	tatcttgtggaaaggacgaaacaccGTCCTCAGCCTCCCAAGGTGCgttttagagctagaaatagcaagttaaaat	76
BE4-P1335	tatcttgtggaaaggacgaaacaccGCCTCAGCCTCCCAAGGTGCTgttttagagctagaaatagcaagttaaaat	76
BE4-P1336	tatcttgtggaaaggacgaaacaccGCTCAGCCTCCCAAGGTGCTGgttttagagctagaaatagcaagttaaaat	76
BE4-P1337	tatcttgtggaaaggacgaaacaccGTCAGCCTCCCAAGGTGCTGGgttttagagctagaaatagcaagttaaaat	76
BE4-P1338	tatcttgtggaaaggacgaaacaccGTGAAACATTGTCTGGAGAGTgttttagagctagaaatagcaagttaaaat	76
BE4-P1339	tatcttgtggaaaggacgaaacaccGCATTGTCTGGAGAGTTGCCCgttttagagctagaaatagcaagttaaaat	76
BE4-P1340	tatcttgtggaaaggacgaaacaccGATTGTCTGGAGAGTTGCCCAgttttagagctagaaatagcaagttaaaat	76
BE4-P1341	tatcttgtggaaaggacgaaacaccGTGTCTGGAGAGTTGCCCAGGgttttagagctagaaatagcaagttaaaat	76
BE4-P1342	tatcttgtggaaaggacgaaacaccGTTGCCCAGGTGGTAGATCACgttttagagctagaaatagcaagttaaaat	76
BE4-P1343	tatcttgtggaaaggacgaaacaccGAGATCACAGAAATAGGTCATgttttagagctagaaatagcaagttaaaat	76
BE4-P1344	tatcttgtggaaaggacgaaacaccGATCACAGAAATAGGTCATCGgttttagagctagaaatagcaagttaaaat	76
BE4-P1345	tatcttgtggaaaggacgaaacaccGTCACAGAAATAGGTCATCGTgttttagagctagaaatagcaagttaaaat	76
BE4-P1346	tatcttgtggaaaggacgaaacaccGCCTTCCCATGGGTGCAGTCTgttttagagctagaaatagcaagttaaaat	76
BE4-P1347	tatcttgtggaaaggacgaaacaccGTTCCCATGGGTGCAGTCTTGgttttagagctagaaatagcaagttaaaat	76
BE4-P1348	tatcttgtggaaaggacgaaacaccGGGTGCAGTCTTGAGCCACCgttttagagctagaaatagcaagttaaaat	75
BE4-P1349	tatcttgtggaaaggacgaaacaccGTGCAGTCTTGAGCCACCTGgttttagagctagaaatagcaagttaaaat	75
BE4-P1350	tatcttgtggaaaggacgaaacaccGTGCAGTCTTGAGCCACCTGTgttttagagctagaaatagcaagttaaaat	76
BE4-P1351	tatcttgtggaaaggacgaaacaccGCCTGTGGCCAGCAAATATTTgttttagagctagaaatagcaagttaaaat	76
BE4-P1352	tatcttgtggaaaggacgaaacaccGTGTGGCCAGCAAATATTTGGgttttagagctagaaatagcaagttaaaat	76
BE4-P1353	tatcttgtggaaaggacgaaacaccGAGAGCTTGAGGTCCAGGGAAgttttagagctagaaatagcaagttaaaat	76
BE4-P1354	tatcttgtggaaaggacgaaacaccGAGCTTGAGGTCCAGGGAAAgttttagagctagaaatagcaagttaaaat	75
BE4-P1355	tatcttgtggaaaggacgaaacaccGTGAGGTCCAGGGAAAGGTTTgttttagagctagaaatagcaagttaaaat	76
BE4-P1356	tatcttgtggaaaggacgaaacaccGTGTTCTTTATCCCTCCTTAAgttttagagctagaaatagcaagttaaaat	76
BE4-P1357	tatcttgtggaaaggacgaaacaccGTTCTTTATCCCTCCTTAAAgttttagagctagaaatagcaagttaaaat	75
BE4-P1358	tatcttgtggaaaggacgaaacaccGTCCCTCCTTAAAGGACCTTCgttttagagctagaaatagcaagttaaaat	76
BE4-P1359	tatcttgtggaaaggacgaaacaccGCCCTCCTTAAAGGACCTTCAgttttagagctagaaatagcaagttaaaat	76
BE4-P1360	tatcttgtggaaaggacgaaacaccGCTCCTTAAAGGACCTTCAGGgttttagagctagaaatagcaagttaaaat	76
BE4-P1361	tatcttgtggaaaggacgaaacaccGAAAGGACCTTCAGGTGTTACgttttagagctagaaatagcaagttaaaat	76
BE4-P1362	tatcttgtggaaaggacgaaacaccGCTGACATTCCCGGTCTACCCgttttagagctagaaatagcaagttaaaat	76
BE4-P1363	tatcttgtggaaaggacgaaacaccGACATTCCCGGTCTACCCAGgttttagagctagaaatagcaagttaaaat	75
BE4-P1364	tatcttgtggaaaggacgaaacaccGACATTCCCGGTCTACCCAGTgttttagagctagaaatagcaagttaaaat	76
BE4-P1365	tatcttgtggaaaggacgaaacaccGTCTACCCAGTGGCACATTTgttttagagctagaaatagcaagttaaaat	75
BE4-P1366	tatcttgtggaaaggacgaaacaccGACCCAGTGGCACATTTAGTTgttttagagctagaaatagcaagttaaaat	76
BE4-P1367	tatcttgtggaaaggacgaaacaccGAGTGGCACATTTAGTTTGTAgttttagagctagaaatagcaagttaaaat	76
BE4-P1368	tatcttgtggaaaggacgaaacaccGGCACATTTAGTTTGTAAGCgttttagagctagaaatagcaagttaaaat	75
BE4-P1369	tatcttgtggaaaggacgaaacaccGCACATTTAGTTTGTAAGCTgttttagagctagaaatagcaagttaaaat	75
BE4-P1370	tatcttgtggaaaggacgaaacaccGTGTAAGCTGGGCCCTCGTACgttttagagctagaaatagcaagttaaaat	76
BE4-P1371	tatcttgtggaaaggacgaaacaccGTAAGCTGGGCCCTCGTACAGgttttagagctagaaatagcaagttaaaat	76
BE4-P1372	tatcttgtggaaaggacgaaacaccGAAGCTGGGCCCTCGTACAGAgttttagagctagaaatagcaagttaaaat	76
BE4-P1373	tatcttgtggaaaggacgaaacaccGCTGGGCCCTCGTACAGAGGTgttttagagctagaaatagcaagttaaaat	76
BE4-P1374	tatcttgtggaaaggacgaaacaccGTGGGCCCTCGTACAGAGGTAgttttagagctagaaatagcaagttaaaat	76
BE4-P1375	tatcttgtggaaaggacgaaacaccGGGCCCTCGTACAGAGGTAGgttttagagctagaaatagcaagttaaaat	75
BE4-P1376	tatcttgtggaaaggacgaaacaccGCCCTCGTACAGAGGTAGGGgttttagagctagaaatagcaagttaaaat	75
BE4-P1377	tatcttgtggaaaggacgaaacaccGCCCTCGTACAGAGGTAGGGAgttttagagctagaaatagcaagttaaaat	76
BE4-P1378	tatcttgtggaaaggacgaaacaccGCTCGTACAGAGGTAGGGAGGgttttagagctagaaatagcaagttaaaat	76
BE4-P1379	tatcttgtggaaaggacgaaacaccGCGTACAGAGGTAGGGAGGTGgttttagagctagaaatagcaagttaaaat	76
BE4-P1380	tatcttgtggaaaggacgaaacaccGCACCAAAGCTGCGGTCACCTgttttagagctagaaatagcaagttaaaat	76
BE4-P1381	tatcttgtggaaaggacgaaacaccGCCAAAGCTGCGGTCACCTAGgttttagagctagaaatagcaagttaaaat	76
BE4-P1382	tatcttgtggaaaggacgaaacaccGCAAAGCTGCGGTCACCTAGTgttttagagctagaaatagcaagttaaaat	76
BE4-P1383	tatcttgtggaaaggacgaaacaccGAAAGCTGCGGTCACCTAGTGgttttagagctagaaatagcaagttaaaat	76
BE4-P1384	tatcttgtggaaaggacgaaacaccGAAGCTGCGGTCACCTAGTGGgttttagagctagaaatagcaagttaaaat	76
BE4-P1385	tatcttgtggaaaggacgaaacaccGATCAGAGGCTCCTCCCTTAgttttagagctagaaatagcaagttaaaat	75
BE4-P1386	tatcttgtggaaaggacgaaacaccGAGGCTCCTCCCTTAAGATCTgttttagagctagaaatagcaagttaaaat	76
BE4-P1387	tatcttgtggaaaggacgaaacaccGTCCTCCCTTAAGATCTTGATgttttagagctagaaatagcaagttaaaat	76
BE4-P1388	tatcttgtggaaaggacgaaacaccGAAGCCTCCTGGAATCTCAATgttttagagctagaaatagcaagttaaaat	76
BE4-P1389	tatcttgtggaaaggacgaaacaccGCCACCCGGTGTGTCAGCACAgttttagagctagaaatagcaagttaaaat	76
BE4-P1390	tatcttgtggaaaggacgaaacaccGTGTGTCAGCACAAGAAATGgttttagagctagaaatagcaagttaaaat	75
BE4-P1391	tatcttgtggaaaggacgaaacaccGATGAGTCATTTCCTCCTTTAgttttagagctagaaatagcaagttaaaat	76
BE4-P1392	tatcttgtggaaaggacgaaacaccGTCATTTCCTCCTTTAAGCACgttttagagctagaaatagcaagttaaaat	76
BE4-P1393	tatcttgtggaaaggacgaaacaccGTTTCCTCCTTTAAGCACAGTgttttagagctagaaatagcaagttaaaat	76
BE4-P1394	tatcttgtggaaaggacgaaacaccGTTTAAGCACAGTTGAAATTGgttttagagctagaaatagcaagttaaaat	76
BE4-P1395	tatcttgtggaaaggacgaaacaccGAAGCACAGTTGAAATTGAGCgttttagagctagaaatagcaagttaaaat	76
BE4-P1396	tatcttgtggaaaggacgaaacaccGCACAGTTGAAATTGAGCTGgttttagagctagaaatagcaagttaaaat	75
BE4-P1397	tatcttgtggaaaggacgaaacaccGAATTGAGCTGTGAGTCAGTGgttttagagctagaaatagcaagttaaaat	76
BE4-P1398	tatcttgtggaaaggacgaaacaccGATTGAGCTGTGAGTCAGTGAgttttagagctagaaatagcaagttaaaat	76
BE4-P1399	tatcttgtggaaaggacgaaacaccGTGAGCTGTGAGTCAGTGAGGgttttagagctagaaatagcaagttaaaat	76
BE4-P1400	tatcttgtggaaaggacgaaacaccGTGAGTCAGTGAGGTGTGTAgttttagagctagaaatagcaagttaaaat	75
BE4-P1401	tatcttgtggaaaggacgaaacaccGTGTGTACGATATTGTCAAAGgttttagagctagaaatagcaagttaaaat	76
BE4-P1402	tatcttgtggaaaggacgaaacaccGTGTACGATATTGTCAAAGCgttttagagctagaaatagcaagttaaaat	75
BE4-P1403	tatcttgtggaaaggacgaaacaccGTGTACGATATTGTCAAAGCGgttttagagctagaaatagcaagttaaaat	76
BE4-P1404	tatcttgtggaaaggacgaaacaccGTACGATATTGTCAAAGCGGgttttagagctagaaatagcaagttaaaat	75
BE4-P1405	tatcttgtggaaaggacgaaacaccGTGTACAGTATTGACAGATCgttttagagctagaaatagcaagttaaaat	75
BE4-P1406	tatcttgtggaaaggacgaaacaccGTATTGACAGATCTGTAGTTgttttagagctagaaatagcaagttaaaat	75
BE4-P1407	tatcttgtggaaaggacgaaacaccGTATTGACAGATCTGTAGTTGgttttagagctagaaatagcaagttaaaat	76
BE4-P1408	tatcttgtggaaaggacgaaacaccGACAGATCTGTAGTTGGGCAgttttagagctagaaatagcaagttaaaat	75
BE4-P1409	tatcttgtggaaaggacgaaacaccGCAGATCTGTAGTTGGGCAAGgttttagagctagaaatagcaagttaaaat	76
BE4-P1410	tatcttgtggaaaggacgaaacaccGAGTTGGGCAAGAGAATTATCgttttagagctagaaatagcaagttaaaat	76
BE4-P1411	tatcttgtggaaaggacgaaacaccGTTGGGCAAGAGAATTATCAGgttttagagctagaaatagcaagttaaaat	76
BE4-P1412	tatcttgtggaaaggacgaaacaccGTTATCAGAGTTTGTGACCACgttttagagctagaaatagcaagttaaaat	76
BE4-P1413	tatcttgtggaaaggacgaaacaccGTGACCACAGCAGATTCCAAgttttagagctagaaatagcaagttaaaat	75
BE4-P1414	tatcttgtggaaaggacgaaacaccGCCACAGCAGATTCCAAAGCTgttttagagctagaaatagcaagttaaaat	76
BE4-P1415	tatcttgtggaaaggacgaaacaccGTTGACAGAGTCTCGCTCTGTgttttagagctagaaatagcaagttaaaat	76
BE4-P1416	tatcttgtggaaaggacgaaacaccGAGAGTCTCGCTCTGTTGCCCgttttagagctagaaatagcaagttaaaat	76
BE4-P1417	tatcttgtggaaaggacgaaacaccGAGTCTCGCTCTGTTGCCCAgttttagagctagaaatagcaagttaaaat	75
BE4-P1418	tatcttgtggaaaggacgaaacaccGTCTCGCTCTGTTGCCCAGGCgttttagagctagaaatagcaagttaaaat	76
BE4-P1419	tatcttgtggaaaggacgaaacaccGCTCGCTCTGTTGCCCAGGCTgttttagagctagaaatagcaagttaaaat	76
BE4-P1420	tatcttgtggaaaggacgaaacaccGCGCTCTGTTGCCCAGGCTGGgttttagagctagaaatagcaagttaaaat	76
BE4-P1421	tatcttgtggaaaggacgaaacaccGTGTTGCCCAGGCTGGAGTGCgttttagagctagaaatagcaagttaaaat	76
BE4-P1422	tatcttgtggaaaggacgaaacaccGTTGCCCAGGCTGGAGTGCAGgttttagagctagaaatagcaagttaaaat	76
BE4-P1423	tatcttgtggaaaggacgaaacaccGTGCCCAGGCTGGAGTGCAGTgttttagagctagaaatagcaagttaaaat	76
BE4-P1424	tatcttgtggaaaggacgaaacaccGTGGAGTGCAGTGGCACAATCgttttagagctagaaatagcaagttaaaat	76
BE4-P1425	tatcttgtggaaaggacgaaacaccGGAGTGCAGTGGCACAATCTgttttagagctagaaatagcaagttaaaat	75
BE4-P1426	tatcttgtggaaaggacgaaacaccGAGTGCAGTGGCACAATCTGgttttagagctagaaatagcaagttaaaat	75
BE4-P1427	tatcttgtggaaaggacgaaacaccGTGGCACAATCTGGGCTCACgttttagagctagaaatagcaagttaaaat	75
BE4-P1428	tatcttgtggaaaggacgaaacaccGCACAATCTGGGCTCACTGCgttttagagctagaaatagcaagttaaaat	75
BE4-P1429	tatcttgtggaaaggacgaaacaccGCCCTGCCTCCTGGGTTCAAAgttttagagctagaaatagcaagttaaaat	76
BE4-P1430	tatcttgtggaaaggacgaaacaccGCTGGGTTCAAATGATTCTCAgttttagagctagaaatagcaagttaaaat	76
BE4-P1431	tatcttgtggaaaggacgaaacaccGATTCTCATGTTTCAGCCTCCgttttagagctagaaatagcaagttaaaat	76
BE4-P1432	tatcttgtggaaaggacgaaacaccGTCTCATGTTTCAGCCTCCCGgttttagagctagaaatagcaagttaaaat	76
BE4-P1433	tatcttgtggaaaggacgaaacaccGCATGTTTCAGCCTCCCGAGTgttttagagctagaaatagcaagttaaaat	76
BE4-P1434	tatcttgtggaaaggacgaaacaccGTTTCAGCCTCCCGAGTAGCgttttagagctagaaatagcaagttaaaat	75
BE4-P1435	tatcttgtggaaaggacgaaacaccGTCCCGAGTAGCTGCAATTACgttttagagctagaaatagcaagttaaaat	76
BE4-P1436	tatcttgtggaaaggacgaaacaccGTAGCTGCAATTACAGGCATTgttttagagctagaaatagcaagttaaaat	76
BE4-P1437	tatcttgtggaaaggacgaaacaccGAGCTGCAATTACAGGCATTCgttttagagctagaaatagcaagttaaaat	76
BE4-P1438	tatcttgtggaaaggacgaaacaccGCTGCAATTACAGGCATTCGgttttagagctagaaatagcaagttaaaat	75
BE4-P1439	tatcttgtggaaaggacgaaacaccGATTACAGGCATTCGGGTTCAgttttagagctagaaatagcaagttaaaat	76
BE4-P1440	tatcttgtggaaaggacgaaacaccGTACAGGCATTCGGGTTCAAGgttttagagctagaaatagcaagttaaaat	76
BE4-P1441	tatcttgtggaaaggacgaaacaccGTCGGGTTCAAGTGATTCTCCgttttagagctagaaatagcaagttaaaat	76
BE4-P1442	tatcttgtggaaaggacgaaacaccGATTCTCCTGCCTCAGCCACCgttttagagctagaaatagcaagttaaaat	76
BE4-P1443	tatcttgtggaaaggacgaaacaccGTCTCCTGCCTCAGCCACCTGgttttagagctagaaatagcaagttaaaat	76
BE4-P1444	tatcttgtggaaaggacgaaacaccGCCTGCCTCAGCCACCTGAGCgttttagagctagaaatagcaagttaaaat	76
BE4-P1445	tatcttgtggaaaggacgaaacaccGCCTCAGCCACCTGAGCAGCgttttagagctagaaatagcaagttaaaat	75
BE4-P1446	tatcttgtggaaaggacgaaacaccGCCTCAGCCACCTGAGCAGCTgttttagagctagaaatagcaagttaaaat	76
BE4-P1447	tatcttgtggaaaggacgaaacaccGCTCAGCCACCTGAGCAGCTGgttttagagctagaaatagcaagttaaaat	76
BE4-P1448	tatcttgtggaaaggacgaaacaccGACCTGAGCAGCTGGGATTACgttttagagctagaaatagcaagttaaaat	76
BE4-P1449	tatcttgtggaaaggacgaaacaccGCCTGAGCAGCTGGGATTACAgttttagagctagaaatagcaagttaaaat	76
BE4-P1450	tatcttgtggaaaggacgaaacaccGTGAGCAGCTGGGATTACAGGgttttagagctagaaatagcaagttaaaat	76
BE4-P1451	tatcttgtggaaaggacgaaacaccGCAGCTGGGATTACAGGCGCCgttttagagctagaaatagcaagttaaaat	76
BE4-P1452	tatcttgtggaaaggacgaaacaccGATTACAGGCGCCCGCCACCAgttttagagctagaaatagcaagttaaaat	76
BE4-P1453	tatcttgtggaaaggacgaaacaccGGGTTTCACCATGTTGGCCAgttttagagctagaaatagcaagttaaaat	75
BE4-P1454	tatcttgtggaaaggacgaaacaccGTTTCACCATGTTGGCCAGGCgttttagagctagaaatagcaagttaaaat	76
BE4-P1455	tatcttgtggaaaggacgaaacaccGTTCACCATGTTGGCCAGGCTgttttagagctagaaatagcaagttaaaat	76
BE4-P1456	tatcttgtggaaaggacgaaacaccGCCAGGCTGGTCTCGAACTCCgttttagagctagaaatagcaagttaaaat	76
BE4-P1457	tatcttgtggaaaggacgaaacaccGGTCTCGAACTCCTGAACTCgttttagagctagaaatagcaagttaaaat	75
BE4-P1458	tatcttgtggaaaggacgaaacaccGTCTCGAACTCCTGAACTCAgttttagagctagaaatagcaagttaaaat	75
BE4-P1459	tatcttgtggaaaggacgaaacaccGCTCGAACTCCTGAACTCAGGgttttagagctagaaatagcaagttaaaat	76
BE4-P1460	tatcttgtggaaaggacgaaacaccGACTCCTGAACTCAGGTGATCgttttagagctagaaatagcaagttaaaat	76
BE4-P1461	tatcttgtggaaaggacgaaacaccGCGCCCACTTCGGCCTCCCAAgttttagagctagaaatagcaagttaaaat	76
BE4-P1462	tatcttgtggaaaggacgaaacaccGCCCACTTCGGCCTCCCAAAGgttttagagctagaaatagcaagttaaaat	76
BE4-P1463	tatcttgtggaaaggacgaaacaccGACTTCGGCCTCCCAAAGTGCgttttagagctagaaatagcaagttaaaat	76
BE4-P1464	tatcttgtggaaaggacgaaacaccGTTCGGCCTCCCAAAGTGCTGgttttagagctagaaatagcaagttaaaat	76
BE4-P1465	tatcttgtggaaaggacgaaacaccGTCCCAAAGTGCTGAGATTACgttttagagctagaaatagcaagttaaaat	76
BE4-P1466	tatcttgtggaaaggacgaaacaccGCAAAGTGCTGAGATTACAGAgttttagagctagaaatagcaagttaaaat	76
BE4-P1467	tatcttgtggaaaggacgaaacaccGAAGTGCTGAGATTACAGACGgttttagagctagaaatagcaagttaaaat	76
BE4-P1468	tatcttgtggaaaggacgaaacaccGTGCTGAGATTACAGACGTGgttttagagctagaaatagcaagttaaaat	75
BE4-P1469	tatcttgtggaaaggacgaaacaccGAGATTACAGACGTGAGTCACgttttagagctagaaatagcaagttaaaat	76
BE4-P1470	tatcttgtggaaaggacgaaacaccGATTACAGACGTGAGTCACCGgttttagagctagaaatagcaagttaaaat	76
BE4-P1471	tatcttgtggaaaggacgaaacaccGAGACGTGAGTCACCGCGCCCgttttagagctagaaatagcaagttaaaat	76
BE4-P1472	tatcttgtggaaaggacgaaacaccGTGAGTCACCGCGCCCAGCCgttttagagctagaaatagcaagttaaaat	75
BE4-P1473	tatcttgtggaaaggacgaaacaccGTCACCGCGCCCAGCCTGTTCgttttagagctagaaatagcaagttaaaat	76
BE4-P1474	tatcttgtggaaaggacgaaacaccGAAACACCCTCTAGGAAGTAGgttttagagctagaaatagcaagttaaaat	76
BE4-P1475	tatcttgtggaaaggacgaaacaccGACCCTCTAGGAAGTAGAGACgttttagagctagaaatagcaagttaaaat	76
BE4-P1476	tatcttgtggaaaggacgaaacaccGAGATCAGGAAACTGAGTCCCgttttagagctagaaatagcaagttaaaat	76
BE4-P1477	tatcttgtggaaaggacgaaacaccGCAGGAAACTGAGTCCCAGAAgttttagagctagaaatagcaagttaaaat	76
BE4-P1478	tatcttgtggaaaggacgaaacaccGACTGAGTCCCAGAAGGATTTgttttagagctagaaatagcaagttaaaat	76
BE4-P1479	tatcttgtggaaaggacgaaacaccGAGTCCCAGAAGGATTTAGTCgttttagagctagaaatagcaagttaaaat	76
BE4-P1480	tatcttgtggaaaggacgaaacaccGATTTAGTCAGTTACCCAAGTgttttagagctagaaatagcaagttaaaat	76
BE4-P1481	tatcttgtggaaaggacgaaacaccGTCAGTTACCCAAGTTGTTCTgttttagagctagaaatagcaagttaaaat	76
BE4-P1482	tatcttgtggaaaggacgaaacaccGTTGTTCTAGTTAAATGGCCgttttagagctagaaatagcaagttaaaat	75
BE4-P1483	tatcttgtggaaaggacgaaacaccGTTGTTCTAGTTAAATGGCCTgttttagagctagaaatagcaagttaaaat	76
BE4-P1484	tatcttgtggaaaggacgaaacaccGTAAATGGCCTGGAAAGCCAGgttttagagctagaaatagcaagttaaaat	76
BE4-P1485	tatcttgtggaaaggacgaaacaccGATGGCCTGGAAAGCCAGTGAgttttagagctagaaatagcaagttaaaat	76
BE4-P1486	tatcttgtggaaaggacgaaacaccGTGGAAAGCCAGTGAAGCCCAgttttagagctagaaatagcaagttaaaat	76
BE4-P1487	tatcttgtggaaaggacgaaacaccGAAGCCAGTGAAGCCCAGGATgttttagagctagaaatagcaagttaaaat	76
BE4-P1488	tatcttgtggaaaggacgaaacaccGCCCTTACTACTCTAACTTTCgttttagagctagaaatagcaagttaaaat	76
BE4-P1489	tatcttgtggaaaggacgaaacaccGCCTTACTACTCTAACTTTCAgttttagagctagaaatagcaagttaaaat	76
BE4-P1490	tatcttgtggaaaggacgaaacaccGCTTACTACTCTAACTTTCAGgttttagagctagaaatagcaagttaaaat	76
BE4-P1491	tatcttgtggaaaggacgaaacaccGTAACTTTCAGGGAATCCACAgttttagagctagaaatagcaagttaaaat	76
BE4-P1492	tatcttgtggaaaggacgaaacaccGTTTCAGGGAATCCACATGAAgttttagagctagaaatagcaagttaaaat	76
BE4-P1493	tatcttgtggaaaggacgaaacaccGGGAATCCACATGAATGTGCgttttagagctagaaatagcaagttaaaat	75
BE4-P1494	tatcttgtggaaaggacgaaacaccGGAATCCACATGAATGTGCTgttttagagctagaaatagcaagttaaaat	75
BE4-P1495	tatcttgtggaaaggacgaaacaccGAATCCACATGAATGTGCTGgttttagagctagaaatagcaagttaaaat	75
BE4-P1496	tatcttgtggaaaggacgaaacaccGTGTGCTGGGTCAACCATCAAgttttagagctagaaatagcaagttaaaat	76
BE4-P1497	tatcttgtggaaaggacgaaacaccGCTGGGTCAACCATCAAAGTgttttagagctagaaatagcaagttaaaat	75
BE4-P1498	tatcttgtggaaaggacgaaacaccGTCAACCATCAAAGTTGAAAgttttagagctagaaatagcaagttaaaat	75
BE4-P1499	tatcttgtggaaaggacgaaacaccGTCAACCATCAAAGTTGAAATgttttagagctagaaatagcaagttaaaat	76
BE4-P1500	tatcttgtggaaaggacgaaacaccGGGCTGGATGCGGTGGCTGAgttttagagctagaaatagcaagttaaaat	75
BE4-P1501	tatcttgtggaaaggacgaaacaccGTGGATGCGGTGGCTGATGCCgttttagagctagaaatagcaagttaaaat	76
BE4-P1502	tatcttgtggaaaggacgaaacaccGTGGCTGATGCCTGTAATCCTgttttagagctagaaatagcaagttaaaat	76
BE4-P1503	tatcttgtggaaaggacgaaacaccGTGCCTGTAATCCTAGCACTTgttttagagctagaaatagcaagttaaaat	76
BE4-P1504	tatcttgtggaaaggacgaaacaccGTGTAATCCTAGCACTTTGGGgttttagagctagaaatagcaagttaaaat	76
BE4-P1505	tatcttgtggaaaggacgaaacaccGTAATCCTAGCACTTTGGGAgttttagagctagaaatagcaagttaaaat	75
BE4-P1506	tatcttgtggaaaggacgaaacaccGATCCTAGCACTTTGGGAGGCgttttagagctagaaatagcaagttaaaat	76
BE4-P1507	tatcttgtggaaaggacgaaacaccGCCTAGCACTTTGGGAGGCCGgttttagagctagaaatagcaagttaaaat	76
BE4-P1508	tatcttgtggaaaggacgaaacaccGAGCACTTTGGGAGGCCGAGAgttttagagctagaaatagcaagttaaaat	76
BE4-P1509	tatcttgtggaaaggacgaaacaccGCACTTTGGGAGGCCGAGATgttttagagctagaaatagcaagttaaaat	75
BE4-P1510	tatcttgtggaaaggacgaaacaccGGGAGGCCGAGATGGGTGGGgttttagagctagaaatagcaagttaaaat	75
BE4-P1511	tatcttgtggaaaggacgaaacaccGGAGGCCGAGATGGGTGGGTgttttagagctagaaatagcaagttaaaat	75
BE4-P1512	tatcttgtggaaaggacgaaacaccGATTGCTTGAGCCCAAGAGTTgttttagagctagaaatagcaagttaaaat	76
BE4-P1513	tatcttgtggaaaggacgaaacaccGAGCCCAAGAGTTTGAGACCgttttagagctagaaatagcaagttaaaat	75
BE4-P1514	tatcttgtggaaaggacgaaacaccGAGACCAGCCTGGGCAACATgttttagagctagaaatagcaagttaaaat	75
BE4-P1515	tatcttgtggaaaggacgaaacaccGACCAGCCTGGGCAACATAGgttttagagctagaaatagcaagttaaaat	75
BE4-P1516	tatcttgtggaaaggacgaaacaccGCCAGCCTGGGCAACATAGTGgttttagagctagaaatagcaagttaaaat	76
BE4-P1517	tatcttgtggaaaggacgaaacaccGGGCAACATAGTGAGACACCgttttagagctagaaatagcaagttaaaat	75
BE4-P1518	tatcttgtggaaaggacgaaacaccGAAGTTAGCTGAGTGTGATGGgttttagagctagaaatagcaagttaaaat	76
BE4-P1519	tatcttgtggaaaggacgaaacaccGCCCTCTAGTCACAGCTGTTGgttttagagctagaaatagcaagttaaaat	76
BE4-P1520	tatcttgtggaaaggacgaaacaccGCTAGTCACAGCTGTTGAGTTgttttagagctagaaatagcaagttaaaat	76
BE4-P1521	tatcttgtggaaaggacgaaacaccGTAGTCACAGCTGTTGAGTTAgttttagagctagaaatagcaagttaaaat	76
BE4-P1522	tatcttgtggaaaggacgaaacaccGACAGCTGTTGAGTTAGGCTTgttttagagctagaaatagcaagttaaaat	76
BE4-P1523	tatcttgtggaaaggacgaaacaccGCAGCTGTTGAGTTAGGCTTAgttttagagctagaaatagcaagttaaaat	76
BE4-P1524	tatcttgtggaaaggacgaaacaccGTTAGGCTTAGGCAGGAGGATgttttagagctagaaatagcaagttaaaat	76
BE4-P1525	tatcttgtggaaaggacgaaacaccGCTTAGGCAGGAGGATCGCAgttttagagctagaaatagcaagttaaaat	75
BE4-P1526	tatcttgtggaaaggacgaaacaccGAGGATCGCATGAACCTGGGgttttagagctagaaatagcaagttaaaat	75
BE4-P1527	tatcttgtggaaaggacgaaacaccGAGGATCGCATGAACCTGGGAgttttagagctagaaatagcaagttaaaat	76
BE4-P1528	tatcttgtggaaaggacgaaacaccGATCGCATGAACCTGGGAGGgttttagagctagaaatagcaagttaaaat	75
BE4-P1529	tatcttgtggaaaggacgaaacaccGATCGCATGAACCTGGGAGGTgttttagagctagaaatagcaagttaaaat	76
BE4-P1530	tatcttgtggaaaggacgaaacaccGCATGAACCTGGGAGGTGGAgttttagagctagaaatagcaagttaaaat	75
BE4-P1531	tatcttgtggaaaggacgaaacaccGATGAACCTGGGAGGTGGAGGgttttagagctagaaatagcaagttaaaat	76
BE4-P1532	tatcttgtggaaaggacgaaacaccGTGAACCTGGGAGGTGGAGGCgttttagagctagaaatagcaagttaaaat	76
BE4-P1533	tatcttgtggaaaggacgaaacaccGTGGAGGCGGCCGTGAGCCTCgttttagagctagaaatagcaagttaaaat	76
BE4-P1534	tatcttgtggaaaggacgaaacaccGCGGCCGTGAGCCTCAGTCAgttttagagctagaaatagcaagttaaaat	75
BE4-P1535	tatcttgtggaaaggacgaaacaccGTGAGCCTCAGTCATGCCACgttttagagctagaaatagcaagttaaaat	75
BE4-P1536	tatcttgtggaaaggacgaaacaccGCATGCCACTGCACTCCAACCgttttagagctagaaatagcaagttaaaat	76
BE4-P1537	tatcttgtggaaaggacgaaacaccGATGCCACTGCACTCCAACCTgttttagagctagaaatagcaagttaaaat	76
BE4-P1538	tatcttgtggaaaggacgaaacaccGTGCCACTGCACTCCAACCTGgttttagagctagaaatagcaagttaaaat	76
BE4-P1539	tatcttgtggaaaggacgaaacaccGTGCACTCCAACCTGGGCAACgttttagagctagaaatagcaagttaaaat	76
BE4-P1540	tatcttgtggaaaggacgaaacaccGCACTCCAACCTGGGCAACAGgttttagagctagaaatagcaagttaaaat	76
BE4-P1541	tatcttgtggaaaggacgaaacaccGCTCCAACCTGGGCAACAGAGgttttagagctagaaatagcaagttaaaat	76
BE4-P1542	tatcttgtggaaaggacgaaacaccGAACCTGGGCAACAGAGTGAAgttttagagctagaaatagcaagttaaaat	76
BE4-P1543	tatcttgtggaaaggacgaaacaccGCTGGGCAACAGAGTGAAAGCgttttagagctagaaatagcaagttaaaat	76
BE4-P1544	tatcttgtggaaaggacgaaacaccGTGGGCAACAGAGTGAAAGCCgttttagagctagaaatagcaagttaaaat	76
BE4-P1545	tatcttgtggaaaggacgaaacaccGGCAACAGAGTGAAAGCCGGgttttagagctagaaatagcaagttaaaat	75
BE4-P1546	tatcttgtggaaaggacgaaacaccGTGAAAGCCGGTGTCCGAAAGgttttagagctagaaatagcaagttaaaat	76
BE4-P1547	tatcttgtggaaaggacgaaacaccGAGCCGGTGTCCGAAAGAGAAgttttagagctagaaatagcaagttaaaat	76
BE4-P1548	tatcttgtggaaaggacgaaacaccGACCTACAACTCAGTTTCAACgttttagagctagaaatagcaagttaaaat	76
BE4-P1549	tatcttgtggaaaggacgaaacaccGCTACAACTCAGTTTCAACTGgttttagagctagaaatagcaagttaaaat	76
BE4-P1550	tatcttgtggaaaggacgaaacaccGTCAGTTTCAACTGTGCTTAAgttttagagctagaaatagcaagttaaaat	76
BE4-P1551	tatcttgtggaaaggacgaaacaccGCAGTTTCAACTGTGCTTAAAgttttagagctagaaatagcaagttaaaat	76
BE4-P1552	tatcttgtggaaaggacgaaacaccGTTTCAACTGTGCTTAAAGGgttttagagctagaaatagcaagttaaaat	75
BE4-P1553	tatcttgtggaaaggacgaaacaccGTTTCAACTGTGCTTAAAGGAgttttagagctagaaatagcaagttaaaat	76
BE4-P1554	tatcttgtggaaaggacgaaacaccGACTGTGCTTAAAGGAGGAAAgttttagagctagaaatagcaagttaaaat	76
BE4-P1555	tatcttgtggaaaggacgaaacaccGTTCTTGCTACATATCAAATTgttttagagctagaaatagcaagttaaaat	76
BE4-P1556	tatcttgtggaaaggacgaaacaccGCAACACATTTATGATTTCTCgttttagagctagaaatagcaagttaaaat	76
BE4-P1557	tatcttgtggaaaggacgaaacaccGTTGCGTGTCAGGAATTTGGAgttttagagctagaaatagcaagttaaaat	76
BE4-P1558	tatcttgtggaaaggacgaaacaccGCGTGTCAGGAATTTGGAAGCgttttagagctagaaatagcaagttaaaat	76
BE4-P1559	tatcttgtggaaaggacgaaacaccGTTGGAAGCAGCACAGCTAGAgttttagagctagaaatagcaagttaaaat	76
BE4-P1560	tatcttgtggaaaggacgaaacaccGTGGAAGCAGCACAGCTAGACgttttagagctagaaatagcaagttaaaat	76
BE4-P1561	tatcttgtggaaaggacgaaacaccGCAGCACAGCTAGACGGTTCCgttttagagctagaaatagcaagttaaaat	76
BE4-P1562	tatcttgtggaaaggacgaaacaccGCAGCTAGACGGTTCCAGCTCgttttagagctagaaatagcaagttaaaat	76
BE4-P1563	tatcttgtggaaaggacgaaacaccGAGCTAGACGGTTCCAGCTCAgttttagagctagaaatagcaagttaaaat	76
BE4-P1564	tatcttgtggaaaggacgaaacaccGCTAGACGGTTCCAGCTCAGgttttagagctagaaatagcaagttaaaat	75
BE4-P1565	tatcttgtggaaaggacgaaacaccGTTCCAGCTCAGGGTCTCTCAgttttagagctagaaatagcaagttaaaat	76
BE4-P1566	tatcttgtggaaaggacgaaacaccGCAGCTCAGGGTCTCTCATGAgttttagagctagaaatagcaagttaaaat	76
BE4-P1567	tatcttgtggaaaggacgaaacaccGTTTCAGAAGCTGCAGGCATAgttttagagctagaaatagcaagttaaaat	76
BE4-P1568	tatcttgtggaaaggacgaaacaccGCAGAAGCTGCAGGCATAGGAgttttagagctagaaatagcaagttaaaat	76
BE4-P1569	tatcttgtggaaaggacgaaacaccGCTGCAGGCATAGGAAGACTgttttagagctagaaatagcaagttaaaat	75
BE4-P1570	tatcttgtggaaaggacgaaacaccGCTGCAGGCATAGGAAGACTTgttttagagctagaaatagcaagttaaaat	76
BE4-P1571	tatcttgtggaaaggacgaaacaccGCAGGCATAGGAAGACTTGGCgttttagagctagaaatagcaagttaaaat	76
BE4-P1572	tatcttgtggaaaggacgaaacaccGAGGCATAGGAAGACTTGGCTgttttagagctagaaatagcaagttaaaat	76
BE4-P1573	tatcttgtggaaaggacgaaacaccGAAGGATCCACTTCCAAGATgttttagagctagaaatagcaagttaaaat	75
BE4-P1574	tatcttgtggaaaggacgaaacaccGAGGATCCACTTCCAAGATGGgttttagagctagaaatagcaagttaaaat	76
BE4-P1575	tatcttgtggaaaggacgaaacaccGACTTCCAAGATGGCGCACTCgttttagagctagaaatagcaagttaaaat	76
BE4-P1576	tatcttgtggaaaggacgaaacaccGTTCCAAGATGGCGCACTCAGgttttagagctagaaatagcaagttaaaat	76
BE4-P1577	tatcttgtggaaaggacgaaacaccGATGGCGCACTCAGTGGCTCTgttttagagctagaaatagcaagttaaaat	76
BE4-P1578	tatcttgtggaaaggacgaaacaccGTGGCGCACTCAGTGGCTCTTgttttagagctagaaatagcaagttaaaat	76
BE4-P1579	tatcttgtggaaaggacgaaacaccGCGCACTCAGTGGCTCTTGGCgttttagagctagaaatagcaagttaaaat	76
BE4-P1580	tatcttgtggaaaggacgaaacaccGCACTCAGTGGCTCTTGGCTgttttagagctagaaatagcaagttaaaat	75
BE4-P1581	tatcttgtggaaaggacgaaacaccGACTCAGTGGCTCTTGGCTGGgttttagagctagaaatagcaagttaaaat	76
BE4-P1582	tatcttgtggaaaggacgaaacaccGGCTCTTGGCTGGAGGCCTCgttttagagctagaaatagcaagttaaaat	75
BE4-P1583	tatcttgtggaaaggacgaaacaccGTGGAGGCCTCAGTTCCCTGCgttttagagctagaaatagcaagttaaaat	76
BE4-P1584	tatcttgtggaaaggacgaaacaccGAGGCCTCAGTTCCCTGCTGgttttagagctagaaatagcaagttaaaat	75
BE4-P1585	tatcttgtggaaaggacgaaacaccGGCCTCAGTTCCCTGCTGCGgttttagagctagaaatagcaagttaaaat	75
BE4-P1586	tatcttgtggaaaggacgaaacaccGCCTCAGTTCCCTGCTGCGTgttttagagctagaaatagcaagttaaaat	75
BE4-P1587	tatcttgtggaaaggacgaaacaccGCTCAGTTCCCTGCTGCGTGGgttttagagctagaaatagcaagttaaaat	76
BE4-P1588	tatcttgtggaaaggacgaaacaccGCTGCGTGGAGCTCTCCCTCCgttttagagctagaaatagcaagttaaaat	76
BE4-P1589	tatcttgtggaaaggacgaaacaccGCGTGGAGCTCTCCCTCCAGCgttttagagctagaaatagcaagttaaaat	76
BE4-P1590	tatcttgtggaaaggacgaaacaccGAGCTCTCCCTCCAGCTGCTgttttagagctagaaatagcaagttaaaat	75
BE4-P1591	tatcttgtggaaaggacgaaacaccGCTCTCCCTCCAGCTGCTTGgttttagagctagaaatagcaagttaaaat	75
BE4-P1592	tatcttgtggaaaggacgaaacaccGTCTCCCTCCAGCTGCTTGAGgttttagagctagaaatagcaagttaaaat	76
BE4-P1593	tatcttgtggaaaggacgaaacaccGCTCCCTCCAGCTGCTTGAGTgttttagagctagaaatagcaagttaaaat	76
BE4-P1594	tatcttgtggaaaggacgaaacaccGCAGCTGCTTGAGTGGACTCAgttttagagctagaaatagcaagttaaaat	76
BE4-P1595	tatcttgtggaaaggacgaaacaccGTGGACTCATGACATGCAGCgttttagagctagaaatagcaagttaaaat	75
BE4-P1596	tatcttgtggaaaggacgaaacaccGTGGACTCATGACATGCAGCTgttttagagctagaaatagcaagttaaaat	76
BE4-P1597	tatcttgtggaaaggacgaaacaccGTGGAGCAGTCGATCCAACAAgttttagagctagaaatagcaagttaaaat	76
BE4-P1598	tatcttgtggaaaggacgaaacaccGAGCAGTCGATCCAACAATGgttttagagctagaaatagcaagttaaaat	75
BE4-P1599	tatcttgtggaaaggacgaaacaccGAGTCGATCCAACAATGAGCAgttttagagctagaaatagcaagttaaaat	76
BE4-P1600	tatcttgtggaaaggacgaaacaccGTCGATCCAACAATGAGCATgttttagagctagaaatagcaagttaaaat	75
BE4-P1601	tatcttgtggaaaggacgaaacaccGTCCAACAATGAGCATGGCCAgttttagagctagaaatagcaagttaaaat	76
BE4-P1602	tatcttgtggaaaggacgaaacaccGAATGAGCATGGCCATGAACTgttttagagctagaaatagcaagttaaaat	76
BE4-P1603	tatcttgtggaaaggacgaaacaccGATGAGCATGGCCATGAACTAgttttagagctagaaatagcaagttaaaat	76
BE4-P1604	tatcttgtggaaaggacgaaacaccGCATGGCCATGAACTAGGCTCgttttagagctagaaatagcaagttaaaat	76
BE4-P1605	tatcttgtggaaaggacgaaacaccGGCCATGAACTAGGCTCAGAgttttagagctagaaatagcaagttaaaat	75
BE4-P1606	tatcttgtggaaaggacgaaacaccGTAGGCTCAGAAGCCACTCCCgttttagagctagaaatagcaagttaaaat	76
BE4-P1607	tatcttgtggaaaggacgaaacaccGCTCAGAAGCCACTCCCTGTgttttagagctagaaatagcaagttaaaat	75
BE4-P1608	tatcttgtggaaaggacgaaacaccGAAAGTCCAGTGCCACTCCAGgttttagagctagaaatagcaagttaaaat	76
BE4-P1609	tatcttgtggaaaggacgaaacaccGAAGTCCAGTGCCACTCCAGGgttttagagctagaaatagcaagttaaaat	76
BE4-P1610	tatcttgtggaaaggacgaaacaccGATTAGGCTCTGCCTTCTGAAgttttagagctagaaatagcaagttaaaat	76
BE4-P1611	tatcttgtggaaaggacgaaacaccGTTAGGCTCTGCCTTCTGAAAgttttagagctagaaatagcaagttaaaat	76
BE4-P1612	tatcttgtggaaaggacgaaacaccGCCTTCTGAAAGGATTATCACgttttagagctagaaatagcaagttaaaat	76
BE4-P1613	tatcttgtggaaaggacgaaacaccGGGTCTTGGTATGTTGCCTAgttttagagctagaaatagcaagttaaaat	75
BE4-P1614	tatcttgtggaaaggacgaaacaccGTATGTTGCCTAGGCCAGTCTgttttagagctagaaatagcaagttaaaat	76
BE4-P1615	tatcttgtggaaaggacgaaacaccGCTAGGCCAGTCTGGAATTCCgttttagagctagaaatagcaagttaaaat	76
BE4-P1616	tatcttgtggaaaggacgaaacaccGTAGGCCAGTCTGGAATTCCTgttttagagctagaaatagcaagttaaaat	76
BE4-P1617	tatcttgtggaaaggacgaaacaccGAGGCCAGTCTGGAATTCCTGgttttagagctagaaatagcaagttaaaat	76
BE4-P1618	tatcttgtggaaaggacgaaacaccGTTCCTGGGCTCAAACAATCCgttttagagctagaaatagcaagttaaaat	76
BE4-P1619	tatcttgtggaaaggacgaaacaccGGCTCAAACAATCCTGTCTCgttttagagctagaaatagcaagttaaaat	75
BE4-P1620	tatcttgtggaaaggacgaaacaccGATCCTGTCTCTGCCTCCCAAgttttagagctagaaatagcaagttaaaat	76
BE4-P1621	tatcttgtggaaaggacgaaacaccGCCTGTCTCTGCCTCCCAAAGgttttagagctagaaatagcaagttaaaat	76
BE4-P1622	tatcttgtggaaaggacgaaacaccGTCTCTGCCTCCCAAAGTGTgttttagagctagaaatagcaagttaaaat	75
BE4-P1623	tatcttgtggaaaggacgaaacaccGTCTCTGCCTCCCAAAGTGTTgttttagagctagaaatagcaagttaaaat	76
BE4-P1624	tatcttgtggaaaggacgaaacaccGCTCTGCCTCCCAAAGTGTTGgttttagagctagaaatagcaagttaaaat	76
BE4-P1625	tatcttgtggaaaggacgaaacaccGTCCCAAAGTGTTGGGATTACgttttagagctagaaatagcaagttaaaat	76
BE4-P1626	tatcttgtggaaaggacgaaacaccGGATTACAGGCATGAGCCACgttttagagctagaaatagcaagttaaaat	75
BE4-P1627	tatcttgtggaaaggacgaaacaccGCAGGCATGAGCCACTGCACCgttttagagctagaaatagcaagttaaaat	76
BE4-P1628	tatcttgtggaaaggacgaaacaccGAGGCATGAGCCACTGCACCTgttttagagctagaaatagcaagttaaaat	76
BE4-P1629	tatcttgtggaaaggacgaaacaccGTGAGCCACTGCACCTGGTCAgttttagagctagaaatagcaagttaaaat	76
BE4-P1630	tatcttgtggaaaggacgaaacaccGAGCCACTGCACCTGGTCATGgttttagagctagaaatagcaagttaaaat	76
BE4-P1631	tatcttgtggaaaggacgaaacaccGCCACTGCACCTGGTCATGTgttttagagctagaaatagcaagttaaaat	75
BE4-P1632	tatcttgtggaaaggacgaaacaccGAGACAGAGTCTCTGTCGCCCgttttagagctagaaatagcaagttaaaat	76
BE4-P1633	tatcttgtggaaaggacgaaacaccGAGAGTCTCTGTCGCCCAGGCgttttagagctagaaatagcaagttaaaat	76
BE4-P1634	tatcttgtggaaaggacgaaacaccGAGTCTCTGTCGCCCAGGCTgttttagagctagaaatagcaagttaaaat	75
BE4-P1635	tatcttgtggaaaggacgaaacaccGTCTCTGTCGCCCAGGCTGGgttttagagctagaaatagcaagttaaaat	75
BE4-P1636	tatcttgtggaaaggacgaaacaccGCTGTCGCCCAGGCTGGAGTAgttttagagctagaaatagcaagttaaaat	76
BE4-P1637	tatcttgtggaaaggacgaaacaccGTGTCGCCCAGGCTGGAGTATgttttagagctagaaatagcaagttaaaat	76
BE4-P1638	tatcttgtggaaaggacgaaacaccGTCGCCCAGGCTGGAGTATGGgttttagagctagaaatagcaagttaaaat	76
BE4-P1639	tatcttgtggaaaggacgaaacaccGCGCCCAGGCTGGAGTATGGTgttttagagctagaaatagcaagttaaaat	76
BE4-P1640	tatcttgtggaaaggacgaaacaccGCCCAGGCTGGAGTATGGTGGgttttagagctagaaatagcaagttaaaat	76
BE4-P1641	tatcttgtggaaaggacgaaacaccGCAGGCTGGAGTATGGTGGCGgttttagagctagaaatagcaagttaaaat	76
BE4-P1642	tatcttgtggaaaggacgaaacaccGTGGCGTGATCTCAGTTCACgttttagagctagaaatagcaagttaaaat	75
BE4-P1643	tatcttgtggaaaggacgaaacaccGCGTGATCTCAGTTCACTGCgttttagagctagaaatagcaagttaaaat	75
BE4-P1644	tatcttgtggaaaggacgaaacaccGTCTCAGTTCACTGCAGCCTCgttttagagctagaaatagcaagttaaaat	76
BE4-P1645	tatcttgtggaaaggacgaaacaccGTCACTGCAGCCTCCGCCTCCgttttagagctagaaatagcaagttaaaat	76
BE4-P1646	tatcttgtggaaaggacgaaacaccGCACTGCAGCCTCCGCCTCCCgttttagagctagaaatagcaagttaaaat	76
BE4-P1647	tatcttgtggaaaggacgaaacaccGACTGCAGCCTCCGCCTCCCGgttttagagctagaaatagcaagttaaaat	76
BE4-P1648	tatcttgtggaaaggacgaaacaccGCCTCCGCCTCCCGGGTTCAgttttagagctagaaatagcaagttaaaat	75
BE4-P1649	tatcttgtggaaaggacgaaacaccGCTCCGCCTCCCGGGTTCAAGgttttagagctagaaatagcaagttaaaat	76
BE4-P1650	tatcttgtggaaaggacgaaacaccGCCGGGTTCAAGCGATTCTCCgttttagagctagaaatagcaagttaaaat	76
BE4-P1651	tatcttgtggaaaggacgaaacaccGTCAAGCGATTCTCCTGCCTCgttttagagctagaaatagcaagttaaaat	76
BE4-P1652	tatcttgtggaaaggacgaaacaccGATTCTCCTGCCTCAGCCTCCgttttagagctagaaatagcaagttaaaat	76
BE4-P1653	tatcttgtggaaaggacgaaacaccGTCTCCTGCCTCAGCCTCCTGgttttagagctagaaatagcaagttaaaat	76
BE4-P1654	tatcttgtggaaaggacgaaacaccGCCTGCCTCAGCCTCCTGAGTgttttagagctagaaatagcaagttaaaat	76
BE4-P1655	tatcttgtggaaaggacgaaacaccGCCTCAGCCTCCTGAGTAGCgttttagagctagaaatagcaagttaaaat	75
BE4-P1656	tatcttgtggaaaggacgaaacaccGCCTCAGCCTCCTGAGTAGCTgttttagagctagaaatagcaagttaaaat	76
BE4-P1657	tatcttgtggaaaggacgaaacaccGCTCAGCCTCCTGAGTAGCTGgttttagagctagaaatagcaagttaaaat	76
BE4-P1658	tatcttgtggaaaggacgaaacaccGTGAGTAGCTGGGATTACAGGgttttagagctagaaatagcaagttaaaat	76
BE4-P1659	tatcttgtggaaaggacgaaacaccGTAGCTGGGATTACAGGCGCCgttttagagctagaaatagcaagttaaaat	76
BE4-P1660	tatcttgtggaaaggacgaaacaccGATTACAGGCGCCCGCCAACAgttttagagctagaaatagcaagttaaaat	76
BE4-P1661	tatcttgtggaaaggacgaaacaccGAGGCGCCCGCCAACATGCCCgttttagagctagaaatagcaagttaaaat	76
BE4-P1662	tatcttgtggaaaggacgaaacaccGGGTTTCACCATGTTAGCCAgttttagagctagaaatagcaagttaaaat	75
BE4-P1663	tatcttgtggaaaggacgaaacaccGTTTCACCATGTTAGCCAGGAgttttagagctagaaatagcaagttaaaat	76
BE4-P1664	tatcttgtggaaaggacgaaacaccGTTCACCATGTTAGCCAGGATgttttagagctagaaatagcaagttaaaat	76
BE4-P1665	tatcttgtggaaaggacgaaacaccGATGGTCTCGATCTCCTGATTgttttagagctagaaatagcaagttaaaat	76
BE4-P1666	tatcttgtggaaaggacgaaacaccGTGGTCTCGATCTCCTGATTTgttttagagctagaaatagcaagttaaaat	76
BE4-P1667	tatcttgtggaaaggacgaaacaccGTCTCGATCTCCTGATTTGGgttttagagctagaaatagcaagttaaaat	75
BE4-P1668	tatcttgtggaaaggacgaaacaccGATCTCCTGATTTGGTGATCgttttagagctagaaatagcaagttaaaat	75
BE4-P1669	tatcttgtggaaaggacgaaacaccGCGCCCACCTTGGCCTCCCAAgttttagagctagaaatagcaagttaaaat	76
BE4-P1670	tatcttgtggaaaggacgaaacaccGCCTCCCAAAGTTTCAACCATgttttagagctagaaatagcaagttaaaat	76
BE4-P1671	tatcttgtggaaaggacgaaacaccGAACCATCGATCAGAACTTATgttttagagctagaaatagcaagttaaaat	76
BE4-P1672	tatcttgtggaaaggacgaaacaccGCATCGATCAGAACTTATTGAgttttagagctagaaatagcaagttaaaat	76
BE4-P1673	tatcttgtggaaaggacgaaacaccGAGAACTTATTGATGTACTTAgttttagagctagaaatagcaagttaaaat	76
BE4-P1674	tatcttgtggaaaggacgaaacaccGTGTACTTATGTAGCTAGGCAgttttagagctagaaatagcaagttaaaat	76
BE4-P1675	tatcttgtggaaaggacgaaacaccGTACTTATGTAGCTAGGCACgttttagagctagaaatagcaagttaaaat	75
BE4-P1676	tatcttgtggaaaggacgaaacaccGTATGTAGCTAGGCACGGTGGgttttagagctagaaatagcaagttaaaat	76
BE4-P1677	tatcttgtggaaaggacgaaacaccGTGTAGCTAGGCACGGTGGCGgttttagagctagaaatagcaagttaaaat	76
BE4-P1678	tatcttgtggaaaggacgaaacaccGTAGCTAGGCACGGTGGCGCGgttttagagctagaaatagcaagttaaaat	76
BE4-P1679	tatcttgtggaaaggacgaaacaccGTAGGCACGGTGGCGCGTGCCgttttagagctagaaatagcaagttaaaat	76
BE4-P1680	tatcttgtggaaaggacgaaacaccGTGGCGCGTGCCTGTAATCCCgttttagagctagaaatagcaagttaaaat	76
BE4-P1681	tatcttgtggaaaggacgaaacaccGTGCCTGTAATCCCAGCTACTgttttagagctagaaatagcaagttaaaat	76
BE4-P1682	tatcttgtggaaaggacgaaacaccGTGTAATCCCAGCTACTTGGAgttttagagctagaaatagcaagttaaaat	76
BE4-P1683	tatcttgtggaaaggacgaaacaccGTAATCCCAGCTACTTGGAAgttttagagctagaaatagcaagttaaaat	75
BE4-P1684	tatcttgtggaaaggacgaaacaccGTAATCCCAGCTACTTGGAAGgttttagagctagaaatagcaagttaaaat	76
BE4-P1685	tatcttgtggaaaggacgaaacaccGCCAGCTACTTGGAAGGGTTAgttttagagctagaaatagcaagttaaaat	76
BE4-P1686	tatcttgtggaaaggacgaaacaccGCAGCTACTTGGAAGGGTTAAgttttagagctagaaatagcaagttaaaat	76
BE4-P1687	tatcttgtggaaaggacgaaacaccGCTACTTGGAAGGGTTAAGGCgttttagagctagaaatagcaagttaaaat	76
BE4-P1688	tatcttgtggaaaggacgaaacaccGTTAAGGCAGGAGAATCGCTgttttagagctagaaatagcaagttaaaat	75
BE4-P1689	tatcttgtggaaaggacgaaacaccGAGAATCGCTTGAACCTGGGgttttagagctagaaatagcaagttaaaat	75
BE4-P1690	tatcttgtggaaaggacgaaacaccGAGAATCGCTTGAACCTGGGAgttttagagctagaaatagcaagttaaaat	76
BE4-P1691	tatcttgtggaaaggacgaaacaccGATCGCTTGAACCTGGGAGGCgttttagagctagaaatagcaagttaaaat	76
BE4-P1692	tatcttgtggaaaggacgaaacaccGCTTGAACCTGGGAGGCAGAgttttagagctagaaatagcaagttaaaat	75
BE4-P1693	tatcttgtggaaaggacgaaacaccGGGAGGCAGAGGTTACAGTGgttttagagctagaaatagcaagttaaaat	75
BE4-P1694	tatcttgtggaaaggacgaaacaccGTGAGTCAAGATCATACCATgttttagagctagaaatagcaagttaaaat	75
BE4-P1695	tatcttgtggaaaggacgaaacaccGAGATCATACCATTGCACTCCgttttagagctagaaatagcaagttaaaat	76
BE4-P1696	tatcttgtggaaaggacgaaacaccGCATACCATTGCACTCCAGTCgttttagagctagaaatagcaagttaaaat	76
BE4-P1697	tatcttgtggaaaggacgaaacaccGATACCATTGCACTCCAGTCTgttttagagctagaaatagcaagttaaaat	76
BE4-P1698	tatcttgtggaaaggacgaaacaccGTACCATTGCACTCCAGTCTGgttttagagctagaaatagcaagttaaaat	76
BE4-P1699	tatcttgtggaaaggacgaaacaccGTGCACTCCAGTCTGGGCAACgttttagagctagaaatagcaagttaaaat	76
BE4-P1700	tatcttgtggaaaggacgaaacaccGCTCCAGTCTGGGCAACAGAAgttttagagctagaaatagcaagttaaaat	76
BE4-P1701	tatcttgtggaaaggacgaaacaccGCCAGTCTGGGCAACAGAATGgttttagagctagaaatagcaagttaaaat	76
BE4-P1702	tatcttgtggaaaggacgaaacaccGTGGGCAACAGAATGAGACTCgttttagagctagaaatagcaagttaaaat	76
BE4-P1703	tatcttgtggaaaggacgaaacaccGCATCTGTTACATCTTCACAAgttttagagctagaaatagcaagttaaaat	76
BE4-P1704	tatcttgtggaaaggacgaaacaccGAAGTCAGACTTGGCTGGGCAgttttagagctagaaatagcaagttaaaat	76
BE4-P1705	tatcttgtggaaaggacgaaacaccGAGTCAGACTTGGCTGGGCATgttttagagctagaaatagcaagttaaaat	76
BE4-P1706	tatcttgtggaaaggacgaaacaccGTCAGACTTGGCTGGGCATGGgttttagagctagaaatagcaagttaaaat	76
BE4-P1707	tatcttgtggaaaggacgaaacaccGCAGACTTGGCTGGGCATGGTgttttagagctagaaatagcaagttaaaat	76
BE4-P1708	tatcttgtggaaaggacgaaacaccGTGGGCATGGTGGCTCACACCgttttagagctagaaatagcaagttaaaat	76
BE4-P1709	tatcttgtggaaaggacgaaacaccGTGGCTCACACCTGTAATCCCgttttagagctagaaatagcaagttaaaat	76
BE4-P1710	tatcttgtggaaaggacgaaacaccGCACACCTGTAATCCCAGCACgttttagagctagaaatagcaagttaaaat	76
BE4-P1711	tatcttgtggaaaggacgaaacaccGCACCTGTAATCCCAGCACTGgttttagagctagaaatagcaagttaaaat	76
BE4-P1712	tatcttgtggaaaggacgaaacaccGCTGTAATCCCAGCACTGAGAgttttagagctagaaatagcaagttaaaat	76
BE4-P1713	tatcttgtggaaaggacgaaacaccGTAATCCCAGCACTGAGAGGCgttttagagctagaaatagcaagttaaaat	76
BE4-P1714	tatcttgtggaaaggacgaaacaccGATCCCAGCACTGAGAGGCTGgttttagagctagaaatagcaagttaaaat	76
BE4-P1715	tatcttgtggaaaggacgaaacaccGTCCCAGCACTGAGAGGCTGAgttttagagctagaaatagcaagttaaaat	76
BE4-P1716	tatcttgtggaaaggacgaaacaccGCAGCACTGAGAGGCTGAGGCgttttagagctagaaatagcaagttaaaat	76
BE4-P1717	tatcttgtggaaaggacgaaacaccGAGCACTGAGAGGCTGAGGCAgttttagagctagaaatagcaagttaaaat	76
BE4-P1718	tatcttgtggaaaggacgaaacaccGCTGAGGCAGGCAGATCACTgttttagagctagaaatagcaagttaaaat	75
BE4-P1719	tatcttgtggaaaggacgaaacaccGTGAGGCAGGCAGATCACTTGgttttagagctagaaatagcaagttaaaat	76
BE4-P1720	tatcttgtggaaaggacgaaacaccGAGGCAGGCAGATCACTTGAgttttagagctagaaatagcaagttaaaat	75
BE4-P1721	tatcttgtggaaaggacgaaacaccGCAGGCAGATCACTTGAGGTCgttttagagctagaaatagcaagttaaaat	76
BE4-P1722	tatcttgtggaaaggacgaaacaccGAGGCAGATCACTTGAGGTCAgttttagagctagaaatagcaagttaaaat	76
BE4-P1723	tatcttgtggaaaggacgaaacaccGATCACTTGAGGTCAGGAATTgttttagagctagaaatagcaagttaaaat	76
BE4-P1724	tatcttgtggaaaggacgaaacaccGAGGTCAGGAATTTGAGACCgttttagagctagaaatagcaagttaaaat	75
BE4-P1725	tatcttgtggaaaggacgaaacaccGAGGTCAGGAATTTGAGACCAgttttagagctagaaatagcaagttaaaat	76
BE4-P1726	tatcttgtggaaaggacgaaacaccGTGAGACCAGGCTGGGCAGCAgttttagagctagaaatagcaagttaaaat	76
BE4-P1727	tatcttgtggaaaggacgaaacaccGAGACCAGGCTGGGCAGCATgttttagagctagaaatagcaagttaaaat	75
BE4-P1728	tatcttgtggaaaggacgaaacaccGACCAGGCTGGGCAGCATGGgttttagagctagaaatagcaagttaaaat	75
BE4-P1729	tatcttgtggaaaggacgaaacaccGTGGGCAGCATGGTGAAACCCgttttagagctagaaatagcaagttaaaat	76
BE4-P1730	tatcttgtggaaaggacgaaacaccGATTAGCCGGGTGTGGTGTCAgttttagagctagaaatagcaagttaaaat	76
BE4-P1731	tatcttgtggaaaggacgaaacaccGTCACGCACCTGTATTCCCAgttttagagctagaaatagcaagttaaaat	75
BE4-P1732	tatcttgtggaaaggacgaaacaccGCTGTATTCCCAAGCTACTCAgttttagagctagaaatagcaagttaaaat	76
BE4-P1733	tatcttgtggaaaggacgaaacaccGTATTCCCAAGCTACTCAGGAgttttagagctagaaatagcaagttaaaat	76
BE4-P1734	tatcttgtggaaaggacgaaacaccGCCAAGCTACTCAGGAAGCTAgttttagagctagaaatagcaagttaaaat	76
BE4-P1735	tatcttgtggaaaggacgaaacaccGCAAGCTACTCAGGAAGCTAAgttttagagctagaaatagcaagttaaaat	76
BE4-P1736	tatcttgtggaaaggacgaaacaccGCTACTCAGGAAGCTAAGGCgttttagagctagaaatagcaagttaaaat	75
BE4-P1737	tatcttgtggaaaggacgaaacaccGCTACTCAGGAAGCTAAGGCAgttttagagctagaaatagcaagttaaaat	76
BE4-P1738	tatcttgtggaaaggacgaaacaccGACTCAGGAAGCTAAGGCAGGgttttagagctagaaatagcaagttaaaat	76
BE4-P1739	tatcttgtggaaaggacgaaacaccGCTAAGGCAGGAGAATCACTgttttagagctagaaatagcaagttaaaat	75
BE4-P1740	tatcttgtggaaaggacgaaacaccGGAGAATCACTTGAACCCAGgttttagagctagaaatagcaagttaaaat	75
BE4-P1741	tatcttgtggaaaggacgaaacaccGAGAATCACTTGAACCCAGAgttttagagctagaaatagcaagttaaaat	75
BE4-P1742	tatcttgtggaaaggacgaaacaccGAATCACTTGAACCCAGAGGgttttagagctagaaatagcaagttaaaat	75
BE4-P1743	tatcttgtggaaaggacgaaacaccGAATCACTTGAACCCAGAGGTgttttagagctagaaatagcaagttaaaat	76
BE4-P1744	tatcttgtggaaaggacgaaacaccGTCACTTGAACCCAGAGGTGGgttttagagctagaaatagcaagttaaaat	76
BE4-P1745	tatcttgtggaaaggacgaaacaccGTGAACCCAGAGGTGGAGGTTgttttagagctagaaatagcaagttaaaat	76
BE4-P1746	tatcttgtggaaaggacgaaacaccGACCCAGAGGTGGAGGTTTGCgttttagagctagaaatagcaagttaaaat	76
BE4-P1747	tatcttgtggaaaggacgaaacaccGGTTTGCAGTGAGTTGAGATgttttagagctagaaatagcaagttaaaat	75
BE4-P1748	tatcttgtggaaaggacgaaacaccGTTTGCAGTGAGTTGAGATTGgttttagagctagaaatagcaagttaaaat	76
BE4-P1749	tatcttgtggaaaggacgaaacaccGTGTGCCATTGCACTCCAGCCgttttagagctagaaatagcaagttaaaat	76
BE4-P1750	tatcttgtggaaaggacgaaacaccGTGCCATTGCACTCCAGCCTgttttagagctagaaatagcaagttaaaat	75
BE4-P1751	tatcttgtggaaaggacgaaacaccGTGCCATTGCACTCCAGCCTGgttttagagctagaaatagcaagttaaaat	76
BE4-P1752	tatcttgtggaaaggacgaaacaccGCCATTGCACTCCAGCCTGGGgttttagagctagaaatagcaagttaaaat	76
BE4-P1753	tatcttgtggaaaggacgaaacaccGTGCACTCCAGCCTGGGCGACgttttagagctagaaatagcaagttaaaat	76
BE4-P1754	tatcttgtggaaaggacgaaacaccGCACTCCAGCCTGGGCGACAGgttttagagctagaaatagcaagttaaaat	76
BE4-P1755	tatcttgtggaaaggacgaaacaccGCTCCAGCCTGGGCGACAGAGgttttagagctagaaatagcaagttaaaat	76
BE4-P1756	tatcttgtggaaaggacgaaacaccGCCAGCCTGGGCGACAGAGTGgttttagagctagaaatagcaagttaaaat	76
BE4-P1757	tatcttgtggaaaggacgaaacaccGTGGGCGACAGAGTGAGACTCgttttagagctagaaatagcaagttaaaat	76
BE4-P1758	tatcttgtggaaaggacgaaacaccGGCGACAGAGTGAGACTCTGgttttagagctagaaatagcaagttaaaat	75
BE4-P1759	tatcttgtggaaaggacgaaacaccGTAAGTGCATAGTGCATGCTGgttttagagctagaaatagcaagttaaaat	76
BE4-P1760	tatcttgtggaaaggacgaaacaccGCAATCATAATTTGTTATTGgttttagagctagaaatagcaagttaaaat	75
BE4-P1761	tatcttgtggaaaggacgaaacaccGCAATCATAATTTGTTATTGCgttttagagctagaaatagcaagttaaaat	76
BE4-P1762	tatcttgtggaaaggacgaaacaccGTTATTGCGGCCGGGCATGGgttttagagctagaaatagcaagttaaaat	75
BE4-P1763	tatcttgtggaaaggacgaaacaccGTTATTGCGGCCGGGCATGGTgttttagagctagaaatagcaagttaaaat	76
BE4-P1764	tatcttgtggaaaggacgaaacaccGTGGCTCCAGCCTATAATCCCgttttagagctagaaatagcaagttaaaat	76
BE4-P1765	tatcttgtggaaaggacgaaacaccGAGCCTATAATCCCAGCACTTgttttagagctagaaatagcaagttaaaat	76
BE4-P1766	tatcttgtggaaaggacgaaacaccGATAATCCCAGCACTTTGGTCgttttagagctagaaatagcaagttaaaat	76
BE4-P1767	tatcttgtggaaaggacgaaacaccGTAATCCCAGCACTTTGGTCAgttttagagctagaaatagcaagttaaaat	76
BE4-P1768	tatcttgtggaaaggacgaaacaccGATCCCAGCACTTTGGTCAGGgttttagagctagaaatagcaagttaaaat	76
BE4-P1769	tatcttgtggaaaggacgaaacaccGCACTTTGGTCAGGAGTTCAgttttagagctagaaatagcaagttaaaat	75
BE4-P1770	tatcttgtggaaaggacgaaacaccGTTGGTCAGGAGTTCAAGGCCgttttagagctagaaatagcaagttaaaat	76
BE4-P1771	tatcttgtggaaaggacgaaacaccGAAGGCCAGCCTGGCCAATATgttttagagctagaaatagcaagttaaaat	76
BE4-P1772	tatcttgtggaaaggacgaaacaccGGCCAGCCTGGCCAATATAGgttttagagctagaaatagcaagttaaaat	75
BE4-P1773	tatcttgtggaaaggacgaaacaccGAATTACCTGGGCATGGTGGCgttttagagctagaaatagcaagttaaaat	76
BE4-P1774	tatcttgtggaaaggacgaaacaccGTACCTGGGCATGGTGGCAGTgttttagagctagaaatagcaagttaaaat	76
BE4-P1775	tatcttgtggaaaggacgaaacaccGCTGGGCATGGTGGCAGTTGCgttttagagctagaaatagcaagttaaaat	76
BE4-P1776	tatcttgtggaaaggacgaaacaccGTGGGCATGGTGGCAGTTGCTgttttagagctagaaatagcaagttaaaat	76
BE4-P1777	tatcttgtggaaaggacgaaacaccGCCCAGCTACTTGGGAGGCTGgttttagagctagaaatagcaagttaaaat	76
BE4-P1778	tatcttgtggaaaggacgaaacaccGCCAGCTACTTGGGAGGCTGAgttttagagctagaaatagcaagttaaaat	76
BE4-P1779	tatcttgtggaaaggacgaaacaccGCTACTTGGGAGGCTGAGGCgttttagagctagaaatagcaagttaaaat	75
BE4-P1780	tatcttgtggaaaggacgaaacaccGCTACTTGGGAGGCTGAGGCAgttttagagctagaaatagcaagttaaaat	76
BE4-P1781	tatcttgtggaaaggacgaaacaccGGAGGCTGAGGCAGGAGAATgttttagagctagaaatagcaagttaaaat	75
BE4-P1782	tatcttgtggaaaggacgaaacaccGCTGAGGCAGGAGAATCGCTgttttagagctagaaatagcaagttaaaat	75
BE4-P1783	tatcttgtggaaaggacgaaacaccGAGAATCGCTTGAACCTGGGAgttttagagctagaaatagcaagttaaaat	76
BE4-P1784	tatcttgtggaaaggacgaaacaccGATCGCTTGAACCTGGGAAGCgttttagagctagaaatagcaagttaaaat	76
BE4-P1785	tatcttgtggaaaggacgaaacaccGCTTGAACCTGGGAAGCAGAgttttagagctagaaatagcaagttaaaat	75
BE4-P1786	tatcttgtggaaaggacgaaacaccGTGAACCTGGGAAGCAGAGGTgttttagagctagaaatagcaagttaaaat	76
BE4-P1787	tatcttgtggaaaggacgaaacaccGGGAAGCAGAGGTTGCAGTGgttttagagctagaaatagcaagttaaaat	75
BE4-P1788	tatcttgtggaaaggacgaaacaccGAGGTTGCAGTGAGCCAAGATgttttagagctagaaatagcaagttaaaat	76
BE4-P1789	tatcttgtggaaaggacgaaacaccGTGAGCCAAGATTGCACCACgttttagagctagaaatagcaagttaaaat	75
BE4-P1790	tatcttgtggaaaggacgaaacaccGAGATTGCACCACTGCACTCCgttttagagctagaaatagcaagttaaaat	76
BE4-P1791	tatcttgtggaaaggacgaaacaccGTGCACCACTGCACTCCAGCCgttttagagctagaaatagcaagttaaaat	76
BE4-P1792	tatcttgtggaaaggacgaaacaccGCACCACTGCACTCCAGCCTgttttagagctagaaatagcaagttaaaat	75
BE4-P1793	tatcttgtggaaaggacgaaacaccGCACCACTGCACTCCAGCCTGgttttagagctagaaatagcaagttaaaat	76
BE4-P1794	tatcttgtggaaaggacgaaacaccGCCACTGCACTCCAGCCTGGGgttttagagctagaaatagcaagttaaaat	76
BE4-P1795	tatcttgtggaaaggacgaaacaccGTGCACTCCAGCCTGGGTGACgttttagagctagaaatagcaagttaaaat	76
BE4-P1796	tatcttgtggaaaggacgaaacaccGCACTCCAGCCTGGGTGACAGgttttagagctagaaatagcaagttaaaat	76
BE4-P1797	tatcttgtggaaaggacgaaacaccGCTCCAGCCTGGGTGACAGAGgttttagagctagaaatagcaagttaaaat	76
BE4-P1798	tatcttgtggaaaggacgaaacaccGCCAGCCTGGGTGACAGAGTGgttttagagctagaaatagcaagttaaaat	76
BE4-P1799	tatcttgtggaaaggacgaaacaccGTGGGTGACAGAGTGAGACTCgttttagagctagaaatagcaagttaaaat	76
BE4-P1800	tatcttgtggaaaggacgaaacaccGTGACAGAGTGAGACTCTGTCgttttagagctagaaatagcaagttaaaat	76
BE4-P1801	tatcttgtggaaaggacgaaacaccGTTTATTGCCTTAGTTTACATgttttagagctagaaatagcaagttaaaat	76
BE4-P1802	tatcttgtggaaaggacgaaacaccGTTATTGCCTTAGTTTACATAgttttagagctagaaatagcaagttaaaat	76
BE4-P1803	tatcttgtggaaaggacgaaacaccGTATTGCCTTAGTTTACATAGgttttagagctagaaatagcaagttaaaat	76
BE4-P1804	tatcttgtggaaaggacgaaacaccGTAGTTTACATAGGGAATCAAgttttagagctagaaatagcaagttaaaat	76
BE4-P1805	tatcttgtggaaaggacgaaacaccGGGAATCAAAGTTTATACTTgttttagagctagaaatagcaagttaaaat	75
BE4-P1806	tatcttgtggaaaggacgaaacaccGTTGCTTTGATTCTAGTTCACgttttagagctagaaatagcaagttaaaat	76
BE4-P1807	tatcttgtggaaaggacgaaacaccGTGATTCTAGTTCACAGAACCgttttagagctagaaatagcaagttaaaat	76
BE4-P1808	tatcttgtggaaaggacgaaacaccGAACCAGAATCTTTCATATAAgttttagagctagaaatagcaagttaaaat	76
BE4-P1809	tatcttgtggaaaggacgaaacaccGCTTTCATATAAAGGTATTAGgttttagagctagaaatagcaagttaaaat	76
BE4-P1810	tatcttgtggaaaggacgaaacaccGGGCCCAGTGTGGTGGCTCAgttttagagctagaaatagcaagttaaaat	75
BE4-P1811	tatcttgtggaaaggacgaaacaccGTGGCTCATGCCTGTAATCCCgttttagagctagaaatagcaagttaaaat	76
BE4-P1812	tatcttgtggaaaggacgaaacaccGTGCCTGTAATCCCAGCATATgttttagagctagaaatagcaagttaaaat	76
BE4-P1813	tatcttgtggaaaggacgaaacaccGTGTAATCCCAGCATATTGGGgttttagagctagaaatagcaagttaaaat	76
BE4-P1814	tatcttgtggaaaggacgaaacaccGTAATCCCAGCATATTGGGAgttttagagctagaaatagcaagttaaaat	75
BE4-P1815	tatcttgtggaaaggacgaaacaccGATCCCAGCATATTGGGAGGCgttttagagctagaaatagcaagttaaaat	76
BE4-P1816	tatcttgtggaaaggacgaaacaccGCCCAGCATATTGGGAGGCTGgttttagagctagaaatagcaagttaaaat	76
BE4-P1817	tatcttgtggaaaggacgaaacaccGCCAGCATATTGGGAGGCTGAgttttagagctagaaatagcaagttaaaat	76
BE4-P1818	tatcttgtggaaaggacgaaacaccGGAGGATCACTTTAGGAGTTgttttagagctagaaatagcaagttaaaat	75
BE4-P1819	tatcttgtggaaaggacgaaacaccGAGGATCACTTTAGGAGTTTGgttttagagctagaaatagcaagttaaaat	76
BE4-P1820	tatcttgtggaaaggacgaaacaccGGATCACTTTAGGAGTTTGAgttttagagctagaaatagcaagttaaaat	75
BE4-P1821	tatcttgtggaaaggacgaaacaccGAGGCCAGCCTAGGCAACATgttttagagctagaaatagcaagttaaaat	75
BE4-P1822	tatcttgtggaaaggacgaaacaccGGCCAGCCTAGGCAACATAGgttttagagctagaaatagcaagttaaaat	75
BE4-P1823	tatcttgtggaaaggacgaaacaccGCCAGCCTAGGCAACATAGTGgttttagagctagaaatagcaagttaaaat	76
BE4-P1824	tatcttgtggaaaggacgaaacaccGTAGGCAACATAGTGAGACCTgttttagagctagaaatagcaagttaaaat	76
BE4-P1825	tatcttgtggaaaggacgaaacaccGATTCCAACATTAGCTGGGCAgttttagagctagaaatagcaagttaaaat	76
BE4-P1826	tatcttgtggaaaggacgaaacaccGTTCCAACATTAGCTGGGCATgttttagagctagaaatagcaagttaaaat	76
BE4-P1827	tatcttgtggaaaggacgaaacaccGCCAACATTAGCTGGGCATGGgttttagagctagaaatagcaagttaaaat	76
BE4-P1828	tatcttgtggaaaggacgaaacaccGCAACATTAGCTGGGCATGGTgttttagagctagaaatagcaagttaaaat	76
BE4-P1829	tatcttgtggaaaggacgaaacaccGATTAGCTGGGCATGGTGGCAgttttagagctagaaatagcaagttaaaat	76
BE4-P1830	tatcttgtggaaaggacgaaacaccGTAGCTGGGCATGGTGGCATGgttttagagctagaaatagcaagttaaaat	76
BE4-P1831	tatcttgtggaaaggacgaaacaccGTGGGCATGGTGGCATGTGCCgttttagagctagaaatagcaagttaaaat	76
BE4-P1832	tatcttgtggaaaggacgaaacaccGTGCCTGTAGTCCCATTTATTgttttagagctagaaatagcaagttaaaat	76
BE4-P1833	tatcttgtggaaaggacgaaacaccGCTGTAGTCCCATTTATTTGGgttttagagctagaaatagcaagttaaaat	76
BE4-P1834	tatcttgtggaaaggacgaaacaccGTGTAGTCCCATTTATTTGGGgttttagagctagaaatagcaagttaaaat	76
BE4-P1835	tatcttgtggaaaggacgaaacaccGCTGAGGCAGGAGGATCACTgttttagagctagaaatagcaagttaaaat	75
BE4-P1836	tatcttgtggaaaggacgaaacaccGTGAGGCAGGAGGATCACTTGgttttagagctagaaatagcaagttaaaat	76
BE4-P1837	tatcttgtggaaaggacgaaacaccGAGGATCACTTGAGCCCACGgttttagagctagaaatagcaagttaaaat	75
BE4-P1838	tatcttgtggaaaggacgaaacaccGAGGATCACTTGAGCCCACGAgttttagagctagaaatagcaagttaaaat	76
BE4-P1839	tatcttgtggaaaggacgaaacaccGAGCCCACGAGGTTCAATCCgttttagagctagaaatagcaagttaaaat	75
BE4-P1840	tatcttgtggaaaggacgaaacaccGAGCCCACGAGGTTCAATCCAgttttagagctagaaatagcaagttaaaat	76
BE4-P1841	tatcttgtggaaaggacgaaacaccGCCACGAGGTTCAATCCAGGTgttttagagctagaaatagcaagttaaaat	76
BE4-P1842	tatcttgtggaaaggacgaaacaccGCGAGGTTCAATCCAGGTTGCgttttagagctagaaatagcaagttaaaat	76
BE4-P1843	tatcttgtggaaaggacgaaacaccGTTCAATCCAGGTTGCAGTAgttttagagctagaaatagcaagttaaaat	75
BE4-P1844	tatcttgtggaaaggacgaaacaccGATCCAGGTTGCAGTAAGCCAgttttagagctagaaatagcaagttaaaat	76
BE4-P1845	tatcttgtggaaaggacgaaacaccGTTGCAGTAAGCCATGATCCgttttagagctagaaatagcaagttaaaat	75
BE4-P1846	tatcttgtggaaaggacgaaacaccGTAAGCCATGATCCTGCCACgttttagagctagaaatagcaagttaaaat	75
BE4-P1847	tatcttgtggaaaggacgaaacaccGTGATCCTGCCACTGCACTCCgttttagagctagaaatagcaagttaaaat	76
BE4-P1848	tatcttgtggaaaggacgaaacaccGCCTGCCACTGCACTCCAGTTgttttagagctagaaatagcaagttaaaat	76
BE4-P1849	tatcttgtggaaaggacgaaacaccGCTGCCACTGCACTCCAGTTTgttttagagctagaaatagcaagttaaaat	76
BE4-P1850	tatcttgtggaaaggacgaaacaccGTGCCACTGCACTCCAGTTTGgttttagagctagaaatagcaagttaaaat	76
BE4-P1851	tatcttgtggaaaggacgaaacaccGTGCACTCCAGTTTGGGTAACgttttagagctagaaatagcaagttaaaat	76
BE4-P1852	tatcttgtggaaaggacgaaacaccGCACTCCAGTTTGGGTAACAGgttttagagctagaaatagcaagttaaaat	76
BE4-P1853	tatcttgtggaaaggacgaaacaccGCTCCAGTTTGGGTAACAGAGgttttagagctagaaatagcaagttaaaat	76
BE4-P1854	tatcttgtggaaaggacgaaacaccGTGGGTAACAGAGCGAAGCTAgttttagagctagaaatagcaagttaaaat	76
BE4-P1855	tatcttgtggaaaggacgaaacaccGTAAATGCAGGCCAAGTGTGGgttttagagctagaaatagcaagttaaaat	76
BE4-P1856	tatcttgtggaaaggacgaaacaccGAAATGCAGGCCAAGTGTGGTgttttagagctagaaatagcaagttaaaat	76
BE4-P1857	tatcttgtggaaaggacgaaacaccGTACCTATAATCACAACACTTgttttagagctagaaatagcaagttaaaat	76
BE4-P1858	tatcttgtggaaaggacgaaacaccGTATAATCACAACACTTTGGGgttttagagctagaaatagcaagttaaaat	76
BE4-P1859	tatcttgtggaaaggacgaaacaccGATAATCACAACACTTTGGGAgttttagagctagaaatagcaagttaaaat	76
BE4-P1860	tatcttgtggaaaggacgaaacaccGATCACAACACTTTGGGAGGCgttttagagctagaaatagcaagttaaaat	76
BE4-P1861	tatcttgtggaaaggacgaaacaccGCACAACACTTTGGGAGGCTGgttttagagctagaaatagcaagttaaaat	76
BE4-P1862	tatcttgtggaaaggacgaaacaccGACAACACTTTGGGAGGCTGAgttttagagctagaaatagcaagttaaaat	76
BE4-P1863	tatcttgtggaaaggacgaaacaccGAACACTTTGGGAGGCTGAGGgttttagagctagaaatagcaagttaaaat	76
BE4-P1864	tatcttgtggaaaggacgaaacaccGACACTTTGGGAGGCTGAGGTgttttagagctagaaatagcaagttaaaat	76
BE4-P1865	tatcttgtggaaaggacgaaacaccGGAGGCTGAGGTGGGAGGATgttttagagctagaaatagcaagttaaaat	75
BE4-P1866	tatcttgtggaaaggacgaaacaccGAGCCCAAGAGTTCAAGACCgttttagagctagaaatagcaagttaaaat	75
BE4-P1867	tatcttgtggaaaggacgaaacaccGAAGAGTTCAAGACCAGCCTAgttttagagctagaaatagcaagttaaaat	76
BE4-P1868	tatcttgtggaaaggacgaaacaccGAAGACCAGCCTAGGTAACACgttttagagctagaaatagcaagttaaaat	76
BE4-P1869	tatcttgtggaaaggacgaaacaccGCCAGCCTAGGTAACACAGTAgttttagagctagaaatagcaagttaaaat	76
BE4-P1870	tatcttgtggaaaggacgaaacaccGAAATTAGCCTGGCATGGTGGgttttagagctagaaatagcaagttaaaat	76
BE4-P1871	tatcttgtggaaaggacgaaacaccGATTAGCCTGGCATGGTGGTGgttttagagctagaaatagcaagttaaaat	76
BE4-P1872	tatcttgtggaaaggacgaaacaccGTAGCCTGGCATGGTGGTGAGgttttagagctagaaatagcaagttaaaat	76
BE4-P1873	tatcttgtggaaaggacgaaacaccGTTTAATCCCAACTACTTAGGgttttagagctagaaatagcaagttaaaat	76
BE4-P1874	tatcttgtggaaaggacgaaacaccGTTAATCCCAACTACTTAGGGgttttagagctagaaatagcaagttaaaat	76
BE4-P1875	tatcttgtggaaaggacgaaacaccGATTGCTTGAGCCTCAGAGTTgttttagagctagaaatagcaagttaaaat	76
BE4-P1876	tatcttgtggaaaggacgaaacaccGCTTGAGCCTCAGAGTTTGAgttttagagctagaaatagcaagttaaaat	75
BE4-P1877	tatcttgtggaaaggacgaaacaccGTGAGCCTCAGAGTTTGAGGCgttttagagctagaaatagcaagttaaaat	76
BE4-P1878	tatcttgtggaaaggacgaaacaccGCCTCAGAGTTTGAGGCTGCgttttagagctagaaatagcaagttaaaat	75
BE4-P1879	tatcttgtggaaaggacgaaacaccGTTTGAGGCTGCAGTGGGCCGgttttagagctagaaatagcaagttaaaat	76
BE4-P1880	tatcttgtggaaaggacgaaacaccGAGGCTGCAGTGGGCCGTGATgttttagagctagaaatagcaagttaaaat	76
BE4-P1881	tatcttgtggaaaggacgaaacaccGTGGGCCGTGATCGCTCCACgttttagagctagaaatagcaagttaaaat	75
BE4-P1882	tatcttgtggaaaggacgaaacaccGCGCTCCACTGATCGCTCTAAgttttagagctagaaatagcaagttaaaat	76
BE4-P1883	tatcttgtggaaaggacgaaacaccGCTCCACTGATCGCTCTAAAGgttttagagctagaaatagcaagttaaaat	76
BE4-P1884	tatcttgtggaaaggacgaaacaccGCCACTGATCGCTCTAAAGTGgttttagagctagaaatagcaagttaaaat	76
BE4-P1885	tatcttgtggaaaggacgaaacaccGATCGCTCTAAAGTGAGACCCgttttagagctagaaatagcaagttaaaat	76
BE4-P1886	tatcttgtggaaaggacgaaacaccGTGTTTCTCTCCCATTTCTTTgttttagagctagaaatagcaagttaaaat	76
BE4-P1887	tatcttgtggaaaggacgaaacaccGTGATCTGATCTTCAGATACAgttttagagctagaaatagcaagttaaaat	76
BE4-P1888	tatcttgtggaaaggacgaaacaccGAGATACATGATTATCTTCACgttttagagctagaaatagcaagttaaaat	76
BE4-P1889	tatcttgtggaaaggacgaaacaccGATTATCTTCACTGCTAAATTgttttagagctagaaatagcaagttaaaat	76
BE4-P1890	tatcttgtggaaaggacgaaacaccGTATCTTCACTGCTAAATTTGgttttagagctagaaatagcaagttaaaat	76
BE4-P1891	tatcttgtggaaaggacgaaacaccGACTGCTAAATTTGTGTTCTCgttttagagctagaaatagcaagttaaaat	76
BE4-P1892	tatcttgtggaaaggacgaaacaccGCTGCTAAATTTGTGTTCTCTgttttagagctagaaatagcaagttaaaat	76
BE4-P1893	tatcttgtggaaaggacgaaacaccGAGTATTTCTTCCCTACCTACgttttagagctagaaatagcaagttaaaat	76
BE4-P1894	tatcttgtggaaaggacgaaacaccGATTTCTTCCCTACCTACTGAgttttagagctagaaatagcaagttaaaat	76
BE4-P1895	tatcttgtggaaaggacgaaacaccGTTCTTCCACCTTAATGATTAgttttagagctagaaatagcaagttaaaat	76
BE4-P1896	tatcttgtggaaaggacgaaacaccGTTCCACCTTAATGATTATGCgttttagagctagaaatagcaagttaaaat	76
BE4-P1897	tatcttgtggaaaggacgaaacaccGCCACCTTAATGATTATGCTGgttttagagctagaaatagcaagttaaaat	76
BE4-P1898	tatcttgtggaaaggacgaaacaccGTCATGACTCTTTACAGTACAgttttagagctagaaatagcaagttaaaat	76
BE4-P1899	tatcttgtggaaaggacgaaacaccGAGGGTCTCACTACGTTGTCCgttttagagctagaaatagcaagttaaaat	76
BE4-P1900	tatcttgtggaaaggacgaaacaccGGGTCTCACTACGTTGTCCAgttttagagctagaaatagcaagttaaaat	75
BE4-P1901	tatcttgtggaaaggacgaaacaccGTCTCACTACGTTGTCCAGGCgttttagagctagaaatagcaagttaaaat	76
BE4-P1902	tatcttgtggaaaggacgaaacaccGCCAGGCTGATCTCATACTCCgttttagagctagaaatagcaagttaaaat	76
BE4-P1903	tatcttgtggaaaggacgaaacaccGCAGGCTGATCTCATACTCCTgttttagagctagaaatagcaagttaaaat	76
BE4-P1904	tatcttgtggaaaggacgaaacaccGAGGCTGATCTCATACTCCTGgttttagagctagaaatagcaagttaaaat	76
BE4-P1905	tatcttgtggaaaggacgaaacaccGATCTCATACTCCTGGGCTCAgttttagagctagaaatagcaagttaaaat	76
BE4-P1906	tatcttgtggaaaggacgaaacaccGTCAAGCAATCCACCCACCTCgttttagagctagaaatagcaagttaaaat	76
BE4-P1907	tatcttgtggaaaggacgaaacaccGCACCCACCTCTGCCTCCCAAgttttagagctagaaatagcaagttaaaat	76
BE4-P1908	tatcttgtggaaaggacgaaacaccGCCCACCTCTGCCTCCCAAAGgttttagagctagaaatagcaagttaaaat	76
BE4-P1909	tatcttgtggaaaggacgaaacaccGACCTCTGCCTCCCAAAGTGCgttttagagctagaaatagcaagttaaaat	76
BE4-P1910	tatcttgtggaaaggacgaaacaccGCCTCTGCCTCCCAAAGTGCTgttttagagctagaaatagcaagttaaaat	76
BE4-P1911	tatcttgtggaaaggacgaaacaccGCTCTGCCTCCCAAAGTGCTGgttttagagctagaaatagcaagttaaaat	76
BE4-P1912	tatcttgtggaaaggacgaaacaccGTCCCAAAGTGCTGGGATTACgttttagagctagaaatagcaagttaaaat	76
BE4-P1913	tatcttgtggaaaggacgaaacaccGAAGTGCTGGGATTACAGTCAgttttagagctagaaatagcaagttaaaat	76
BE4-P1914	tatcttgtggaaaggacgaaacaccGTGCTGGGATTACAGTCATGgttttagagctagaaatagcaagttaaaat	75
BE4-P1915	tatcttgtggaaaggacgaaacaccGATTACAGTCATGAGCCAACAgttttagagctagaaatagcaagttaaaat	76
BE4-P1916	tatcttgtggaaaggacgaaacaccGCAGTCATGAGCCAACATGCCgttttagagctagaaatagcaagttaaaat	76
BE4-P1917	tatcttgtggaaaggacgaaacaccGAGTCATGAGCCAACATGCCTgttttagagctagaaatagcaagttaaaat	76
BE4-P1918	tatcttgtggaaaggacgaaacaccGATGAGCCAACATGCCTGGGCgttttagagctagaaatagcaagttaaaat	76
BE4-P1919	tatcttgtggaaaggacgaaacaccGCCAACATGCCTGGGCAGTACgttttagagctagaaatagcaagttaaaat	76
BE4-P1920	tatcttgtggaaaggacgaaacaccGCAACATGCCTGGGCAGTACAgttttagagctagaaatagcaagttaaaat	76
BE4-P1921	tatcttgtggaaaggacgaaacaccGTTTGTTCTTGTTGCCGAGGCgttttagagctagaaatagcaagttaaaat	76
BE4-P1922	tatcttgtggaaaggacgaaacaccGTTGTTCTTGTTGCCGAGGCTgttttagagctagaaatagcaagttaaaat	76
BE4-P1923	tatcttgtggaaaggacgaaacaccGTTCTTGTTGCCGAGGCTGGgttttagagctagaaatagcaagttaaaat	75
BE4-P1924	tatcttgtggaaaggacgaaacaccGTTGCCGAGGCTGGAGTGCAAgttttagagctagaaatagcaagttaaaat	76
BE4-P1925	tatcttgtggaaaggacgaaacaccGTGCCGAGGCTGGAGTGCAATgttttagagctagaaatagcaagttaaaat	76
BE4-P1926	tatcttgtggaaaggacgaaacaccGGAGTGCAATGGCACAATCTgttttagagctagaaatagcaagttaaaat	75
BE4-P1927	tatcttgtggaaaggacgaaacaccGAGTGCAATGGCACAATCTTgttttagagctagaaatagcaagttaaaat	75
BE4-P1928	tatcttgtggaaaggacgaaacaccGACAATCTTGGCTCACCACAAgttttagagctagaaatagcaagttaaaat	76
BE4-P1929	tatcttgtggaaaggacgaaacaccGTCTTGGCTCACCACAAAGTCgttttagagctagaaatagcaagttaaaat	76
BE4-P1930	tatcttgtggaaaggacgaaacaccGCACCACAAAGTCTGCCTCCCgttttagagctagaaatagcaagttaaaat	76
BE4-P1931	tatcttgtggaaaggacgaaacaccGACCACAAAGTCTGCCTCCCAgttttagagctagaaatagcaagttaaaat	76
BE4-P1932	tatcttgtggaaaggacgaaacaccGAAGTCTGCCTCCCAGGTTCAgttttagagctagaaatagcaagttaaaat	76
BE4-P1933	tatcttgtggaaaggacgaaacaccGTCTGCCTCCCAGGTTCAAGgttttagagctagaaatagcaagttaaaat	75
BE4-P1934	tatcttgtggaaaggacgaaacaccGCCAGGTTCAAGTGATTCTCCgttttagagctagaaatagcaagttaaaat	76
BE4-P1935	tatcttgtggaaaggacgaaacaccGATTCTCCTGCCTCAGCCTCCgttttagagctagaaatagcaagttaaaat	76
BE4-P1936	tatcttgtggaaaggacgaaacaccGTCTCCTGCCTCAGCCTCCTGgttttagagctagaaatagcaagttaaaat	76
BE4-P1937	tatcttgtggaaaggacgaaacaccGCCTGCCTCAGCCTCCTGAGTgttttagagctagaaatagcaagttaaaat	76
BE4-P1938	tatcttgtggaaaggacgaaacaccGCCTCAGCCTCCTGAGTAGCgttttagagctagaaatagcaagttaaaat	75
BE4-P1939	tatcttgtggaaaggacgaaacaccGCCTCAGCCTCCTGAGTAGCTgttttagagctagaaatagcaagttaaaat	76
BE4-P1940	tatcttgtggaaaggacgaaacaccGCTCAGCCTCCTGAGTAGCTGgttttagagctagaaatagcaagttaaaat	76
BE4-P1941	tatcttgtggaaaggacgaaacaccGAGTAGCTGGGATTACAGGCAgttttagagctagaaatagcaagttaaaat	76
BE4-P1942	tatcttgtggaaaggacgaaacaccGTAGCTGGGATTACAGGCATGgttttagagctagaaatagcaagttaaaat	76
BE4-P1943	tatcttgtggaaaggacgaaacaccGATTACAGGCATGTGCCACCAgttttagagctagaaatagcaagttaaaat	76
BE4-P1944	tatcttgtggaaaggacgaaacaccGAGGCATGTGCCACCACGCCCgttttagagctagaaatagcaagttaaaat	76
BE4-P1945	tatcttgtggaaaggacgaaacaccGCCACCACGCCCAGCTAATTTgttttagagctagaaatagcaagttaaaat	76
BE4-P1946	tatcttgtggaaaggacgaaacaccGGGTTTCACCATGTTGGCCAgttttagagctagaaatagcaagttaaaat	75
BE4-P1947	tatcttgtggaaaggacgaaacaccGTTTCACCATGTTGGCCAGGCgttttagagctagaaatagcaagttaaaat	76
BE4-P1948	tatcttgtggaaaggacgaaacaccGTTCACCATGTTGGCCAGGCTgttttagagctagaaatagcaagttaaaat	76
BE4-P1949	tatcttgtggaaaggacgaaacaccGTGGCCAGGCTGGTTTCGAACgttttagagctagaaatagcaagttaaaat	76
BE4-P1950	tatcttgtggaaaggacgaaacaccGCCAGGCTGGTTTCGAACTGCgttttagagctagaaatagcaagttaaaat	76
BE4-P1951	tatcttgtggaaaggacgaaacaccGGTTTCGAACTGCTGACCTCgttttagagctagaaatagcaagttaaaat	75
BE4-P1952	tatcttgtggaaaggacgaaacaccGTTTCGAACTGCTGACCTCAgttttagagctagaaatagcaagttaaaat	75
BE4-P1953	tatcttgtggaaaggacgaaacaccGTTCGAACTGCTGACCTCAGGgttttagagctagaaatagcaagttaaaat	76
BE4-P1954	tatcttgtggaaaggacgaaacaccGACTGCTGACCTCAGGTGATCgttttagagctagaaatagcaagttaaaat	76
BE4-P1955	tatcttgtggaaaggacgaaacaccGTGCCCACCTCGGCCTCCCAAgttttagagctagaaatagcaagttaaaat	76
BE4-P1956	tatcttgtggaaaggacgaaacaccGCCCACCTCGGCCTCCCAAAGgttttagagctagaaatagcaagttaaaat	76
BE4-P1957	tatcttgtggaaaggacgaaacaccGACCTCGGCCTCCCAAAGTGCgttttagagctagaaatagcaagttaaaat	76
BE4-P1958	tatcttgtggaaaggacgaaacaccGCCTCGGCCTCCCAAAGTGCTgttttagagctagaaatagcaagttaaaat	76
BE4-P1959	tatcttgtggaaaggacgaaacaccGCTCGGCCTCCCAAAGTGCTGgttttagagctagaaatagcaagttaaaat	76
BE4-P1960	tatcttgtggaaaggacgaaacaccGTCCCAAAGTGCTGGGATTACgttttagagctagaaatagcaagttaaaat	76
BE4-P1961	tatcttgtggaaaggacgaaacaccGAAGTGCTGGGATTACAGGCAgttttagagctagaaatagcaagttaaaat	76
BE4-P1962	tatcttgtggaaaggacgaaacaccGTGCTGGGATTACAGGCATGgttttagagctagaaatagcaagttaaaat	75
BE4-P1963	tatcttgtggaaaggacgaaacaccGATTACAGGCATGAGCCACCAgttttagagctagaaatagcaagttaaaat	76
BE4-P1964	tatcttgtggaaaggacgaaacaccGAGGCATGAGCCACCATGCCCgttttagagctagaaatagcaagttaaaat	76
BE4-P1965	tatcttgtggaaaggacgaaacaccGCATGAGCCACCATGCCCAGCgttttagagctagaaatagcaagttaaaat	76
BE4-P1966	tatcttgtggaaaggacgaaacaccGAGCCACCATGCCCAGCTGTgttttagagctagaaatagcaagttaaaat	75
BE4-P1967	tatcttgtggaaaggacgaaacaccGACCATGCCCAGCTGTAGTACgttttagagctagaaatagcaagttaaaat	76
BE4-P1968	tatcttgtggaaaggacgaaacaccGCCATGCCCAGCTGTAGTACAgttttagagctagaaatagcaagttaaaat	76
BE4-P1969	tatcttgtggaaaggacgaaacaccGACTCTTCCTTTCTTTATTAAgttttagagctagaaatagcaagttaaaat	76
BE4-P1970	tatcttgtggaaaggacgaaacaccGTCTTCCTTTCTTTATTAATGgttttagagctagaaatagcaagttaaaat	76
BE4-P1971	tatcttgtggaaaggacgaaacaccGCCTTTCTTTATTAATGTGCAgttttagagctagaaatagcaagttaaaat	76
BE4-P1972	tatcttgtggaaaggacgaaacaccGCTTTCTTTATTAATGTGCATgttttagagctagaaatagcaagttaaaat	76
BE4-P1973	tatcttgtggaaaggacgaaacaccGAATCAACAACACTAGCCTTgttttagagctagaaatagcaagttaaaat	75
BE4-P1974	tatcttgtggaaaggacgaaacaccGTCAACAACACTAGCCTTTGTgttttagagctagaaatagcaagttaaaat	76
BE4-P1975	tatcttgtggaaaggacgaaacaccGAACACTAGCCTTTGTTGACAgttttagagctagaaatagcaagttaaaat	76
BE4-P1976	tatcttgtggaaaggacgaaacaccGCACTAGCCTTTGTTGACAAGgttttagagctagaaatagcaagttaaaat	76
BE4-P1977	tatcttgtggaaaggacgaaacaccGTTGTTGACAAGTGTCTCTCTgttttagagctagaaatagcaagttaaaat	76
BE4-P1978	tatcttgtggaaaggacgaaacaccGTGTTGACAAGTGTCTCTCTTgttttagagctagaaatagcaagttaaaat	76
BE4-P1979	tatcttgtggaaaggacgaaacaccGTTGACAAGTGTCTCTCTTGgttttagagctagaaatagcaagttaaaat	75
BE4-P1980	tatcttgtggaaaggacgaaacaccGTCTCTCTTGGGTTCCTTCTTgttttagagctagaaatagcaagttaaaat	76
BE4-P1981	tatcttgtggaaaggacgaaacaccGTCTCTTGGGTTCCTTCTTTGgttttagagctagaaatagcaagttaaaat	76
BE4-P1982	tatcttgtggaaaggacgaaacaccGTCCTTCTTTGTGTCCTCCACgttttagagctagaaatagcaagttaaaat	76
BE4-P1983	tatcttgtggaaaggacgaaacaccGTTGTGTCCTCCACTGAATTTgttttagagctagaaatagcaagttaaaat	76
BE4-P1984	tatcttgtggaaaggacgaaacaccGTTGTGCTTGCTTAATTCCCgttttagagctagaaatagcaagttaaaat	75
BE4-P1985	tatcttgtggaaaggacgaaacaccGTTGTGCTTGCTTAATTCCCTgttttagagctagaaatagcaagttaaaat	76
BE4-P1986	tatcttgtggaaaggacgaaacaccGTGTGCTTGCTTAATTCCCTGgttttagagctagaaatagcaagttaaaat	76
BE4-P1987	tatcttgtggaaaggacgaaacaccGTAATTCCCTGGGAATCAGACgttttagagctagaaatagcaagttaaaat	76
BE4-P1988	tatcttgtggaaaggacgaaacaccGGAATCAGACTGTTCCTGATgttttagagctagaaatagcaagttaaaat	75
BE4-P1989	tatcttgtggaaaggacgaaacaccGAATCAGACTGTTCCTGATCgttttagagctagaaatagcaagttaaaat	75
BE4-P1990	tatcttgtggaaaggacgaaacaccGTCAGACTGTTCCTGATCGGAgttttagagctagaaatagcaagttaaaat	76
BE4-P1991	tatcttgtggaaaggacgaaacaccGTCCTGATCGGATGACATTTCgttttagagctagaaatagcaagttaaaat	76
BE4-P1992	tatcttgtggaaaggacgaaacaccGCCTGATCGGATGACATTTCTgttttagagctagaaatagcaagttaaaat	76
BE4-P1993	tatcttgtggaaaggacgaaacaccGACATTTCTGGTTAATTCTTTgttttagagctagaaatagcaagttaaaat	76
BE4-P1994	tatcttgtggaaaggacgaaacaccGTTTCTGGTTAATTCTTTAGTgttttagagctagaaatagcaagttaaaat	76
BE4-P1995	tatcttgtggaaaggacgaaacaccGAGTTGGCAGGAAATAGACACgttttagagctagaaatagcaagttaaaat	76
BE4-P1996	tatcttgtggaaaggacgaaacaccGTTGGCAGGAAATAGACACAgttttagagctagaaatagcaagttaaaat	75
BE4-P1997	tatcttgtggaaaggacgaaacaccGTAGACACAGGAAACGTGGTCgttttagagctagaaatagcaagttaaaat	76
BE4-P1998	tatcttgtggaaaggacgaaacaccGCAGGAAACGTGGTCAGTTTCgttttagagctagaaatagcaagttaaaat	76
BE4-P1999	tatcttgtggaaaggacgaaacaccGACGTGGTCAGTTTCTGATTCgttttagagctagaaatagcaagttaaaat	76
[truncated: 63,536 more rows]

## Sheet: Supplementary Data 2
id	seqence	number of reads
BE4-M1	GCTCAGCCTCCCAACGTGCTG	235
BE4-M2	GCCTCAGCCTCCCAACGTGCT	991
BE4-M3	GCCTCAGCCTCCCAACGTGC	149
BE4-M4	GCCCGCCTCAGCCTCCCAACG	389
BE4-M7	GTGGTCTGGATCTCCTGACCT	142
BE4-M8	GTTCACTTTGTTAGCCAGGAT	231
BE4-M9	GTTTCACTTTGTTAGCCAGGA	386
BE4-M10	GGGTTTCACTTTGTTAGCCA	519
BE4-M11	GAGGCACGAGCCACCACGCCC	865
BE4-M12	GATTACAGGCACGAGCCACCA	281
BE4-M13	GTGCTGGGATTACAGGCACG	76
BE4-M20	GCGCCCGCCTCAGCCTCCCAA	591
BE4-M25	GCGGTCTCGATCTCCTGACCT	226
BE4-M26	GCCAGGACGGTCTCGATCTCC	443
BE4-M27	GTTTACCGTGTTAGCCAGGAC	457
BE4-M28	GAGGCGCCCGCCACCACACCT	261
BE4-M36	GACTCTCCTGCCTCAGCCTCC	337
BE4-M37	GTCACACCACTCTCCTGCCTC	373
BE4-M38	GCCGAGTTCACACCACTCTCC	114
BE4-M39	GACTGCAAGCTGCGCCTCCCG	779
BE4-M40	GTCACTGCAAGCTGCGCCTCC	570
BE4-M41	GTCTCGGCTCACTGCAAGCTG	375
BE4-M42	GAGTCTCGGCTCACTGCAAGC	159
BE4-M43	GCGCAGTCTCGGCTCACTGCA	237
BE4-M44	GTGGCGCAGTCTCGGCTCAC	545
BE4-M45	GAGTGCAGTGGCGCAGTCTC	602
BE4-M46	GGAGTGCAGTGGCGCAGTCT	341
BE4-M47	GAGGCTGGAGTGCAGTGGCGC	301
BE4-M52	GCTGTCTGTTGCCCAGGCTGG	321
BE4-M53	GCTCTGTCTGTTGCCCAGGCT	294
BE4-M54	GTCTCTGTCTGTTGCCCAGGC	112
BE4-M55	GAGTCTCTGTCTGTTGCCCA	782
BE4-M56	GGAGTCTCTGTCTGTTGCCC	132
BE4-M57	GAGACGGAGTCTCTGTCTGT	280
BE4-M58	GTTTGAGACGGAGTCTCTGTC	173
BE4-M59	GTGCACGTGCCACCACGCCT	370
BE4-M60	GCGTGCACGTGCCACCACGCC	432
BE4-M61	GTCACGTGCACGTGCCACCA	811
BE4-M62	GGACTACAGTCACGTGCACG	811
BE4-M63	GTGGGACTACAGTCACGTGCA	493
BE4-M64	GTAGCTGGGACTACAGTCACG	144
BE4-M65	GAGTAGCTGGGACTACAGTCA	513
BE4-M72	GTCAAACAATTCTCCTGCCTC	165
BE4-M73	GCCGGGTTCAAACAATTCTCC	194
BE4-M74	GACTGCAACCTCCGTCTCCCG	409
BE4-M75	GCACTGCAACCTCCGTCTCCC	351
BE4-M76	GTCACTGCAACCTCCGTCTCC	468
BE4-M87	GAGCTCTGTCACCCAGGCTGG	66
BE4-M88	GCTAGCTCTGTCACCCAGGCT	139
BE4-M89	GTCTAGCTCTGTCACCCAGGC	197
BE4-M90	GAGTCTAGCTCTGTCACCCA	71
BE4-M91	GGAGTCTAGCTCTGTCACCC	316
BE4-M92	GAAGACCTGCCAGTTCCTGC	147
BE4-M93	GCTCTTCAGGGAAGACCTGCC	217
BE4-M94	GTTATCTCTTCAGGGAAGACC	129
BE4-M95	GATAAATACCATATATGGGTT	346
BE4-M96	GCCCAATCAACAGAGCCAGGC	85
BE4-M97	GCAGCCCAATCAACAGAGCCA	359
BE4-M98	GCCAGCCCAATCAACAGAGCC	551
BE4-M99	GCACTCCAGCCCAATCAACAG	807
BE4-M100	GTGCACTCCAGCCCAATCAAC	618
BE4-M101	GCGGTCGCGCCACTGCACTCC	629
BE4-M102	GATGAGCTACGGTCGCGCCAC	90
BE4-M103	GCTGCAATGAGCTACGGTCG	776
BE4-M104	GAGGCTGCAATGAGCTACGGT	174
BE4-M105	GTTGAGGCTGCAATGAGCTAC	443
BE4-M106	GTTGAGGCTGCAATGAGCTA	829
BE4-M107	GTGAGCCAAGGAGGTTGAGGC	384
BE4-M108	GCTTGAGCCAAGGAGGTTGA	164
BE4-M109	GATTGCTTGAGCCAAGGAGGT	76
BE4-M110	GAGGATTGCTTGAGCCAAGGA	199
BE4-M112	GACTCAGGAGGCTGAGGTAGG	139
BE4-M113	GCTACTCAGGAGGCTGAGGTA	470
BE4-M118	GTGGTCCCAGCTACTCAGGA	866
BE4-M119	GTGTGGTCCCAGCTACTCAGG	95
BE4-M122	GAAACAATTAGCCAGGCGTGG	656
BE4-M123	GTGGGCCACATAGTGAGACCC	61
BE4-M124	GCCAGCCTGGGCCACATAGTG	264
BE4-M125	GAACCAGCCTGGGCCACATAG	431
BE4-M126	GAAACCAGCCTGGGCCACAT	217
BE4-M127	GAGCCCAGGAGTTGGAAACC	637
BE4-M128	GATCACTTGAGCCCAGGAGTT	175
BE4-M129	GATCACTTGAGCCCAGGAGT	483
BE4-M130	GAGGATCACTTGAGCCCAGG	252
BE4-M135	GCAGGCGAGGTGGCTCATGCC	225
BE4-M136	GAGGCCAGGCGAGGTGGCTCA	16
BE4-M137	GCGACTAGAGGCCAGGCGAGG	320
BE4-M138	GAGCGACTAGAGGCCAGGCGA	284
BE4-M139	GAAGCGACTAGAGGCCAGGCG	946
BE4-M140	GTAAAGCGACTAGAGGCCAGG	323
BE4-M141	GTATAAAGCGACTAGAGGCCA	632
BE4-M142	GCAGGGCTCTTGTAAGGATTA	257
BE4-M143	GAGCTCACAGGGCTCTTGTAA	178
BE4-M144	GTAGCTCACAGGGCTCTTGTA	171
BE4-M145	GTAACTAGCTCACAGGGCTCT	601
BE4-M146	GCTCCTGTAACTAGCTCACAG	760
BE4-M147	GCTCCTGTAACTAGCTCACA	689
BE4-M148	GTGCTCCTGTAACTAGCTCAC	637
BE4-M149	GTTGGTTTCCATTTGTGCTCC	194
BE4-M150	GTGTTTCTTGGTTTCCATTTG	118
BE4-M151	GTCTGTTTCTTGGTTTCCATT	609
BE4-M152	GTGGCTCTGAGGACTGAGTCA	367
BE4-M153	GATACATGGCTCTGAGGACTG	326
BE4-M154	GCCATACATGGCTCTGAGGAC	405
BE4-M155	GACGGCCATACATGGCTCTGA	243
BE4-M156	GCACGGCCATACATGGCTCTG	443
BE4-M157	GACACGGCCATACATGGCTC	151
BE4-M158	GCACGGACACGGCCATACAT	503
BE4-M159	GTGCACGGACACGGCCATACA	355
BE4-M160	GTGCCTGCCATGCACGGACAC	204
BE4-M161	GCTGCCTGCCATGCACGGACA	152
BE4-M162	GCTGACCTGCCTGCCATGCAC	417
BE4-M163	GCCTGACCTGCCTGCCATGCA	493
BE4-M164	GGCCAAGGTTTCCAGAACAG	504
BE4-M165	GCTGGCCAAGGTTTCCAGAAC	152
BE4-M166	GAAGGCCTGGCCAAGGTTTCC	281
BE4-M167	GGGTGCCAAGGCCTGGCCAA	295
BE4-M168	GCGGGTGCCAAGGCCTGGCCA	590
BE4-M169	GTTCCTCGGGTGCCAAGGCCT	224
BE4-M170	GATTCCTCGGGTGCCAAGGCC	181
BE4-M171	GCACATTCCTCGGGTGCCAA	177
BE4-M172	GAGCACATTCCTCGGGTGCCA	666
BE4-M173	GGTCAGGGCAGGTCTGGAAA	430
BE4-M174	GCAGAGCTAGAGGTCAGGGCA	250
BE4-M175	GCCAGAGCTAGAGGTCAGGGC	109
BE4-M176	GTTCCCAGAGCTAGAGGTCAG	585
BE4-M177	GTTCCCAGAGCTAGAGGTCA	643
BE4-M178	GAGTTCCCAGAGCTAGAGGTC	47
BE4-M179	GCTTACATAGTTCCCAGAGCT	346
BE4-M180	GTTGGCTTACATAGTTCCCAG	306
BE4-M181	GACTTGGCTTACATAGTTCCC	568
BE4-M182	GGAAGGCACTTGGCTTACAT	393
BE4-M183	GTCCCTTCCCGGAAGGCACTT	288
BE4-M184	GCTCCCTTCCCGGAAGGCACT	298
BE4-M185	GAGGGACTCCCTTCCCGGAA	143
BE4-M186	GAGAGGGACTCCCTTCCCGGA	81
BE4-M187	GACCCAGAAAGAGTTACCAGG	114
BE4-M188	GTTACCCAGAAAGAGTTACCA	345
BE4-M189	GTTACCCAGAAAGAGTTACC	634
BE4-M190	GACATCTGGTTACCCAGAAAG	40
BE4-M191	GCCACATCTGGTTACCCAGAA	75
BE4-M192	GAGTCCACATCTGGTTACCC	796
BE4-M193	GTGTGTCATGAGTCCACATCT	533
BE4-M194	GTGTGTCATGAGTCCACATC	317
BE4-M195	GTAGGCTCAGTGTGTGTCATG	993
BE4-M196	GCGTAGGCTCAGTGTGTGTCA	405
BE4-M197	GTAAGACGTAGGCTCAGTGTG	1470
BE4-M198	GTATAAGACGTAGGCTCAGTG	517
BE4-M199	GCTGGGCAAGAAGACCGAAAC	72
BE4-M200	GTCCAGCCTGGGCAAGAAGAC	161
BE4-M201	GCACTCCAGCCTGGGCAAGA	116
BE4-M202	GATTGCACTCCAGCCTGGGCA	255
BE4-M204	GCACCATTGCACTCCAGCCT	535
BE4-M205	GCGCACCATTGCACTCCAGCC	475
BE4-M206	GAGATCGCACCATTGCACTCC	178
BE4-M207	GTGAGCCGAGATCGCACCAT	817
BE4-M220	GCCAGCTACTAGGGAGGCTGA	209
BE4-M221	GTCCAGCTACTAGGGAGGCTG	504
BE4-M222	GATTCCAGCTACTAGGGAGGC	2
BE4-M223	GCAATTCCAGCTACTAGGGA	322
BE4-M224	GTGCAATTCCAGCTACTAGGG	453
BE4-M225	GCCTGCAATTCCAGCTACTAG	473
BE4-M226	GCCTGCAATTCCAGCTACTA	246
BE4-M227	GTGCCTGCAATTCCAGCTACT	673
BE4-M228	GTGGCGCATGCCTGCAATTCC	276
BE4-M229	GCAGGCGTGGTGGCGCATGCC	191
BE4-M230	GTAGCCAGGCGTGGTGGCGCA	216
BE4-M232	GTGGCTAACAAGGTGAAACCC	143
BE4-M233	GACCAGCCTGGCTAACAAGG	358
BE4-M234	GTGACCAGCCTGGCTAACAA	123
BE4-M235	GGTGACCAGCCTGGCTAACA	139
BE4-M236	GAGGTCAGGAGTTGGTGACC	512
BE4-M237	GCACCTGAGGTCAGGAGTTGG	370
BE4-M239	GATCACCTGAGGTCAGGAGT	262
BE4-M242	GTGGGCGGATCACCTGAGGTC	381
BE4-M251	GTGTCTCACACCTGTAATCCC	771
BE4-M252	GCTCACAGCTGTCTCACACC	459
BE4-M253	GCGGGCGTGGTGGCTCACAGC	467
BE4-M254	GTGACAGAGGGACACTCCCTC	409
BE4-M255	GCTTCAGCCTGGGTGACAGAG	49
BE4-M256	GACTTCAGCCTGGGTGACAGA	223
BE4-M257	GCACTTCAGCCTGGGTGACAG	142
BE4-M258	GTACACTTCAGCCTGGGTGAC	256
BE4-M259	GCCACTACACTTCAGCCTGGG	121
BE4-M260	GCGCCACTACACTTCAGCCTG	199
BE4-M261	GACGCCACTACACTTCAGCCT	550
BE4-M262	GCACGCCACTACACTTCAGCC	222
BE4-M263	GAGATCACGCCACTACACTTC	608
BE4-M264	GTTACAGTGGGCCGAGATCA	583
BE4-M265	GACTTGAACCTGGGAGATAGA	320
BE4-M268	GCTGAGTCAGGAGAATCACT	567
BE4-M269	GCTACTTGGGAGGCTGAGTCA	65
BE4-M270	GCTACTTGGGAGGCTGAGTC	346
BE4-M276	GTAGCAGGCGCCTGTAGTCCC	337
BE4-M277	GCAGGCATGGTAGCAGGCGCC	420
BE4-M278	GTAGCCAGGCATGGTAGCAGG	850
BE4-M279	GATTAGCCAGGCATGGTAGCA	588
BE4-M283	GAAGTCAAGAGTTTGAGACC	265
BE4-M284	GCACCTGAAGTCAAGAGTTTG	285
BE4-M285	GATCACCTGAAGTCAAGAGTT	292
BE4-M286	GTGGATCACCTGAAGTCAAG	209
BE4-M287	GAAGGCAGGTGGATCACCTGA	574
BE4-M288	GCCAAGGCAGGTGGATCACC	136
BE4-M289	GCTTCAGAAGGCCAAGGCAGG	263
BE4-M290	GCACTTCAGAAGGCCAAGGCA	158
BE4-M291	GCACTTCAGAAGGCCAAGGC	135
BE4-M292	GCCAGCACTTCAGAAGGCCAA	257
BE4-M293	GCCCAGCACTTCAGAAGGCCA	391
BE4-M294	GATAATCCCAGCACTTCAGAA	510
BE4-M295	GTATAATCCCAGCACTTCAGA	236
BE4-M296	GGCTCATGCCCTATAATCCC	90
BE4-M297	GTGGCCAGTCACAGTGGCTCA	673
BE4-M298	GTGGGCGACAGAGTGAAACCC	284
BE4-M302	GCCTTTGCACTCCAGCCTGGG	78
BE4-M303	GCGCCTTTGCACTCCAGCCTG	161
BE4-M304	GCGCCTTTGCACTCCAGCCT	52
BE4-M305	GCGCGCCTTTGCACTCCAGCC	236
BE4-M306	GAGATCGCGCCTTTGCACTCC	274
BE4-M307	GTGAACCAAGATCGCGCCTT	344
BE4-M308	GCTTGCAGTGAACCAAGATCG	58
BE4-M309	GAGCTTGCAGTGAACCAAGAT	496
BE4-M310	GCGGAGCTTGCAGTGAACCA	435
BE4-M311	GACCCAGGAGGCGGAGCTTGC	276
BE4-M312	GTGAACCCAGGAGGCGGAGCT	141
BE4-M314	GAATGGCATGAACCCAGGAGG	343
BE4-M316	GCAGAGGCAGGAGAATGGCA	259
BE4-M317	GTGAGGCAGAGGCAGGAGAAT	759
BE4-M318	GATGAGGCAGAGGCAGGAGAA	99
BE4-M319	GACTCATGAGGCAGAGGCAGG	280
BE4-M320	GTTACTCATGAGGCAGAGGCA	866
BE4-M321	GTTACTCATGAGGCAGAGGC	527
BE4-M322	GTCAGTTACTCATGAGGCAGA	224
BE4-M323	GTCTCAGTTACTCATGAGGC	230
BE4-M324	GTAGTCTCAGTTACTCATGA	537
BE4-M325	GTGTAGTCTCAGTTACTCATG	1374
BE4-M326	GTGGTGGGCGCCTGTAGTCTC	206
BE4-M327	GTAGCCGGGCGTGGTGGTGGG	265
BE4-M328	GATTAGCCGGGCGTGGTGGTG	487
BE4-M329	GAATTAGCCGGGCGTGGTGGT	150
BE4-M331	GACCATCCTGGCTAACAAGG	237
BE4-M332	GAGACCATCCTGGCTAACAA	504
BE4-M336	GCCGAGACGGGTGGATCACGA	198
BE4-M337	GCCGAGACGGGTGGATCACG	91
BE4-M338	GAGGCCGAGACGGGTGGATCA	383
BE4-M339	GCGCCTGTAATGCCAGCATTT	461
BE4-M341	GCGGTGGCTCACGCCTGTAA	306
BE4-M342	GTGGGTGCGGTGGCTCACGCC	637
BE4-M343	GAGGCTGGGTGCGGTGGCTCA	423
BE4-M344	GTGGCCCAATATCACTGGGTT	277
BE4-M345	GTACTGGCCCAATATCACTG	589
BE4-M346	GTGTACTGGCCCAATATCACT	247
BE4-M347	GCTGTACTGGCCCAATATCAC	256
BE4-M348	GAATTACAGGTGTGAGCCAC	168
BE4-M349	GTCCCAAAGTGGTGGAATTAC	24
BE4-M350	GCCTCAGCCTCCCAAAGTGGT	335
BE4-M351	GCCTCAGCCTCCCAAAGTGG	327
BE4-M352	GCTGCCTCAGCCTCCCAAAGT	110
BE4-M355	GCTGACCTCAGGTGATTCACC	208
BE4-M360	GTTCGCCATGTTTGCCGGGCT	455
BE4-M361	GTTTCGCCATGTTTGCCGGGC	126
BE4-M362	GGGTTTCGCCATGTTTGCCG	436
BE4-M363	GAGGTGCATGCCACTACGCCC	566
BE4-M364	GCAGGTGCATGCCACTACGCC	455
BE4-M365	GATTACAGGTGCATGCCACTA	616
BE4-M366	GTAGCTGAGATTACAGGTGCA	1192
BE4-M367	GCGAGTAGCTGAGATTACAGG	105
BE4-M368	GTCCCGAGTAGCTGAGATTAC	528
BE4-M371	GCATGCCTCAGCTTCCCGAGT	647
BE4-M372	GTCTCATGCCTCAGCTTCCCG	535
BE4-M373	GATTCTCATGCCTCAGCTTCC	1427
BE4-M374	GTCAAGCGATTCTCATGCCTC	430
BE4-M375	GCCAGGTTCAAGCGATTCTCA	251
BE4-M376	GATCCTGCTCCCAGGTTCAAG	276
BE4-M377	GACATCCTGCTCCCAGGTTCA	257
BE4-M378	GACTGCAACATCCTGCTCCCA	905
BE4-M379	GCACTGCAACATCCTGCTCCC	507
BE4-M380	GATCGGTTCACTGCAACATCC	502
BE4-M381	GAGTGCAGTGGTGTGATATC	867
BE4-M382	GGAGTGCAGTGGTGTGATAT	580
BE4-M395	GTGGGCGACAGAGTGAGACTG	408
BE4-M396	GCCTGGGCGACAGAGTGAGAC	341
BE4-M402	GTACCACTGCACTCCAGCCTG	338
BE4-M403	GTACCACTGCACTCCAGCCT	493
BE4-M405	GCTGAGCTGTGGTTGTACCAC	342
BE4-M406	GACGCTGCACTGAGCTGTGGT	195
BE4-M407	GTCAACGCTGCACTGAGCTGT	616
BE4-M408	GTCAACGCTGCACTGAGCTG	807
BE4-M409	GAGGTCAACGCTGCACTGAGC	738
BE4-M410	GAGGAGGTCAACGCTGCACTG	188
BE4-M411	GTGAGCCCAGGAGGTCAACGC	260
BE4-M413	GAGGATGGCTTGAGCCCAGGA	391
BE4-M414	GTGAGGCGGGAGGATGGCTTG	269
BE4-M415	GCTGAGGCGGGAGGATGGCT	242
BE4-M416	GGAGGCTGAGGCGGGAGGAT	130
BE4-M417	GGGAGGCTGAGGCGGGAGGA	40
BE4-M428	GTTGTGTGCGCCTGTAGTCCC	443
BE4-M429	GTGGACATGGTTGTGTGCGCC	418
BE4-M430	GAAGCTGGACATGGTTGTGTG	308
BE4-M431	GATAAGCTGGACATGGTTGTG	742
BE4-M432	GAAATAAGCTGGACATGGTTG	837
BE4-M433	GAGGGCAACACAGTGGGACCC	226
BE4-M434	GCAAGCCAGGGCAACACAGTG	256
BE4-M435	GACAAGCCAGGGCAACACAGT	173
BE4-M436	GAACAAGCCAGGGCAACACAG	795
BE4-M437	GAGAACAAGCCAGGGCAACAC	553
BE4-M438	GAGGAGTTCAGAACAAGCCAG	338
BE4-M439	GAGCCTAGGAGTTCAGAACA	780
BE4-M440	GTCACTTGAGCCTAGGAGTTC	424
BE4-M441	GCACTTTGGGAGGGTGAGGC	215
BE4-M442	GAGCACTTTGGGAGGGTGAGG	49
BE4-M443	GCCAGCACTTTGGGAGGGTGA	652
BE4-M444	GCCCAGCACTTTGGGAGGGTG	104
BE4-M445	GATCCCAGCACTTTGGGAGGG	32
BE4-M446	GTAATCCCAGCACTTTGGGAG	169
BE4-M451	GAGTCTGGATGTGGTGGCTCA	455
BE4-M452	GCCCATTCCTTATGCCATTTG	412
BE4-M453	GATCCCATTCCTTATGCCATT	2523
BE4-M454	GTGCTGCAACGTTTATAAATG	364
BE4-M455	GCTGCTGCAACGTTTATAAA	344
BE4-M456	GAGTTCTAGGAGCTGCTGCAA	61
BE4-M457	GAGGCAAGTTCTAGGAGCTGC	220
BE4-M458	GATAGGCAAGTTCTAGGAGC	539
BE4-M459	GTCACCTAGAGAAGTTTACAA	116
BE4-M460	GATCACCTAGAGAAGTTTACA	382
BE4-M461	GAATTAGCAATCACCTAGAGA	514
BE4-M468	GCGCCACTGTACTCCAGCCTG	157
BE4-M469	GCGCCACTGTACTCCAGCCT	386
BE4-M470	GTGCGCCACTGTACTCCAGCC	572
BE4-M471	GAGATTGCGCCACTGTACTCC	675
BE4-M472	GTGAGACGAGATTGCGCCAC	577
BE4-M473	GTTTGCAGTGAGACGAGATTG	662
BE4-M474	GAGTTTGCAGTGAGACGAGAT	263
BE4-M475	GACCCGGGAGGTGGAGTTTGC	105
BE4-M476	GTGAACCCGGGAGGTGGAGTT	183
BE4-M477	GATGGCGTGAACCCGGGAGGT	35
BE4-M497	GACCATCCTGGATAACACAG	265
BE4-M498	GAAGACCATCCTGGATAACAC	1331
BE4-M499	GATCACGAGGTCAGGAGATCA	474
BE4-M500	GCTGAGGCAGGTGGATCACGA	242
BE4-M501	GCTGAGGCAGGTGGATCACG	284
BE4-M502	GAGGCTGAGGCAGGTGGATCA	159
BE4-M511	GTGGGCATGGTGGCTCACGCC	280
BE4-M512	GGGCTGGGCATGGTGGCTCA	35
BE4-M513	GATTAGCGGGCTGGGCATGGT	624
BE4-M514	GAATTAGCGGGCTGGGCATGG	216
BE4-M515	GGTCAAATTGAAATAATTAG	204
BE4-M516	GCTCAGTGTCAAGGTCAAAT	496
BE4-M517	GCTTGGCAGGCTCAGTGTCAA	218
BE4-M518	GACTTGGCAGGCTCAGTGTCA	290
BE4-M519	GAACCTACTTGGCAGGCTCAG	329
BE4-M520	GTGAACCTACTTGGCAGGCTC	252
BE4-M521	GATGCTTGAACCTACTTGGCA	560
BE4-M522	GAATGCTTGAACCTACTTGGC	365
BE4-M523	GCTTTCCCAACCTGTAAAGG	312
BE4-M524	GAGCTTTCCCAACCTGTAAAG	89
BE4-M525	GTAGCTTTCCCAACCTGTAAA	205
BE4-M526	GTTAGCTTTCCCAACCTGTAA	330
BE4-M527	GCGGCCTTGGACAGATAAATT	109
BE4-M528	GCAGTTTCAGAATTCGGCCTT	241
BE4-M529	GTCAGTTTCAGAATTCGGCCT	236
BE4-M530	GAAGACTCAGTTTCAGAATTC	349
BE4-M531	GTAAGACTCAGTTTCAGAATT	299
BE4-M532	GAACCCAGAAGAAGAAATTGA	157
BE4-M533	GCCCAACCCAGAAGAAGAAAT	82
BE4-M534	GACTGTGCCCAACCCAGAAGA	63
BE4-M535	GCCACTGTGCCCAACCCAGA	388
BE4-M536	GTGAGCCACTGTGCCCAACCC	592
BE4-M537	GTTTACAGGCATGAGCCACTG	238
BE4-M538	GCTTTACAGGCATGAGCCAC	479
BE4-M539	GTTGCTGGCTTTACAGGCATG	642
BE4-M540	GAATTGCTGGCTTTACAGGCA	266
BE4-M541	GTCTCAAATTGCTGGCTTTAC	250
BE4-M542	GATGATGCCTCTCAAATTGCT	344
BE4-M543	GCATGATGCCTCTCAAATTGC	436
BE4-M544	GCATCATGATGCCTCTCAAAT	662
BE4-M545	GCTCTTCCTCTTGCATCATGA	555
BE4-M546	GATCCTCTTCCTCTTGCATCA	972
BE4-M547	GTCACTCAATCCTCTTCCTCT	660
BE4-M548	GCAGGCTGGTCCCAAACTCCT	203
BE4-M551	GGGTCTCACTATGTTGCCCA	853
BE4-M552	GACCACAGGAGTGCACCACCA	545
BE4-M553	GAATAGCTAGGACCACAGGAG	311
BE4-M554	GTGAATAGCTAGGACCACAGG	257
BE4-M555	GCTCAGCCTCCTGAATAGCTA	311
BE4-M556	GCCTCAGCCTCCTGAATAGCT	913
BE4-M557	GCCCACCTCAGCCTCCTGAAT	324
BE4-M559	GAGCGTCAACCCTGGGCTCAA	112
BE4-M560	GCAGCGTCAACCCTGGGCTCA	129
BE4-M561	GTCTCTGCAGCGTCAACCCTG	566
BE4-M562	GCTCTCTGCAGCGTCAACCCT	256
BE4-M563	GCTCTCTGCAGCGTCAACCC	240
BE4-M564	GTGATCACAGCTCTCTGCAG	669
BE4-M565	GCGTGATCACAGCTCTCTGC	618
BE4-M566	GTGGCGTGATCACAGCTCTC	351
BE4-M567	GACTGCAGTGGCGTGATCAC	582
BE4-M568	GCAGGCTGGACTGCAGTGGCG	67
BE4-M569	GCTCAGGCTGGACTGCAGTGG	316
BE4-M570	GCACTCAGGCTGGACTGCAGT	539
BE4-M571	GTCACTCAGGCTGGACTGCAG	368
BE4-M572	GTGTCACTCAGGCTGGACTGC	520
BE4-M573	GAGCTGTCACTCAGGCTGGAC	184
BE4-M574	GTTCCAGCTGTCACTCAGGCT	357
BE4-M575	GTTTCCAGCTGTCACTCAGGC	257
BE4-M576	GTTATTTCCAGCTGTCACTCA	536
BE4-M577	GATTATTTCCAGCTGTCACTC	408
BE4-M578	GTATTTATCATTATTTCCAGC	250
BE4-M579	GGACAAATTGAACTCTCAGA	154
BE4-M580	GAAGGGACAAATTGAACTCTC	217
BE4-M581	GGAAACCTAGGAGACCAGGC	208
BE4-M582	GCAGTGCTAACCTCTCAGCA	624
BE4-M583	GGCAGTGCTAACCTCTCAGC	574
BE4-M584	GCAGGCAGTGCTAACCTCTC	342
BE4-M585	GAAACTGACTTTGGCAGGCAG	116
BE4-M586	GCAAACTGACTTTGGCAGGC	131
BE4-M587	GTTTGCAAACTGACTTTGGCA	271
BE4-M588	GAATAAGCTGGATTTCTCTG	518
BE4-M589	GCAGGGCTGGGCAGTCTTGGC	159
BE4-M590	GACAGGGCTGGGCAGTCTTGG	233
BE4-M591	GACACAGGGCTGGGCAGTCTT	359
BE4-M592	GCACACAGGGCTGGGCAGTCT	167
BE4-M593	GCACATGTGAGAAACTTGCC	83
BE4-M594	GAAAGGCACATGTGAGAAACT	870
BE4-M595	GAAGCCACAGAGAGCTGGTGG	267
BE4-M596	GCTAAGCCACAGAGAGCTGGT	131
BE4-M597	GCCTAAGCCACAGAGAGCTGG	133
BE4-M598	GAGGGCTTTCACAGTTGAACT	214
BE4-M599	GAGTTGAACAAACAGAAGGGC	472
BE4-M600	GTGGAGTCTGGACGTAAATAT	248
BE4-M601	GACGGATACCTGGAGTCTGGA	247
BE4-M602	GTGTACGGATACCTGGAGTCT	418
BE4-M603	GTTGTACGGATACCTGGAGTC	781
BE4-M604	GAATCAATTGTACGGATACCT	765
BE4-M605	GAAATCAATTGTACGGATACC	524
BE4-M606	GTTTGGCTGAGTATAAACATC	475
BE4-M607	GTGGGATCCCGCCTTTGGCTG	38
BE4-M608	GTAATAGACACTGATCAATCA	888
BE4-M609	GCCAAATCACCTAATAGACAC	250
BE4-M610	GTTATTCCAAATCACCTAAT	745
BE4-M611	GAGCTTCCTTTCGTTGTATAT	554
BE4-M612	GCCTTTCTAGGAATTGTGTAT	257
BE4-M613	GCTTCCGCCACTTTCTATATT	170
BE4-M614	GATTGTCCTCTCTGCCTCAAA	652
BE4-M615	GCCTAATGCCATTGTCCTCTC	499
BE4-M616	GCTCCAATAGCCTAATGCCAT	323
BE4-M617	GAAGATCCTCCAATAGCCTAA	398
BE4-M618	GCCTTTCAAGATCCTCCAAT	549
BE4-M619	GAGGATAACAACAGCCTTTCA	384
BE4-M620	GTCCACAGAAGGATAACAAC	313
BE4-M621	GTTGCTGTTGTTGTCCACAGA	380
BE4-M622	GAAATTTCTCGATGTTTAAC	109
BE4-M623	GATCCTCCTGAAATTTCTCGA	92
BE4-M624	GAAGATCCTCCTGAAATTTCT	142
BE4-M625	GCATCTTCTGAAAGATCCTCC	162
BE4-M626	GTTGGAAACGCATCTTCTGAA	668
BE4-M627	GGTCTCCGGTGAAGAGCTGA	56
BE4-M628	GTTGGGTCTCCGGTGAAGAGC	238
BE4-M629	GCGACTTGATTTGTTGTATTT	292
BE4-M630	GCGACTTGATTTGTTGTATT	745
BE4-M631	GGGCAGGCGACTTGATTTGT	277
BE4-M632	GCCAGGGCAGGCGACTTGATT	607
BE4-M633	GTGTCGCCAGGGCAGGCGACT	17
BE4-M634	GTCCTTCGAAAGTGTCGCCAG	369
BE4-M635	GTCCTTCGAAAGTGTCGCCA	281
BE4-M636	GAGTCCTTCGAAAGTGTCGCC	370
BE4-M637	GCTCCAGTCCTTCGAAAGTGT	219
BE4-M638	GCCACTCCAGTCCTTCGAAAG	316
BE4-M639	GTCCCACTCCAGTCCTTCGAA	87
BE4-M640	GTGATTCCCACTCCAGTCCTT	350
BE4-M641	GAAGCTCTGATTCCCACTCC	423
BE4-M642	GCGAACGGCCGATGTGACATC	358
BE4-M643	GTCGAACGGCCGATGTGACAT	55
BE4-M644	GGAGTTTCGAACGGCCGATG	287
BE4-M645	GCACTGCAAGAGGAGGAGTTT	529
BE4-M646	GCACCTCACTGCAAGAGGAGG	96
BE4-M647	GTTCACCTCACTGCAAGAGGA	360
BE4-M648	GCTTCACCTCACTGCAAGAGG	771
BE4-M649	GTCTTCACCTCACTGCAAGA	313
BE4-M650	GTGTCTTCACCTCACTGCAAG	577
BE4-M651	GAATGTCTTCACCTCACTGCA	1074
BE4-M652	GCATTTCAATGTGAGGTTTCT	730
BE4-M653	GTTTACAGCATTTCAATGTGA	807
BE4-M654	GATTTACAGCATTTCAATGTG	411
BE4-M655	GTCATTTACAGCATTTCAATG	714
BE4-M656	GCGTCATTTACAGCATTTCAA	633
BE4-M657	GCTTCCCGCGATTGCACTCGG	214
BE4-M658	GCTTCCCGCGATTGCACTCG	330
BE4-M659	GGCTTCCCGCGATTGCACTC	140
BE4-M660	GTGGCTTCCCGCGATTGCACT	192
BE4-M661	GAAACCCTGGCTTCCCGCGAT	145
BE4-M662	GCTGGAAACCCTGGCTTCCCG	99
BE4-M663	GTGTCCTAGCTGGAAACCCT	152
BE4-M664	GTGTGTCCTAGCTGGAAACCC	376
BE4-M665	GCGACCTGCTGTGTCCTAGCT	297
BE4-M666	GACGACCTGCTGTGTCCTAGC	189
BE4-M667	GATCACGACCTGCTGTGTCCT	390
BE4-M668	GACCCGGATCACGACCTGCTG	182
BE4-M669	GCGACCCGGATCACGACCTGC	392
BE4-M670	GTCCCGACCCGGATCACGACC	314
BE4-M671	GCAGTGTCCCGACCCGGATCA	449
BE4-M672	GCCAGGCAGTGTCCCGACCC	240
BE4-M673	GTGCCAGGCAGTGTCCCGACC	324
BE4-M674	GCCTCTGCCAGGCAGTGTCC	111
BE4-M675	GTCGCAGCCTCTGCCAGGCAG	228
BE4-M676	GCTCGCAGCCTCTGCCAGGC	514
BE4-M677	GCATGCTCGCAGCCTCTGCCA	392
BE4-M678	GCCATGCTCGCAGCCTCTGCC	358
BE4-M679	GACGGTCCAGCGCAATTTCC	171
BE4-M680	GGAGCAAGGCGACGGTCCAG	20
BE4-M681	GAGGAGCAAGGCGACGGTCC	68
BE4-M682	GCGGCGAGGAGCAAGGCGAC	170
BE4-M683	GCGCGGCGAGGAGCAAGGCGA	260
BE4-M684	GCAAGCCTTACCTGCAGTCCC	539
BE4-M685	GCTGGAGCAAGCCTTACCTGC	556
BE4-M686	GCGCCTGGAGCAAGCCTTACC	263
BE4-M687	GCTATTCTGGCGCCTGGAGCA	201
BE4-M688	GCAACCTATTCTGGCGCCTGG	189
BE4-M689	GCTCAACCTATTCTGGCGCCT	195
BE4-M690	GTCTCAACCTATTCTGGCGCC	51
BE4-M691	GTCCCTCTCAACCTATTCTGG	420
BE4-M692	GCTCCCTCTCAACCTATTCT	404
BE4-M693	GGCTCCCTCTCAACCTATTC	539
BE4-M694	GCAAGTCTCCCAGGGATGGAG	466
BE4-M695	GCACAAGTCTCCCAGGGATGG	205
BE4-M696	GCCCACAAGTCTCCCAGGGAT	211
BE4-M697	GCAGCCGTTTGGGAAGGACCC	104
BE4-M698	GCAGACTCCTCCCGACCCTCG	215
BE4-M699	GCTCAGACTCCTCCCGACCCT	284
BE4-M700	GTAAATCCCTCAGACTCCTCC	473
BE4-M701	GCCGTTTCCCTTAAATCCCTC	420
BE4-M702	GTCACCCTGTGGAGACTTGGG	374
BE4-M703	GCTCACCCTGTGGAGACTTGG	173
BE4-M704	GCCTCACCCTGTGGAGACTTG	519
BE4-M705	GCCCTCACCCTGTGGAGACTT	231
BE4-M706	GTCCCTCACCCTGTGGAGACT	519
BE4-M707	GTGCGGTCCCTCACCCTGTGG	695
BE4-M708	GATGCGGTCCCTCACCCTGT	830
BE4-M709	GAGATGCGGTCCCTCACCCTG	679
BE4-M710	GAAGATGCGGTCCCTCACCC	437
BE4-M711	GCTCCGTCTCAAAGAAGATGC	369
BE4-M712	GACTCCGTCTCAAAGAAGATG	1284
BE4-M713	GAGACTCCGTCTCAAAGAAGA	85
BE4-M714	GCTAGACTCCGTCTCAAAGA	86
BE4-M715	GAGAGCTAGACTCCGTCTCAA	742
BE4-M716	GTGGGCGACAGAGCTAGACTC	156
BE4-M717	GCCATCCTGGGCGACAGAGCT	530
BE4-M718	GCACTCCATCCTGGGCGACAG	87
BE4-M719	GTGCACTCCATCCTGGGCGAC	301
BE4-M720	GCCACTGCACTCCATCCTGGG	231
BE4-M721	GTGCCACTGCACTCCATCCTG	481
BE4-M722	GTGCCACTGCACTCCATCCT	357
BE4-M723	GCGTGCCACTGCACTCCATCC	492
BE4-M724	GTGAGCTGAGATCGTGCCAC	165
BE4-M725	GTTGCAGTGAGCTGAGATCG	409
BE4-M729	GACCCGGGAGGCGGAGGTTGC	74
BE4-M730	GTAAACCCGGGAGGCGGAGGT	95
BE4-M731	GCTTAAACCCGGGAGGCGGA	47
BE4-M732	GCTCGCTTAAACCCGGGAGGC	80
BE4-M733	GACTCGCTTAAACCCGGGAGG	43
BE4-M734	GAGACTCGCTTAAACCCGGGA	186
BE4-M735	GAGACTCGCTTAAACCCGGG	212
BE4-M736	GAGGAGACTCGCTTAAACCCG	125
BE4-M737	GAGGAGACTCGCTTAAACCC	102
BE4-M738	GGAGGCTGAGAGAGGAGACT	481
BE4-M739	GATTCGGGAGGCTGAGAGAGG	396
BE4-M740	GCTATTCGGGAGGCTGAGAGA	542
BE4-M741	GCTATTCGGGAGGCTGAGAG	148
BE4-M742	GCAGCTATTCGGGAGGCTGAG	159
BE4-M743	GCCCAGCTATTCGGGAGGCTG	182
BE4-M744	GATCCCAGCTATTCGGGAGGC	223
BE4-M745	GTAATCCCAGCTATTCGGGA	278
BE4-M746	GTGTAATCCCAGCTATTCGGG	154
BE4-M747	GCGCCTGTAATCCCAGCTATT	270
BE4-M748	GGTTGGGCGCCTGTAATCCC	479
BE4-M749	GAGGCGGGCGTGGTGGTTGGG	87
BE4-M750	GTTAGGCGGGCGTGGTGGTTG	100
BE4-M751	GATTAGGCGGGCGTGGTGGTT	245
BE4-M752	GAATTAGGCGGGCGTGGTGGT	325
BE4-M753	GGCAGATCACCTGAGGTCGG	444
BE4-M756	GTTGGGCAGATCACCTGAGGT	143
BE4-M757	GTGGCTGACGCCTGTAATCCC	507
BE4-M758	GAGCTCCGAGTTAGAAGAGAG	176
BE4-M759	GCAGCTCCGAGTTAGAAGAGA	625
BE4-M760	GCCAGCTCCGAGTTAGAAGAG	42
BE4-M761	GACCCAGCTCCGAGTTAGAAG	283
BE4-M762	GACACCCAGCTCCGAGTTAGA	255
BE4-M763	GCCCACACCCAGCTCCGAGTT	158
BE4-M764	GTCCGGGTCTCCAGTCGCCCT	228
BE4-M765	GTGGACATCCGGGTCTCCAGT	31
BE4-M766	GGCTGGACATCCGGGTCTCC	151
BE4-M767	GACCTCCAGGCTGGACATCCG	144
BE4-M768	GACCTCCAGGCTGGACATCC	221
BE4-M769	GTGACCTCCAGGCTGGACATC	318
BE4-M770	GCCCGCGGTGACCTCCAGGCT	933
BE4-M771	GTGAGCCCGCGGTGACCTCCA	428
BE4-M772	GCTGAGCCCGCGGTGACCTCC	425
BE4-M773	GGGTCGCGCAAAGCGGATCG	346
BE4-M774	GGATGGCAGTGGCGCCCTGG	425
BE4-M775	GAGGATGGCAGTGGCGCCCTG	380
BE4-M776	GCCAACTCAGGATGGCAGTGG	425
BE4-M777	GACCCAACTCAGGATGGCAGT	469
BE4-M778	GCACCCAACTCAGGATGGCAG	226
BE4-M779	GTGCACCCAACTCAGGATGGC	368
BE4-M780	GACTGCACCCAACTCAGGAT	478
BE4-M781	GGACTGCACCCAACTCAGGA	893
BE4-M782	GCCGGGACTGCACCCAACTCA	225
BE4-M783	GCCCGGGACTGCACCCAACTC	178
BE4-M784	GACGCGGCGGAATCCCGGGAC	207
BE4-M785	GAGCACGCGGCGGAATCCCG	269
BE4-M786	GGAGCACGCGGCGGAATCCC	560
BE4-M787	GCGGAGCACGCGGCGGAATCC	573
BE4-M788	GTACACCCAATGGAATTCGGG	329
BE4-M789	GCTACACCCAATGGAATTCGG	156
BE4-M790	GACTACACCCAATGGAATTCG	113
BE4-M791	GACTACACCCAATGGAATTC	434
BE4-M792	GGACTACACCCAATGGAATT	462
BE4-M793	GTGGCTCGAGGGTGGCCTGTT	282
BE4-M794	GTGGCTCGAGGGTGGCCTGT	91
BE4-M795	GGAGTGGCTCGAGGGTGGCC	474
BE4-M796	GCCGCCTCACATTGGACAAGG	172
BE4-M797	GACCGCCTCACATTGGACAAG	319
BE4-M798	GCACCGCCTCACATTGGACAA	633
BE4-M799	GCCACCGCCTCACATTGGACA	428
BE4-M800	GCGCCTCCACCGCCTCACATT	52
BE4-M801	GCCGCCTCCACCGCCTCACAT	297
BE4-M802	GTCAGACTTCCGCGCCAGCCC	332
BE4-M803	GAGGCTCAGACTTCCGCGCC	458
BE4-M804	GGAACCGCGGAGGAACGCCA	229
BE4-M805	GAGGAACCGCGGAGGAACGCC	471
BE4-M806	GTGACAGGAACCGCGGAGGAA	321
BE4-M807	GTTTGTGACAGGAACCGCGGA	70
BE4-M808	GCGCCTTTGTGACAGGAACCG	192
BE4-M809	GTCGCCTTTGTGACAGGAAC	237
BE4-M810	GTTGTCGTCGCCTTTGTGACA	667
BE4-M811	GCTTGTCGTCGCCTTTGTGAC	213
BE4-M812	GGGACTTGTCGTCGCCTTTG	32
BE4-M813	GCCGGGACTTGTCGTCGCCTT	202
BE4-M814	GATGTCGCGGAGGCGGCTCCG	240
BE4-M815	GTATGTCGCGGAGGCGGCTCC	186
BE4-M816	GTATGTCGCGGAGGCGGCTC	280
BE4-M817	GACTCGTGTATGTCGCGGAGG	134
BE4-M818	GCGACTCGTGTATGTCGCGGA	31
BE4-M820	GGGCGACTCGTGTATGTCGC	198
BE4-M821	GAGGGCGACTCGTGTATGTCG	95
BE4-M822	GGAGGGCGACTCGTGTATGT	81
BE4-M823	GGATAACGGAGGGCGACTCG	72
BE4-M824	GGGCCCAGGATAACGGAGGG	366
BE4-M825	GAGGGCCCAGGATAACGGAG	216
BE4-M826	GGAGGGCCCAGGATAACGGA	224
BE4-M827	GAGGAGGGCCCAGGATAACGG	159
BE4-M828	GACTTCGCCAGGAGGGCCCA	99
BE4-M829	GGACTTCGCCAGGAGGGCCC	281
BE4-M830	GCAGAGCACAGCGGAAACCGG	247
BE4-M831	GACAGAGCACAGCGGAAACCG	51
BE4-M832	GCACAGAGCACAGCGGAAACC	224
BE4-M833	GCCACAGAGCACAGCGGAAAC	108
BE4-M834	GTGTCGCCACAGAGCACAGC	213
BE4-M835	GGTGTCGCCACAGAGCACAG	217
BE4-M836	GAGGTGTCGCCACAGAGCAC	431
BE4-M837	GGACGGAGGTGTCGCCACAG	300
BE4-M838	GCCCTCTGTGAACTTGATCGG	102
BE4-M839	GAGGCCTTGAGGGTGGCCGGG	80
BE4-M840	GAGGCCTTGAGGGTGGCCGG	148
BE4-M841	GCGAGGCCTTGAGGGTGGCCG	466
BE4-M842	GCCGAGGCCTTGAGGGTGGCC	592
BE4-M843	GACCGAGGCCTTGAGGGTGGC	102
BE4-M844	GGAACCGAGGCCTTGAGGGT	246
BE4-M845	GAGGAACCGAGGCCTTGAGGG	382
BE4-M846	GTAAGGAACCGAGGCCTTGAG	365
BE4-M847	GTCAACCTCGTAAGGAACCGA	384
BE4-M848	GTTCAACCTCGTAAGGAACCG	102
BE4-M849	GTTTCAACCTCGTAAGGAAC	274
BE4-M850	GCAACGTTTCAACCTCGTAA	298
BE4-M851	GGCAACGTTTCAACCTCGTA	294
BE4-M852	GCTGAGGCAACGTTTCAACCT	84
BE4-M853	GTCGGCTGCAGACCAAGGAGG	192
BE4-M854	GCTCGGCTGCAGACCAAGGAG	81
BE4-M855	GTCTCGGCTGCAGACCAAGGA	302
BE4-M856	GATCTCGGCTGCAGACCAAGG	568
BE4-M857	GAGATCTCGGCTGCAGACCAA	372
BE4-M858	GAAGATCTCGGCTGCAGACCA	171
BE4-M859	GTGGCTGAAGATCTCGGCTGC	440
BE4-M860	GCCGTGGCTGAAGATCTCGGC	30
BE4-M861	GCCACCGTGGCTGAAGATCTC	327
BE4-M862	GCCCACCGTGGCTGAAGATCT	316
BE4-M863	GCACAGCCTCTGAAGAAGCGA	183
BE4-M864	GTCACAGCCTCTGAAGAAGCG	346
BE4-M865	GATTCACAGCCTCTGAAGAAG	488
BE4-M866	GCCATTCACAGCCTCTGAAGA	241
BE4-M867	GAAGCCATTCACAGCCTCTGA	420
BE4-M868	GCCGAAGCCATTCACAGCCTC	359
BE4-M869	GCTGAACCGAAGCCATTCAC	259
BE4-M870	GCGCCGCTTGGACAGCTGAAC	55
BE4-M871	GTCTAATCCATTTCACCCAGA	233
BE4-M872	GATCTAATCCATTTCACCCAG	546
BE4-M873	GAAATCTAATCCATTTCACCC	319
BE4-M874	GTGCACTAACCAGCCTCTTGT	474
BE4-M875	GATGCACTAACCAGCCTCTTG	722
BE4-M876	GTCATGCACTAACCAGCCTCT	541
BE4-M877	GAAAGCTCTAACTCAGGATCA	297
BE4-M878	GTCTCTCTGCAACTAATTTAA	478
BE4-M879	GCTAGGGCGAGGCTGTCTCTC	540
BE4-M880	GTAGCTGTTGTCTAGGGCGA	346
BE4-M881	GTGTAGCTGTTGTCTAGGGCG	339
BE4-M882	GCATGTAGCTGTTGTCTAGGG	473
BE4-M883	GGCCATGTAGCTGTTGTCTA	299
BE4-M884	GGGCCATGTAGCTGTTGTCT	510
BE4-M885	GTCTCAGGAGGGAAAGGGCCA	301
BE4-M886	GCTGGTTCTCAGGAGGGAAAG	73
BE4-M887	GCTGGTTCTCAGGAGGGAAA	168
BE4-M888	GCTAGGCTGGTTCTCAGGAG	183
BE4-M889	GGCTAGGCTGGTTCTCAGGA	314
BE4-M890	GAGGCTAGGCTGGTTCTCAGG	292
BE4-M891	GCTAGGCTAGGCTGGTTCTCA	815
BE4-M892	GTCTAGGCTAGGCTGGTTCTC	151
BE4-M893	GTGCAATCCTTGTGTTCATCA	548
BE4-M894	GCTGCAATCCTTGTGTTCATC	468
BE4-M895	GAAAGTTTCCTGCAATCCTTG	377
BE4-M896	GAAAGCTCTCCATCCAGTCAA	366
BE4-M897	GCAGTTCAAAGCTCTCCATCC	144
BE4-M898	GTGAATTTCAAGGCAGTTCAA	285
BE4-M899	GTACAGCGTGAATTTCAAGGC	360
BE4-M900	GAGTTACAGCGTGAATTTCAA	617
BE4-M901	GTAGTTACAGCGTGAATTTCA	229
BE4-M902	GAAACTGGTGTGTTAGTTAC	528
BE4-M903	GCCTCCCAGAGGAAACTGGTG	206
BE4-M904	GGCCTCCCAGAGGAAACTGG	167
BE4-M905	GCTGGCCTCCCAGAGGAAACT	76
BE4-M906	GTCTGGCCTCCCAGAGGAAAC	272
BE4-M907	GTCCCTCTCTGGCCTCCCAGA	540
BE4-M908	GCTCCCTCTCTGGCCTCCCAG	500
BE4-M909	GCCCTCCCTCTCTGGCCTCCC	550
BE4-M910	GTACACCCTCCCTCCCTCTCT	703
BE4-M911	GTTACACCCTCCCTCCCTCTC	560
BE4-M912	GCCAGCCTGAGCAACCAAGCG	84
BE4-M913	GACCAGCCTGAGCAACCAAG	124
BE4-M914	GAAGACCAGCCTGAGCAACCA	229
BE4-M916	GAGGCCAGGAGTTCAAGACC	282
BE4-M917	GAGGATCGCTTGAGGCCAGG	416
BE4-M920	GCCAACACTTTGGGAGGCTGA	238
BE4-M921	GCCCAACACTTTGGGAGGCTG	7
BE4-M925	GCTCCTGTAATCCCAACACTT	454
BE4-M926	GTTTGCAATCATCATCATCCC	1676
BE4-M927	GAAACTGAGTGGCAGAATGTT	419
BE4-M928	GTCCAGTGCCTCTCTTTCTTT	585
BE4-M929	GTGAGATACACATTAATCCAG	698
BE4-M930	GAACAAACAAGGCCTTGCCTA	246
BE4-M931	GTCCCGGGAGAGAGAAACTAA	201
BE4-M932	GTCTCAGCCATCCCGGGAGAG	63
BE4-M933	GATTCTCAGCCATCCCGGGAG	556
BE4-M934	GACATTCTCAGCCATCCCGGG	251
BE4-M935	GTCACATTCTCAGCCATCCCG	570
BE4-M936	GATCACATTCTCAGCCATCCC	681
BE4-M937	GCATCACATTCTCAGCCATCC	554
BE4-M938	GTAGTCTCCTTGACAACAGA	340
BE4-M939	GTGTAGTCTCCTTGACAACAG	389
BE4-M940	GCCAGCTCTCAGAAGTCTGGA	531
BE4-M941	GACCAGCTCTCAGAAGTCTGG	383
BE4-M942	GACACCAGCTCTCAGAAGTCT	53
BE4-M943	GCACACCAGCTCTCAGAAGTC	473
BE4-M944	GAACACACACCAGCTCTCAGA	433
BE4-M945	GAGAAACACACACCAGCTCTC	267
BE4-M946	GAAGTGCTAGAAACACACACC	642
BE4-M947	GTGGTGCAGCTAGAAAGTGCT	562
BE4-M948	GCAGCGTGAGGTGGTGCAGCT	200
BE4-M949	GCTACAGCGTGAGGTGGTGC	62
BE4-M950	GCCAGCTACAGCGTGAGGTGG	337
BE4-M951	GAGCCAGCTACAGCGTGAGGT	167
BE4-M952	GAAGCCAGCTACAGCGTGAGG	194
BE4-M953	GTGAAGCCAGCTACAGCGTGA	411
BE4-M954	GTTGAAGCCAGCTACAGCGTG	320
BE4-M955	GTGCCTTGAAGCCAGCTACAG	187
BE4-M956	GTATGCCTTGAAGCCAGCTAC	1122
BE4-M957	GCTTCCCTTTGTAAAGGAAAT	329
BE4-M958	GACTTCCCTTTGTAAAGGAAA	296
BE4-M959	GCAACAACTTCCCTTTGTAAA	338
BE4-M960	GCCAACAACTTCCCTTTGTAA	432
BE4-M961	GAGATTCCAACAACTTCCCTT	480
BE4-M962	GTGGTCTAAGTGAAGGCTTGC	473
BE4-M963	GTTGGTCTAAGTGAAGGCTTG	255
BE4-M964	GTCACCGCTGTTGCCTGATTT	365
BE4-M965	GCTGCGCTCACCGCTGTTGCC	292
BE4-M966	GGAGCTGCGCTCACCGCTGT	378
BE4-M967	GTTTGGAGCTGCGCTCACCGC	338
BE4-M968	GCATTGACACGTTTGGAGCTG	878
BE4-M969	GTGAGTCATTGACACGTTTGG	269
BE4-M970	GGTGAGTCATTGACACGTTT	257
BE4-M971	GCCCTTACTCAAATTTGGGTG	194
BE4-M972	GCTCCCTTACTCAAATTTGGG	75
BE4-M973	GAACTCCCTTACTCAAATTTG	553
BE4-M974	GCAACTCCCTTACTCAAATTT	237
BE4-M975	GCCAACTCCCTTACTCAAATT	209
BE4-M976	GACCCTGCGGCTCGTTAAAGC	17
BE4-M977	GATCACCCTGCGGCTCGTTAA	157
BE4-M978	GTGACAAGGGAATCACCCTGC	454
BE4-M979	GATGACAAGGGAATCACCCTG	304
BE4-M980	GAAATGACAAGGGAATCACCC	285
BE4-M981	GTATTTCCGGAAATGACAAG	410
BE4-M982	GGTATTTCCGGAAATGACAA	188
BE4-M983	GTGTCTCAACAAAGGTCTCCC	511
BE4-M984	GTAAGAGCAGGAATGAGGAAC	776
BE4-M985	GTCTACAGATAAGAGCAGGAA	61
BE4-M986	GAAGTCTACAGATAAGAGCA	387
BE4-M987	GGAAGTCTACAGATAAGAGC	293
BE4-M988	GTTATCAGGGAGGAAGTCTAC	340
BE4-M989	GTTGGATCTTATCAGGGAGGA	586
BE4-M990	GCAACCGACCCATCTAGAATT	194
BE4-M991	GCAACCGACCCATCTAGAAT	325
BE4-M992	GAAGGAGCAACCGACCCATCT	864
BE4-M993	GCCATCAAAGCAAGGAGCAAC	187
BE4-M994	GAAGCACCCATCAAAGCAAGG	165
BE4-M995	GCAAAGCACCCATCAAAGCAA	254
BE4-M996	GTCAAAGCACCCATCAAAGCA	426
BE4-M997	GCCCATCAAAGCACCCATCAA	226
BE4-M998	GGACAGAGTGTGGAAGGAAA	588
BE4-M999	GTGACAGTTGGGACAGAGTGT	451
BE4-M1000	GTTGACAGTTGGGACAGAGTG	918
BE4-M1001	GCTTGACAGTTGGGACAGAG	375
BE4-M1002	GTTGCTTGACAGTTGGGACAG	526
BE4-M1003	GATTTGCTTGACAGTTGGGAC	409
BE4-M1004	GAGGCTATTTGCTTGACAGTT	510
BE4-M1005	GAAGGCTATTTGCTTGACAGT	972
BE4-M1006	GTGCAGTCTCTTAGCAACAAA	205
BE4-M1007	GGTTACATCTGCAGTCTCTT	497
BE4-M1008	GTGCTGGTCGGTTACATCTGC	201
BE4-M1009	GTGCTGCTGGTCGGTTACATC	285
BE4-M1010	GCTCACTGTTTGCTGCTGGTC	286
BE4-M1011	GACTCACTGTTTGCTGCTGGT	190
BE4-M1012	GCTGACTCACTGTTTGCTGCT	453
BE4-M1013	GCCTGACTCACTGTTTGCTGC	311
BE4-M1014	GAGCCTGACTCACTGTTTGC	309
BE4-M1015	GAGAGAGCCTGACTCACTGTT	497
BE4-M1016	GTGCTTCCGGAAGAGAGAGCC	617
BE4-M1017	GTGATCTCAGCAATTGATTT	265
BE4-M1018	GCTTCTTTCCAAATAAGGTG	162
BE4-M1019	GTGCTTCTTTCCAAATAAGGT	159
BE4-M1020	GTGCTTCTTTCCAAATAAGG	311
BE4-M1021	GCAGTGCTTCTTTCCAAATAA	132
BE4-M1022	GTCAGTGCTTCTTTCCAAATA	248
BE4-M1023	GAATAGACATCAATTGATCAG	468
BE4-M1024	GCCAGCCTGGGTGACAGGGCG	210
BE4-M1025	GCTCCAGCCTGGGTGACAGGG	107
BE4-M1027	GCACTCCAGCCTGGGTGACA	342
BE4-M1031	GATGCCATTGCACTCCAGCCT	554
BE4-M1032	GTATGCCATTGCACTCCAGCC	369
BE4-M1033	GTGAGGCGAGATTATGCCAT	711
BE4-M1034	GATTGCAGTGAGGCGAGATTA	1368
BE4-M1035	GTTGCTGGAACCCGGGAGGCG	147
BE4-M1036	GATTGCTGGAACCCGGGAGGC	159
BE4-M1037	GAATTGCTGGAACCCGGGAGG	27
BE4-M1038	GAGAATTGCTGGAACCCGGGA	92
BE4-M1046	GATTCCAGCTACTCAGGAGGC	507
BE4-M1047	GATAATTCCAGCTACTCAGGA	186
BE4-M1048	GTATAATTCCAGCTACTCAGG	1032
BE4-M1049	GTGGCAGGCGCCTATAATTCC	426
BE4-M1050	GTAGCCGGGTGTTGTGGCAGG	240
BE4-M1051	GATTAGCCGGGTGTTGTGGCA	544
BE4-M1052	GAATTAGCCGGGTGTTGTGGC	178
BE4-M1061	GCTGAGGCGGGTGGATCACG	175
BE4-M1062	GAGGCTGAGGCGGGTGGATCA	162
BE4-M1063	GGACTTTGGGAGGCTGAGGC	293
BE4-M1064	GTGGACTTTGGGAGGCTGAGG	112
BE4-M1065	GCTTGGACTTTGGGAGGCTGA	519
BE4-M1066	GCCTTGGACTTTGGGAGGCTG	95
BE4-M1067	GATCCTTGGACTTTGGGAGGC	169
BE4-M1068	GCAATCCTTGGACTTTGGGA	132
BE4-M1069	GTGCAATCCTTGGACTTTGGG	222
BE4-M1070	GCCTGCAATCCTTGGACTTTG	472
BE4-M1071	GCCTGCAATCCTTGGACTTT	182
BE4-M1072	GCGCCTGCAATCCTTGGACTT	164
BE4-M1073	GGGTCACGCCTGCAATCCTT	456
BE4-M1074	GTGGGTCACGCCTGCAATCCT	628
BE4-M1075	GCTGGCACAGTGGGTCACGCC	162
BE4-M1076	GTTGGCTGGCACAGTGGGTCA	701
BE4-M1077	GAGAAATCAATTGATTGGCT	195
BE4-M1078	GTGGCTTAAGGGAACAGAGCC	121
BE4-M1079	GTAGAATCATTTCCTTGAAGG	296
BE4-M1080	GCTAGAATCATTTCCTTGAAG	81
BE4-M1081	GTGTAGCTAGAATCATTTCCT	722
BE4-M1082	GCACACAAATGAGGTGGTGAA	138
BE4-M1083	GCCAGCACACAAATGAGGTGG	228
BE4-M1084	GCAAGTCAGGAACAAGGTCAT	975
BE4-M1085	GAGTAACAAGTCAGGAACAA	701
BE4-M1086	GCGAGTAACAAGTCAGGAACA	227
BE4-M1087	GAAGTCACGAGTAACAAGTCA	437
BE4-M1088	GCAAGTCACGAGTAACAAGTC	475
BE4-M1089	GCTCTCAAGTCACGAGTAACA	636
BE4-M1090	GCTCTGATCTCTCAAGTCACG	174
BE4-M1091	GCCCTCTGATCTCTCAAGTCA	357
BE4-M1092	GTCTAGCCCTCTGATCTCTCA	546
BE4-M1093	GATTCTAGTCCTCTAGCCCTC	448
BE4-M1094	GCACTCCAGCCTGGGCAACT	189
BE4-M1098	GAGATTGCGCCACTGCACTCC	377
BE4-M1109	GCTGAGGCCGAAGAATCGCT	224
BE4-M1110	GGAGGCTGAGGCCGAAGAAT	156
BE4-M1111	GACTCAGGAGGCTGAGGCCGA	75
BE4-M1115	GTTCCAGCTACTCAGGAGGC	130
BE4-M1116	GTAGTTCCAGCTACTCAGGA	398
BE4-M1117	GTGTAGTTCCAGCTACTCAGG	988
BE4-M1118	GTGGCGGGCGCCTGTAGTTCC	94
BE4-M1119	GTAGCTGGGTGTGGTGGCGGG	212
BE4-M1120	GATTAGCTGGGTGTGGTGGCG	349
BE4-M1121	GAATTAGCTGGGTGTGGTGGC	318
BE4-M1122	GAAATTAGCTGGGTGTGGTGG	310
BE4-M1123	GGCCAGCTTGACCAATATGG	231
BE4-M1124	GAGGCCAGCTTGACCAATAT	194
BE4-M1125	GCGAGGCCAGCTTGACCAATA	134
BE4-M1127	GTCACGAGGTCAGGAGTTCGA	170
BE4-M1131	GACTGAGGCGGGTGGATCACG	168
BE4-M1132	GAAACTGAGGCGGGTGGATCA	320
BE4-M1133	GCACTTTGGGAAACTGAGGC	94
BE4-M1134	GAGCACTTTGGGAAACTGAGG	123
BE4-M1135	GCCAGCACTTTGGGAAACTGA	257
BE4-M1136	GCCCAGCACTTTGGGAAACTG	296
BE4-M1137	GCTCCCAGCACTTTGGGAAAC	22
BE4-M1138	GCCTGTACTCCCAGCACTTTG	390
BE4-M1139	GCCTGTACTCCCAGCACTTT	260
BE4-M1140	GCGCCTGTACTCCCAGCACTT	497
BE4-M1141	GCGGCTCACGCCTGTACTCCC	636
BE4-M1142	GTTGCAATGAGCTGAGATTA	1612
BE4-M1143	GAGTTGCAATGAGCTGAGATT	466
BE4-M1144	GAGGCAGAAGTTGCAATGAGC	222
BE4-M1145	GCGGAGGCAGAAGTTGCAATG	385
BE4-M1146	GCTGAGACACGAGAATCCCT	659
BE4-M1147	GACCCAGGAGGCTGAGACACG	479
BE4-M1148	GCTACCCAGGAGGCTGAGACA	67
BE4-M1149	GCCTAGCTACCCAGGAGGCTG	210
BE4-M1150	GATCCTAGCTACCCAGGAGGC	158
BE4-M1151	GCGTATCCTAGCTACCCAGGA	453
BE4-M1152	GCCGTATCCTAGCTACCCAGG	308
BE4-M1153	GCCCGTATCCTAGCTACCCA	278
BE4-M1154	GTGCCCGTATCCTAGCTACCC	203
BE4-M1155	GTAGCGGGTGCCCGTATCCT	933
BE4-M1156	GCAGGCATGGTAGCGGGTGCC	299
BE4-M1157	GTAGCCAGGCATGGTAGCGGG	107
BE4-M1158	GATTAGCCAGGCATGGTAGCG	144
BE4-M1160	GAAATTAGCCAGGCATGGTAG	248
BE4-M1161	GAAACCCTGTCTCTACTAAA	207
BE4-M1169	GCTCACCTGAGGTCAGGAGTT	152
BE4-M1170	GCGGCTCACCTGAGGTCAGG	425
BE4-M1171	GAGGCGGCTCACCTGAGGTCA	124
BE4-M1172	GCAGGCGGCTCACCTGAGGTC	225
BE4-M1173	GAAGGCAGGCGGCTCACCTGA	43
BE4-M1174	GCAAGGCAGGCGGCTCACCTG	335
BE4-M1175	GCCAAGGCAGGCGGCTCACC	447
BE4-M1183	GCAAGCGCGGTGGCTCACGCC	328
BE4-M1184	GAGGCCAAGCGCGGTGGCTCA	136
BE4-M1185	GAAGCAAATTAGGCCAAGCGC	439
BE4-M1186	GAAAGCAAATTAGGCCAAGCG	517
BE4-M1187	GATTAGACCATTTGAATTTCA	355
BE4-M1188	GTATTAGACCATTTGAATTTC	572
BE4-M1189	GATTCTTTCAAGCAAGGTTGG	565
BE4-M1190	GTTATTCTTTCAAGCAAGGTT	609
BE4-M1191	GCTTATTCTTTCAAGCAAGGT	134
BE4-M1192	GTTTCTTATTCTTTCAAGCAA	170
BE4-M1193	GCTTTCTTATTCTTTCAAGCA	518
BE4-M1194	GACCTCTTTCTTATTCTTTCA	178
BE4-M1195	GCATCAACGGCCCAACGAAAC	149
BE4-M1196	GTCCAAACATCAACGGCCCAA	612
BE4-M1197	GTCCTGTTCCAAACATCAAC	104
BE4-M1198	GAGTCCTGTTCCAAACATCAA	457
BE4-M1199	GCTGCCCTTTCCGAGCAAGG	536
BE4-M1200	GTGCTGCCCTTTCCGAGCAAG	231
BE4-M1201	GTTGCTGCCCTTTCCGAGCAA	58
BE4-M1202	GTTGCTGCCCTTTCCGAGCA	244
BE4-M1203	GCTCACAGTTGCTGCCCTTTC	208
BE4-M1204	GGAGCTGTCCTCACAGTTGC	84
BE4-M1205	GCAGGGAGCTGTCCTCACAGT	238
BE4-M1206	GCGTCAGGGAGCTGTCCTCAC	631
BE4-M1207	GTGAGAGCACGTCAGGGAGC	502
BE4-M1208	GTGCTGAGTGAGAGCACGTC	225
BE4-M1209	GAACAGTGCTGAGTGAGAGCA	431
BE4-M1210	GACGGAACAGTGCTGAGTGAG	353
BE4-M1211	GAACGGAACAGTGCTGAGTG	708
BE4-M1212	GAGGAACGGAACAGTGCTGAG	208
BE4-M1213	GTCAGGAACGGAACAGTGCTG	156
BE4-M1214	GCTCAGGAACGGAACAGTGC	313
BE4-M1215	GAGTGCTCAGGAACGGAACAG	673
BE4-M1216	GACAGTGCTCAGGAACGGAAC	164
BE4-M1217	GTCCCTTGGCCTAGCTAGTGG	336
BE4-M1218	GCTCCCTTGGCCTAGCTAGTG	287
BE4-M1219	GCTCCCTTGGCCTAGCTAGT	269
BE4-M1220	GAGCTCCCTTGGCCTAGCTAG	849
BE4-M1221	GTGAGCTCCCTTGGCCTAGCT	466
BE4-M1222	GCCTGCCAAATGAGCTCCCTT	296
BE4-M1223	GCCTGCCAAATGAGCTCCCT	287
BE4-M1224	GCAGCAGTTGCCTGCCAAATG	311
BE4-M1225	GACAGCAGTTGCCTGCCAAA	103
BE4-M1226	GCAGCCAGACAGCAGTTGCC	19
BE4-M1227	GAGGCGCAGCCAGACAGCAGT	116
BE4-M1228	GCACAGGCGCAGCCAGACAGC	133
BE4-M1229	GTGCCACAGGCGCAGCCAGAC	187
BE4-M1230	GTTACTGCCACAGGCGCAGCC	63
BE4-M1231	GTGAGCGACAGGGCAAGACCC	504
BE4-M1232	GTCAGCCTGAGCGACAGGGCA	331
BE4-M1233	GCACTTCAGCCTGAGCGACAG	344
BE4-M1234	GACACTTCAGCCTGAGCGACA	162
BE4-M1235	GCACACTTCAGCCTGAGCGAC	105
BE4-M1236	GACTGCACACTTCAGCCTGAG	610
BE4-M1237	GTAACTGCACACTTCAGCCTG	161
BE4-M1238	GTATAACTGCACACTTCAGCC	494
BE4-M1239	GAGCTATAACTGCACACTTC	792
BE4-M1240	GAGGCTGCAGTGAGCTATAAC	430
BE4-M1241	GAGAAGCTGGAGGCTGCAGTG	457
BE4-M1242	GACAGAAGCTGGAGGCTGCAG	431
BE4-M1243	GTACAGAAGCTGGAGGCTGC	459
BE4-M1244	GTGAGTACAGAAGCTGGAGGC	387
BE4-M1245	GATCAGTTGAGTACAGAAGC	440
BE4-M1246	GAGGATCAGTTGAGTACAGA	916
BE4-M1247	GAGGCTGAGAGAGGAGGATC	243
BE4-M1248	GACTCAGGAGGCTGAGAGAGG	82
BE4-M1249	GCTACTCAGGAGGCTGAGAGA	177
BE4-M1250	GCTACTCAGGAGGCTGAGAG	509
BE4-M1254	GATAGTCCCAGCTACTCAGGA	597
BE4-M1255	GTATAGTCCCAGCTACTCAGG	1417
BE4-M1256	GTAACACGTGCGTATAGTCCC	946
BE4-M1257	GAAACAAACTGAGGTGGGAGT	618
BE4-M1258	GCAAACAAACTGAGGTGGGAG	283
BE4-M1259	GAACAAACAAACTGAGGTGGG	470
BE4-M1260	GTAAACAAACAAACTGAGGTG	361
BE4-M1261	GATAAACAAACAAACTGAGGT	102
BE4-M1262	GAATAAACAAACAAACTGAGG	478
BE4-M1263	GACTCCAGCCTGGGCAGCAAG	70
BE4-M1264	GCACTCCAGCCTGGGCAGCA	218
BE4-M1265	GCATTGCACTCCAGCCTGGGC	149
BE4-M1271	GTTGCGGTGAGCCGAGATCG	296
BE4-M1272	GAGGTTGCGGTGAGCCGAGAT	121
BE4-M1273	GAACCAGGAGGTGGAGGTTGC	419
BE4-M1274	GAACCAGGAGGTGGAGGTTG	110
BE4-M1275	GTTGAACCAGGAGGTGGAGGT	472
BE4-M1276	GTCGCTTGAACCAGGAGGTGG	247
BE4-M1277	GAATCGCTTGAACCAGGAGGT	130
BE4-M1278	GAATCGCTTGAACCAGGAGG	1048
BE4-M1279	GAGAATCGCTTGAACCAGGA	175
BE4-M1280	GGAGAATCGCTTGAACCAGG	384
BE4-M1292	GCGGGCGTGGTGGTGCATGCC	566
BE4-M1293	GTAGCCGGGCGTGGTGGTGCA	128
BE4-M1295	GAACAGCCTGAACCAATGTGG	253
BE4-M1296	GAGAACAGCCTGAACCAATGT	340
BE4-M1297	GAGAACAGCCTGAACCAATG	568
BE4-M1298	GTCGAGAACAGCCTGAACCAA	179
BE4-M1299	GCACCTGAGGTTGGGAGTTCG	405
BE4-M1300	GATCACCTGAGGTTGGGAGTT	435
BE4-M1301	GTGGATCACCTGAGGTTGGG	798
BE4-M1303	GTGAGGCGGGTGGATCACCTG	268
BE4-M1304	GCTGAGGCGGGTGGATCACC	379
BE4-M1310	GATAATCCCAGCACTTTGGGA	469
BE4-M1311	GTATAATCCCAGCACTTTGGG	579
BE4-M1312	GCGCCTATAATCCCAGCACTT	332
BE4-M1313	GGGCTCACGCCTATAATCCC	329
BE4-M1314	GTAGCTGGGAGTGGCCGGGTT	202
BE4-M1315	GAACTTAGCTGGGAGTGGCCG	157
BE4-M1316	GAAACTTAGCTGGGAGTGGCC	123
BE4-M1317	GTAAACTTAGCTGGGAGTGGC	55
BE4-M1318	GATTTAAACTTAGCTGGGAGT	439
BE4-M1319	GCCAGCCTGGGCGGGAGACTC	200
BE4-M1320	GTCTGCGCTCCAGCCTGGGCG	32
BE4-M1321	GATCTGCGCTCCAGCCTGGGC	209
BE4-M1322	GATCTGCGCTCCAGCCTGGG	194
BE4-M1323	GTGATCTGCGCTCCAGCCTG	437
BE4-M1324	GAGTGATCTGCGCTCCAGCCT	814
BE4-M1325	GCAGTGATCTGCGCTCCAGCC	317
BE4-M1326	GATGCAGTGATCTGCGCTCC	520
BE4-M1327	GAGGTCAAGGATGCAGTGATC	595
BE4-M1328	GTAAGCCTGGGAGGTCAAGGA	672
BE4-M1329	GCTTAAGCCTGGGAGGTCAA	640
BE4-M1330	GAGGATGGCTTAAGCCTGGGA	338
BE4-M1331	GCTACTTGGGAGGCTGAGTGG	357
BE4-M1332	GCTACTTGGGAGGCTGAGTG	124
BE4-M1333	GAGCTACTTGGGAGGCTGAGT	192
BE4-M1340	GTGGCACACACCTGTAATCCC	586
BE4-M1341	GCAAGCATAGTGGCACACACC	406
BE4-M1342	GACAACTTAGCCAAGCATAGT	604
BE4-M1343	GCACAACTTAGCCAAGCATAG	537
BE4-M1344	GTACACAACTTAGCCAAGCAT	463
BE4-M1345	GCAACAAAGCGAGAATCCCT	134
BE4-M1346	GCCAACCGAGGCAACAAAGCG	14
BE4-M1347	GACCAACCGAGGCAACAAAG	349
BE4-M1348	GAGACCAACCGAGGCAACAA	442
BE4-M1349	GACTGCTTGAGCCCAGGAGTT	402
BE4-M1350	GAGGACTGCTTGAGCCCAGG	503
BE4-M1351	GGGAGGACTGCTTGAGCCCA	699
BE4-M1352	GGAGGCTGAGGAGGGAGGAC	252
BE4-M1353	GCACCTTGGGAGGCTGAGGAG	154
BE4-M1354	GCACCTTGGGAGGCTGAGGA	191
BE4-M1355	GAGCACCTTGGGAGGCTGAGG	54
BE4-M1356	GCCAGCACCTTGGGAGGCTGA	373
BE4-M1357	GCCCAGCACCTTGGGAGGCTG	49
BE4-M1358	GTCTCCAGACAATGTTTCAAA	219
BE4-M1359	GCTGGGCAACTCTCCAGACAA	165
BE4-M1360	GTACCACCTGGGCAACTCTCC	185
BE4-M1361	GTTTCTGTGATCTACCACCTG	370
BE4-M1362	GATTTCTGTGATCTACCACCT	518
BE4-M1363	GTATTTCTGTGATCTACCACC	839
BE4-M1364	GCCCACGATGACCTATTTCTG	118
BE4-M1365	GCAAGACTGCACCCATGGGAA	60
BE4-M1366	GTCAAGACTGCACCCATGGGA	260
BE4-M1367	GGCTCAAGACTGCACCCATG	588
BE4-M1368	GTGGCTCAAGACTGCACCCAT	313
BE4-M1369	GTGGCTCAAGACTGCACCCA	278
BE4-M1370	GGCCACAGGTGGCTCAAGAC	203
BE4-M1371	GTGCTGGCCACAGGTGGCTCA	177
BE4-M1372	GTTATTCTCCAAATATTTGCT	467
BE4-M1373	GATTATTCTCCAAATATTTGC	129
BE4-M1374	GAAACCTTTCCCTGGACCTCA	365
BE4-M1375	GGTCCTTTAAGGAGGGATAA	305
BE4-M1376	GCACCTGAAGGTCCTTTAAGG	281
BE4-M1377	GAACACCTGAAGGTCCTTTAA	347
BE4-M1378	GTAACACCTGAAGGTCCTTTA	261
BE4-M1379	GAATGTCAGTAACACCTGAA	578
BE4-M1380	GGAATGTCAGTAACACCTGA	355
BE4-M1381	GCCACTGGGTAGACCGGGAA	113
BE4-M1382	GATGTGCCACTGGGTAGACCG	796
BE4-M1383	GAATGTGCCACTGGGTAGACC	277
BE4-M1384	GAAATGTGCCACTGGGTAGAC	709
BE4-M1385	GACAAACTAAATGTGCCACTG	472
BE4-M1386	GTACAAACTAAATGTGCCACT	841
BE4-M1387	GTTACAAACTAAATGTGCCAC	201
BE4-M1388	GCCCAGCTTACAAACTAAATG	137
BE4-M1389	GGCCCAGCTTACAAACTAAA	122
BE4-M1390	GCTACCTCTGTACGAGGGCCC	19
BE4-M1391	GCCTCCCTACCTCTGTACGAG	554
BE4-M1392	GACCTCCCTACCTCTGTACGA	171
BE4-M1393	GCACCTCCCTACCTCTGTACG	604
BE4-M1394	GCTCACCTCCCTACCTCTGTA	610
BE4-M1395	GTGCTCTCACCTCCCTACCTC	376
BE4-M1396	GCCACTAGGTGACCGCAGCTT	234
BE4-M1397	GATCTTAAGGGAGGAGCCTC	259
BE4-M1398	GAATCAAGATCTTAAGGGAGG	796
BE4-M1399	GCAATCAAGATCTTAAGGGA	628
BE4-M1400	GGCAATCAAGATCTTAAGGG	422
BE4-M1401	GTTGGCAATCAAGATCTTAAG	745
BE4-M1402	GTTGGCAATCAAGATCTTAA	281
BE4-M1403	GCGTTGGCAATCAAGATCTTA	491
BE4-M1404	GAAGCAATTGAGATTCCAGGA	398
BE4-M1405	GAAAGCAATTGAGATTCCAGG	418
BE4-M1406	GTTGTGCTGACACACCGGGTG	466
BE4-M1407	GCTTGTGCTGACACACCGGGT	147
BE4-M1408	GTCTTGTGCTGACACACCGGG	314
BE4-M1409	GTTTCTTGTGCTGACACACCG	135
BE4-M1410	GATTTCTTGTGCTGACACACC	320
BE4-M1411	GCATTTCTTGTGCTGACACAC	511
BE4-M1412	GAAATGACTCATTTCTTGTGC	867
BE4-M1415	GATTTCAACTGTGCTTAAAGG	373
BE4-M1416	GCAATTTCAACTGTGCTTAAA	622
BE4-M1417	GTCAATTTCAACTGTGCTTAA	177
BE4-M1418	GTCACAGCTCAATTTCAACTG	451
BE4-M1419	GACTCACAGCTCAATTTCAAC	350
BE4-M1420	GTACACACCTCACTGACTCAC	1432
BE4-M1421	GCAATATCGTACACACCTCAC	685
BE4-M1422	GTGTCAATACTGTACACACCC	1118
BE4-M1423	GAACTACAGATCTGTCAATAC	457
BE4-M1424	GCTCTTGCCCAACTACAGATC	291
BE4-M1425	GTAATTCTCTTGCCCAACTAC	718
BE4-M1426	GACAAACTCTGATAATTCTCT	411
BE4-M1427	GTCTGCTGTGGTCACAAACTC	468
BE4-M1428	GCGAGCTTTGGAATCTGCTGT	132
BE4-M1429	GTCGAGCTTTGGAATCTGCTG	238
BE4-M1430	GAGTCGAGCTTTGGAATCTGC	497
BE4-M1431	GATGAGTCGAGCTTTGGAATC	311
BE4-M1440	GTGAGCCCAGATTGTGCCAC	181
BE4-M1441	GCTGCAGTGAGCCCAGATTG	727
BE4-M1442	GGGCTGCAGTGAGCCCAGAT	73
BE4-M1443	GATTTGAACCCAGGAGGCAGG	151
BE4-M1444	GAGAATCATTTGAACCCAGGA	180
BE4-M1445	GAGAATCATTTGAACCCAGG	74
BE4-M1446	GCTGAAACATGAGAATCATT	326
BE4-M1447	GACTCGGGAGGCTGAAACATG	192
BE4-M1448	GCTACTCGGGAGGCTGAAACA	65
BE4-M1449	GATTGCAGCTACTCGGGAGGC	57
BE4-M1450	GTAATTGCAGCTACTCGGGA	586
BE4-M1451	GTGCCTGTAATTGCAGCTACT	481
BE4-M1452	GACCCGAATGCCTGTAATTGC	87
BE4-M1453	GTGAACCCGAATGCCTGTAAT	573
BE4-M1454	GATCACTTGAACCCGAATGCC	757
BE4-M1455	GAGAATCACTTGAACCCGAA	426
BE4-M1457	GCTCAGGTGGCTGAGGCAGG	22
BE4-M1458	GCTGCTCAGGTGGCTGAGGCA	158
BE4-M1459	GCTGCTCAGGTGGCTGAGGC	174
BE4-M1460	GCCAGCTGCTCAGGTGGCTGA	288
BE4-M1461	GCCCAGCTGCTCAGGTGGCTG	218
BE4-M1462	GATCCCAGCTGCTCAGGTGGC	435
BE4-M1463	GTAATCCCAGCTGCTCAGGT	524
BE4-M1464	GTGTAATCCCAGCTGCTCAGG	215
BE4-M1465	GCGGGCGCCTGTAATCCCAGC	138
BE4-M1474	GAGTTCAGGAGTTCGAGACC	500
BE4-M1475	GCACCTGAGTTCAGGAGTTCG	353
BE4-M1476	GATCACCTGAGTTCAGGAGTT	351
BE4-M1477	GCGGATCACCTGAGTTCAGG	245
BE4-M1478	GGGCGGATCACCTGAGTTCA	365
BE4-M1479	GTGGGCGGATCACCTGAGTTC	381
BE4-M1480	GCACTTTGGGAGGCCGAAGT	440
BE4-M1481	GAGCACTTTGGGAGGCCGAAG	86
BE4-M1486	GCGTCTGTAATCTCAGCACTT	248
BE4-M1487	GTGACTCACGTCTGTAATCTC	806
BE4-M1488	GTGGGCGCGGTGACTCACGTC	298
BE4-M1489	GAGGCTGGGCGCGGTGACTCA	476
BE4-M1490	GACAGAACAGGCTGGGCGCGG	74
BE4-M1491	GAACAGAACAGGCTGGGCGC	257
BE4-M1492	GAGAACAGAACAGGCTGGGCG	465
BE4-M1493	GAAAGAACAGAACAGGCTGGG	444
BE4-M1494	GCTACTTCCTAGAGGGTGTTT	372
BE4-M1495	GAGTCTCTACTTCCTAGAGGG	299
BE4-M1496	GCAGTCTCTACTTCCTAGAG	254
BE4-M1497	GGCAGTCTCTACTTCCTAGA	268
BE4-M1498	GTGGCAGTCTCTACTTCCTAG	322
BE4-M1499	GAATGGCAGTCTCTACTTCCT	417
BE4-M1500	GTGGGACTCAGTTTCCTGATC	371
BE4-M1501	GCCTTCTGGGACTCAGTTTCC	255
BE4-M1502	GACTAAATCCTTCTGGGACTC	272
BE4-M1503	GTAACTGACTAAATCCTTCTG	482
BE4-M1504	GTAACTGACTAAATCCTTCT	541
BE4-M1505	GGTAACTGACTAAATCCTTC	207
BE4-M1506	GACTAGAACAACTTGGGTAAC	218
BE4-M1507	GCATTTAACTAGAACAACTTG	431
BE4-M1508	GCTTTCCAGGCCATTTAACT	663
BE4-M1509	GTGGGCTTCACTGGCTTTCCA	102
BE4-M1510	GCTGGGCTTCACTGGCTTTCC	781
BE4-M1511	GAGACAATCCTGGGCTTCACT	498
BE4-M1512	GTAGACAATCCTGGGCTTCAC	912
BE4-M1513	GATTCCCTGAAAGTTAGAGT	459
BE4-M1514	GTGGATTCCCTGAAAGTTAG	406
BE4-M1515	GATTCATGTGGATTCCCTGAA	611
BE4-M1516	GCACATTCATGTGGATTCCC	836
BE4-M1517	GTTGACCCAGCACATTCATGT	353
BE4-M1518	GTTGACCCAGCACATTCATG	604
BE4-M1519	GTGGTTGACCCAGCACATTCA	667
BE4-M1520	GTCAACTTTGATGGTTGACCC	96
BE4-M1521	GTCCATTTCAACTTTGATGGT	157
BE4-M1522	GTTATCCATTTCAACTTTGAT	523
BE4-M1523	GTTTATCCATTTCAACTTTGA	350
BE4-M1524	GAGGCATCAGCCACCGCATCC	384
BE4-M1525	GGATTACAGGCATCAGCCAC	210
BE4-M1526	GTGCTAGGATTACAGGCATC	432
BE4-M1530	GCCCATCTCGGCCTCCCAAAG	330
BE4-M1531	GCACCCATCTCGGCCTCCCAA	197
BE4-M1532	GCAATCCACCCACCCATCTC	689
BE4-M1533	GAGCAATCCACCCACCCATCT	385
BE4-M1534	GTCTCAAACTCTTGGGCTCA	159
BE4-M1535	GAGGCTGGTCTCAAACTCTTG	130
BE4-M1536	GCAGGCTGGTCTCAAACTCTT	104
BE4-M1540	GTGTCTCACTATGTTGCCCA	1238
BE4-M1541	GGTGTCTCACTATGTTGCCC	353
BE4-M1542	GAGACAGGTGTCTCACTATGT	346
BE4-M1543	GCAGAGACAGGTGTCTCACTA	205
BE4-M1544	GTCAACAGCTGTGACTAGAGG	228
BE4-M1545	GCTCAACAGCTGTGACTAGAG	56
BE4-M1546	GACTCAACAGCTGTGACTAGA	218
BE4-M1547	GAACTCAACAGCTGTGACTAG	768
BE4-M1548	GCTAACTCAACAGCTGTGACT	382
BE4-M1549	GTAAGCCTAACTCAACAGCTG	531
BE4-M1550	GCCTAAGCCTAACTCAACAGC	616
BE4-M1551	GCTGCCTAAGCCTAACTCAAC	655
BE4-M1552	GTCATGCGATCCTCCTGCCTA	900
BE4-M1553	GCCAGGTTCATGCGATCCTCC	217
BE4-M1554	GCTCCACCTCCCAGGTTCATG	169
BE4-M1555	GCCTCCACCTCCCAGGTTCA	116
BE4-M1556	GACGGCCGCCTCCACCTCCCA	466
BE4-M1557	GCATGACTGAGGCTCACGGC	248
BE4-M1558	GTGGCATGACTGAGGCTCAC	593
BE4-M1559	GAGTGGCATGACTGAGGCTCA	364
BE4-M1560	GAGTGCAGTGGCATGACTGA	668
BE4-M1561	GGAGTGCAGTGGCATGACTG	409
BE4-M1562	GTGCCCAGGTTGGAGTGCAGT	534
BE4-M1563	GTTGCCCAGGTTGGAGTGCAG	356
BE4-M1564	GTGTTGCCCAGGTTGGAGTGC	485
BE4-M1565	GCACTCTGTTGCCCAGGTTGG	312
BE4-M1566	GTTCACTCTGTTGCCCAGGTT	714
BE4-M1567	GTTTCACTCTGTTGCCCAGGT	69
BE4-M1568	GGCTTTCACTCTGTTGCCCA	763
BE4-M1569	GCGGCTTTCACTCTGTTGCCC	253
BE4-M1570	GACACCGGCTTTCACTCTGT	181
BE4-M1571	GTCGGACACCGGCTTTCACTC	334
BE4-M1572	GTTCTTTCTCTTTCGGACACC	497
BE4-M1573	GTTTCTTTCTCTTTCGGACAC	144
BE4-M1574	GACATACAACCTAACTTTAAA	468
BE4-M1575	GAAGCACAGTTGAAACTGAGT	181
BE4-M1576	GTTTAAGCACAGTTGAAACTG	290
BE4-M1580	GTTTGGGCTAATTTGATATGT	373
BE4-M1581	GAAACTGAGAAATCATAAATG	402
BE4-M1582	GCTGCTTCCAAATTCCTGACA	141
BE4-M1583	GCTGTGCTGCTTCCAAATTCC	386
BE4-M1584	GCTGGAACCGTCTAGCTGTGC	217
BE4-M1585	GAGCTGGAACCGTCTAGCTG	134
BE4-M1586	GCTGAGCTGGAACCGTCTAGC	41
BE4-M1587	GACCCTGAGCTGGAACCGTCT	220
BE4-M1588	GAGAGACCCTGAGCTGGAAC	725
BE4-M1589	GCTTCATGAGAGACCCTGAGC	71
BE4-M1590	GCAACTTCATGAGAGACCCTG	540
BE4-M1591	GTGCAACTTCATGAGAGACCC	88
BE4-M1592	GTTTCTCTCCTGCCAATATTT	350
BE4-M1593	GCTTCCTATGCCTGCAGCTTC	789
BE4-M1594	GCCAAGTCTTCCTATGCCTGC	339
BE4-M1595	GCAGCCAAGTCTTCCTATGCC	325
BE4-M1596	GAGTGCGCCATCTTGGAAGT	839
BE4-M1597	GTGAGTGCGCCATCTTGGAAG	431
BE4-M1598	GCCACTGAGTGCGCCATCTT	377
BE4-M1599	GAGCCACTGAGTGCGCCATCT	739
BE4-M1600	GCAGCCAAGAGCCACTGAGTG	312
BE4-M1601	GTCCAGCCAAGAGCCACTGAG	94
BE4-M1602	GCCTCCAGCCAAGAGCCACTG	274
BE4-M1603	GGCCTCCAGCCAAGAGCCAC	245
BE4-M1604	GGAACTGAGGCCTCCAGCCA	140
BE4-M1605	GTCCACGCAGCAGGGAACTGA	253
BE4-M1606	GCTCCACGCAGCAGGGAACTG	164
BE4-M1607	GAGCTCCACGCAGCAGGGAAC	524
BE4-M1608	GGGAGAGCTCCACGCAGCAG	591
BE4-M1609	GCAGCTGGAGGGAGAGCTCCA	141
BE4-M1610	GACTCAAGCAGCTGGAGGGAG	46
BE4-M1611	GCCACTCAAGCAGCTGGAGGG	249
BE4-M1612	GTCCACTCAAGCAGCTGGAG	143
BE4-M1613	GAGTCCACTCAAGCAGCTGGA	208
BE4-M1614	GAGTCCACTCAAGCAGCTGG	672
BE4-M1615	GATGAGTCCACTCAAGCAGCT	719
BE4-M1616	GCATGAGTCCACTCAAGCAGC	369
BE4-M1617	GTGTCATGAGTCCACTCAAGC	93
BE4-M1618	GCATGTCATGAGTCCACTCA	300
BE4-M1619	GAGGCCAGCTGCATGTCATG	474
BE4-M1620	GGGAGGCCAGCTGCATGTCA	405
BE4-M1621	GTTGGATCGACTGCTCCAGG	288
BE4-M1622	GATGCTCATTGTTGGATCGAC	590
BE4-M1623	GGCCATGCTCATTGTTGGAT	594
BE4-M1624	GTCATGGCCATGCTCATTGTT	629
BE4-M1625	GTTCATGGCCATGCTCATTGT	618
BE4-M1626	GTAGTTCATGGCCATGCTCAT	905
BE4-M1627	GCTGAGCCTAGTTCATGGCCA	146
BE4-M1628	GGCTTCTGAGCCTAGTTCAT	330
BE4-M1629	GTGGCTTCTGAGCCTAGTTCA	346
BE4-M1630	GACGACAGGGAGTGGCTTCTG	215
BE4-M1631	GAGACGACAGGGAGTGGCTTC	252
BE4-M1632	GTTAATGACTTGCTTCTGATA	478
BE4-M1633	GATAATCCTTTCAGAAGGCAG	291
BE4-M1634	GTGATAATCCTTTCAGAAGGC	356
BE4-M1635	GTCTTCTGTGATAATCCTTTC	184
BE4-M1636	GCTGGCCTAGGCAACATACCA	209
BE4-M1637	GAGGAATTCCAGACTGGCCTA	240
BE4-M1638	GAGCCCAGGAATTCCAGACT	273
BE4-M1639	GTGAGCCCAGGAATTCCAGAC	589
BE4-M1640	GAGACAGGATTGTTTGAGCCC	141
BE4-M1641	GAGGCAGAGACAGGATTGTT	1377
BE4-M1642	GACACTTTGGGAGGCAGAGAC	173
BE4-M1643	GCCCAACACTTTGGGAGGCAG	410
BE4-M1647	GTGCCTGTAATCCCAACACTT	124
BE4-M1648	GCAGGTGCAGTGGCTCATGCC	296
BE4-M1649	GTGACCAGGTGCAGTGGCTCA	309
BE4-M1650	GACCACATGACCAGGTGCAGT	304
BE4-M1651	GACCACATGACCAGGTGCAG	648
BE4-M1652	GATGACCACATGACCAGGTGC	481
BE4-M1653	GAATATGACCACATGACCAGG	432
BE4-M1654	GAGCCTGGGCGACAGAGACTC	144
BE4-M1656	GCATACTCCAGCCTGGGCGAC	383
BE4-M1657	GCCACCATACTCCAGCCTGGG	458
BE4-M1658	GCGCCACCATACTCCAGCCTG	272
BE4-M1659	GACGCCACCATACTCCAGCCT	473
BE4-M1660	GCACGCCACCATACTCCAGCC	388
BE4-M1661	GAGATCACGCCACCATACTCC	379
BE4-M1662	GCTGCAGTGAACTGAGATCA	330
BE4-M1663	GCGGAGGCTGCAGTGAACTG	133
BE4-M1664	GAGGCGGAGGCTGCAGTGAAC	285
BE4-M1665	GTGAACCCGGGAGGCGGAGGC	358
BE4-M1666	GCTTGAACCCGGGAGGCGGA	59
BE4-M1667	GATCGCTTGAACCCGGGAGGC	164
BE4-M1682	GTGGGCATGTTGGCGGGCGCC	757
BE4-M1683	GTAGCTGGGCATGTTGGCGGG	79
BE4-M1684	GATTAGCTGGGCATGTTGGCG	516
BE4-M1685	GAATTAGCTGGGCATGTTGGC	221
BE4-M1686	GAAATTAGCTGGGCATGTTGG	528
BE4-M1690	GATCACCAAATCAGGAGATCG	13
BE4-M1691	GGATCACCAAATCAGGAGAT	540
BE4-M1692	GGGCGGATCACCAAATCAGG	247
BE4-M1693	GTGGGCGGATCACCAAATCA	279
BE4-M1694	GGTGGGCGGATCACCAAATC	390
BE4-M1695	GAAACTTTGGGAGGCCAAGGT	306
BE4-M1696	GAAACTTTGGGAGGCCAAGG	374
BE4-M1697	GTTGAAACTTTGGGAGGCCAA	661
BE4-M1698	GTTGAAACTTTGGGAGGCCA	385
BE4-M1699	GATCGATGGTTGAAACTTTG	420
BE4-M1700	GTGATCGATGGTTGAAACTTT	396
BE4-M1701	GCTGATCGATGGTTGAAACTT	228
BE4-M1702	GCATCAATAAGTTCTGATCGA	170
BE4-M1703	GTACATCAATAAGTTCTGAT	352
BE4-M1704	GATAAGTACATCAATAAGTTC	159
BE4-M1705	GCTACATAAGTACATCAATA	622
BE4-M1706	GCCACCGTGCCTAGCTACATA	354
BE4-M1707	GAGGCACGCGCCACCGTGCCT	253
BE4-M1708	GATTACAGGCACGCGCCACCG	355
BE4-M1709	GGATTACAGGCACGCGCCAC	331
BE4-M1710	GTAGCTGGGATTACAGGCACG	463
BE4-M1713	GTTAACCCTTCCAAGTAGCTG	744
BE4-M1714	GCTTAACCCTTCCAAGTAGCT	489
BE4-M1715	GCCTTAACCCTTCCAAGTAGC	189
BE4-M1716	GCTGCCTTAACCCTTCCAAGT	518
BE4-M1717	GCTCCTGCCTTAACCCTTCCA	401
BE4-M1721	GACTGTAACCTCTGCCTCCCA	712
BE4-M1722	GTCTTGACTCACTGTAACCTC	222
BE4-M1723	GGAGTGCAATGGTATGATCT	567
BE4-M1724	GCAGACTGGAGTGCAATGGTA	270
BE4-M1725	GTGCCCAGACTGGAGTGCAAT	223
BE4-M1726	GTTGCCCAGACTGGAGTGCAA	420
BE4-M1727	GCATTCTGTTGCCCAGACTGG	157
BE4-M1728	GCTCATTCTGTTGCCCAGACT	435
BE4-M1729	GTCTCATTCTGTTGCCCAGAC	492
BE4-M1730	GAGAGTCTCATTCTGTTGCCC	722
BE4-M1731	GAGACAGAGTCTCATTCTGT	800
BE4-M1733	GATGTAACAGATGCTATCCA	1290
BE4-M1734	GTATCTTTGTGAAGATGTAAC	1117
BE4-M1735	GCCACCATGCCCAGCCAAGTC	395
BE4-M1736	GTGAGCCACCATGCCCAGCCA	743
BE4-M1739	GCAGTGCTGGGATTACAGGTG	223
BE4-M1740	GCTCAGTGCTGGGATTACAGG	278
BE4-M1741	GCTCTCAGTGCTGGGATTACA	380
BE4-M1742	GCCTCTCAGTGCTGGGATTAC	136
BE4-M1743	GCCTCAGCCTCTCAGTGCTG	352
BE4-M1744	GTGCCTCAGCCTCTCAGTGCT	609
BE4-M1745	GCTGCCTCAGCCTCTCAGTGC	332
BE4-M1746	GTGCCTGCCTCAGCCTCTCAG	360
BE4-M1747	GTCTGCCTGCCTCAGCCTCTC	535
BE4-M1748	GCTGACCTCAAGTGATCTGCC	166
BE4-M1749	GATTCCTGACCTCAAGTGATC	471
BE4-M1750	GTCTCAAATTCCTGACCTCA	587
BE4-M1751	GCCAGCCTGGTCTCAAATTCC	120
BE4-M1752	GTTCACCATGCTGCCCAGCCT	713
BE4-M1753	GTTTCACCATGCTGCCCAGCC	182
BE4-M1754	GAGGTGCGTGACACCACACCC	490
BE4-M1755	GCAGGTGCGTGACACCACACC	620
BE4-M1756	GTAGCTTGGGAATACAGGTG	281
BE4-M1757	GAGTAGCTTGGGAATACAGG	301
BE4-M1758	GTTAGCTTCCTGAGTAGCTTG	418
BE4-M1759	GCTTAGCTTCCTGAGTAGCTT	579
BE4-M1760	GCCTTAGCTTCCTGAGTAGCT	223
BE4-M1761	GCCTGCCTTAGCTTCCTGAGT	526
BE4-M1762	GTCTCCTGCCTTAGCTTCCTG	431
BE4-M1763	GATTCTCCTGCCTTAGCTTCC	468
BE4-M1764	GCTGGGTTCAAGTGATTCTCC	153
BE4-M1765	GCCTCCACCTCTGGGTTCAAG	402
BE4-M1766	GAACCTCCACCTCTGGGTTCA	192
BE4-M1767	GACTGCAAACCTCCACCTCTG	184
BE4-M1768	GCACTGCAAACCTCCACCTCT	207
BE4-M1769	GTCACTGCAAACCTCCACCTC	325
BE4-M1770	GATGGCACAATCTCAACTCAC	763
BE4-M1771	GCGCCCAGGCTGGAGTGCAAT	170
BE4-M1778	GAGAGTCTCACTCTGTCGCCC	376
BE4-M1779	GACACAGAGTCTCACTCTGT	285
BE4-M1780	GTTTGACACAGAGTCTCACTC	270
BE4-M1781	GCTTATCTCAGCATGCACTA	570
BE4-M1782	GCCGCAATAACAAATTATGAT	320
BE4-M1783	GCCGGCCGCAATAACAAATTA	56
BE4-M1784	GCTGGAGCCACCATGCCCGGC	321
BE4-M1785	GAGGCTGGAGCCACCATGCCC	307
BE4-M1786	GTAGGCTGGAGCCACCATGCC	501
BE4-M1787	GTGCTGGGATTATAGGCTGG	414
BE4-M1788	GAAGTGCTGGGATTATAGGCT	838
BE4-M1789	GAAAGTGCTGGGATTATAGGC	252
BE4-M1790	GACCAAAGTGCTGGGATTAT	285
BE4-M1791	GAACTCCTGACCAAAGTGCTG	402
BE4-M1792	GAACTCCTGACCAAAGTGCT	667
BE4-M1793	GTGAACTCCTGACCAAAGTGC	343
BE4-M1794	GCCTTGAACTCCTGACCAAAG	55
BE4-M1795	GGCCTTGAACTCCTGACCAA	188
BE4-M1796	GCCAGGCTGGCCTTGAACTCC	193
BE4-M1799	GAGTTTCACTATATTGGCCA	187
BE4-M1800	GGAGTTTCACTATATTGGCC	563
BE4-M1801	GACCATGCCCAGGTAATTTCT	77
BE4-M1802	GAGCAACTGCCACCATGCCCA	531
BE4-M1803	GCAGCAACTGCCACCATGCCC	599
BE4-M1804	GATCACCAGCAACTGCCACCA	702
BE4-M1805	GTCAGCCTCCCAAGTAGCTGG	128
BE4-M1813	GCTCTGCTTCCCAGGTTCAAG	167
BE4-M1814	GACCTCTGCTTCCCAGGTTCA	541
BE4-M1815	GACTGCAACCTCTGCTTCCCA	443
BE4-M1816	GCACTGCAACCTCTGCTTCCC	300
BE4-M1818	GTGGTGCAATCTTGGCTCAC	436
BE4-M1819	GAGTGCAGTGGTGCAATCTT	382
BE4-M1820	GGAGTGCAGTGGTGCAATCT	649
BE4-M1831	GTTTCAGACAGAGTCTCACTC	516
BE4-M1832	GATGTAAACTAAGGCAATAAA	535
BE4-M1833	GTGATTCCCTATGTAAACTAA	376
BE4-M1834	GTTGATTCCCTATGTAAACTA	638
BE4-M1835	GTATAAACTTTGATTCCCTA	756
BE4-M1836	GTTCTGTGAACTAGAATCAA	507
BE4-M1837	GAGATTCTGGTTCTGTGAACT	606
BE4-M1838	GTACCTTTATATGAAAGATTC	103
BE4-M1839	GGCCCTCTAATACCTTTATA	104
BE4-M1840	GAGGCATGAGCCACCACACTG	615
BE4-M1841	GCAGGCATGAGCCACCACACT	675
BE4-M1842	GACAGGCATGAGCCACCACAC	330
BE4-M1843	GATGCTGGGATTACAGGCATG	247
BE4-M1844	GATATGCTGGGATTACAGGCA	542
BE4-M1845	GTCCCAATATGCTGGGATTAC	123
BE4-M1846	GCTCAGCCTCCCAATATGCTG	363
BE4-M1847	GCCTCAGCCTCCCAATATGCT	192
BE4-M1848	GTCCTCAGCCTCCCAATATGC	1004
BE4-M1849	GCCCTCCTCAGCCTCCCAATA	214
BE4-M1850	GCTGGCCTCAAACTCCTAAAG	649
BE4-M1851	GGCTGGCCTCAAACTCCTAA	67
BE4-M1852	GCTCACTATGTTGCCTAGGCT	383
BE4-M1853	GTCTCACTATGTTGCCTAGGC	404
BE4-M1854	GAGGTCTCACTATGTTGCCTA	687
BE4-M1855	GAAGGTCTCACTATGTTGCCT	460
BE4-M1856	GAGACAAGGTCTCACTATGT	644
BE4-M1857	GTAGAGACAAGGTCTCACTA	566
BE4-M1858	GCACCATGCCCAGCTAATGTT	73
BE4-M1859	GCCACCATGCCCAGCTAATGT	467
BE4-M1860	GATGCCACCATGCCCAGCTAA	687
BE4-M1861	GAGGCACATGCCACCATGCCC	236
BE4-M1862	GACTACAGGCACATGCCACCA	352
BE4-M1863	GTGGGCTCAAGTGATCCTCC	570
BE4-M1864	GTTGAACCTCGTGGGCTCAAG	699
BE4-M1865	GATTGAACCTCGTGGGCTCA	653
BE4-M1866	GAACCTGGATTGAACCTCGTG	642
BE4-M1867	GCAACCTGGATTGAACCTCGT	132
BE4-M1868	GCAACCTGGATTGAACCTCG	263
BE4-M1869	GCTGCAACCTGGATTGAACCT	711
BE4-M1870	GTGGCTTACTGCAACCTGGAT	362
BE4-M1871	GATCATGGCTTACTGCAACCT	348
BE4-M1872	GATCATGGCTTACTGCAACC	600
BE4-M1873	GTGGCAGGATCATGGCTTAC	732
BE4-M1874	GAGTGCAGTGGCAGGATCAT	262
BE4-M1875	GGAGTGCAGTGGCAGGATCA	527
BE4-M1876	GCAAACTGGAGTGCAGTGGCA	434
BE4-M1877	GCCAAACTGGAGTGCAGTGGC	323
BE4-M1878	GTACCCAAACTGGAGTGCAGT	200
BE4-M1879	GTTACCCAAACTGGAGTGCAG	232
BE4-M1880	GTGTTACCCAAACTGGAGTGC	350
BE4-M1881	GCGCTCTGTTACCCAAACTGG	72
BE4-M1882	GTTCGCTCTGTTACCCAAACT	435
BE4-M1883	GCTTCGCTCTGTTACCCAAAC	141
BE4-M1884	GTTTGAGACATAGCTTCGCTC	186
BE4-M1885	GACCACACTTGGCCTGCATTT	126
BE4-M1886	GATATGCCACCACACTTGGCC	250
BE4-M1887	GTCCCAAAGTGTTGTGATTAT	299
BE4-M1892	GTCAAGCAATCCTCCCACCTC	77
BE4-M1893	GAGGCTGGTCTTGAACTCTTG	262
BE4-M1894	GTAGGCTGGTCTTGAACTCTT	339
BE4-M1895	GCTAGGCTGGTCTTGAACTCT	340
BE4-M1896	GTGTGTTACCTAGGCTGGTCT	823
BE4-M1897	GCTTACTGTGTTACCTAGGCT	263
BE4-M1898	GTCTTACTGTGTTACCTAGGC	233
BE4-M1899	GGGTCTTACTGTGTTACCTA	799
BE4-M1900	GAAGCACTCACCACCATGCCA	654
BE4-M1901	GAAAGCACTCACCACCATGCC	321
BE4-M1902	GTCAAGCAATCTTCCCATCTC	296
BE4-M1903	GCCTCAAACTCTGAGGCTCA	97
BE4-M1904	GACTGCAGCCTCAAACTCTGA	263
BE4-M1905	GCACTGCAGCCTCAAACTCTG	166
BE4-M1906	GCCCACTGCAGCCTCAAACTC	217
BE4-M1907	GAGCGATCACGGCCCACTGC	210
BE4-M1908	GTGGAGCGATCACGGCCCAC	956
BE4-M1909	GCGATCAGTGGAGCGATCAC	258
BE4-M1910	GAGCGATCAGTGGAGCGATCA	315
BE4-M1911	GCTCACTTTAGAGCGATCAGT	126
BE4-M1912	GTCTCACTTTAGAGCGATCAG	932
BE4-M1913	GGTCTCACTTTAGAGCGATC	463
BE4-M1914	GAGACAGGGTCTCACTTTAG	378
BE4-M1915	GTTGAGACAGGGTCTCACTTT	81
BE4-M1916	GAGATCAAAGTCTTATTGAA	355
BE4-M1917	GTATCTGAAGATCAGATCAAA	181
BE4-M1918	GTAATCATGTATCTGAAGATC	678
BE4-M1919	GTTTAGCAGTGAAGATAATCA	606
BE4-M1920	GAACACAAATTTAGCAGTGA	638
BE4-M1921	GAGAGAACACAAATTTAGCAG	495
BE4-M1922	GAGGCCAGAGAACACAAATTT	425
BE4-M1923	GCACAGCATAATCATTAAGGT	130
BE4-M1924	GACACAGCATAATCATTAAGG	1108
BE4-M1925	GAGACACAGCATAATCATTAA	350
BE4-M1926	GCAGACACAGCATAATCATTA	393
BE4-M1927	GTGTACTGTAAAGAGTCATGA	884
BE4-M1928	GACTTGTACTGTAAAGAGTCA	976
BE4-M1929	GTCAGCCTGGACAACGTAGTG	243
BE4-M1930	GATCAGCCTGGACAACGTAG	1088
BE4-M1931	GAGATCAGCCTGGACAACGT	1067
BE4-M1932	GAGCCCAGGAGTATGAGATC	482
BE4-M1933	GATTGCTTGAGCCCAGGAGTA	271
BE4-M1934	GGAGGCAGAGGTGGGTGGAT	391
BE4-M1942	GTGACTGTAATCCCAGCACTT	123
BE4-M1943	GTGGCTCATGACTGTAATCCC	249
BE4-M1944	GCAGGCATGTTGGCTCATGAC	316
BE4-M1945	GTGCCCAGGCATGTTGGCTCA	381
BE4-M1946	GCTGTACTGCCCAGGCATGTT	584
BE4-M1947	GCCTGTACTGCCCAGGCATGT	68
BE4-M1948	GAAACCTGTACTGCCCAGGCA	131
BE4-M1949	GCACTCCAGCCTCGGCAACA	607
BE4-M1950	GTGCCATTGCACTCCAGCCTC	190
BE4-M1952	GTGAGCCAAGATTGTGCCAT	843
BE4-M1953	GCAGACTTTGTGGTGAGCCA	536
BE4-M1954	GGGAGGCAGACTTTGTGGTG	341
BE4-M1955	GAACCTGGGAGGCAGACTTTG	170
BE4-M1956	GTGAACCTGGGAGGCAGACTT	235
BE4-M1969	GTGGCACATGCCTGTAATCCC	440
BE4-M1970	GTGGGCGTGGTGGCACATGCC	184
BE4-M1971	GTAGCTGGGCGTGGTGGCACA	321
BE4-M1973	GAACCAGCCTGGCCAACATGG	399
BE4-M1974	GAAACCAGCCTGGCCAACAT	103
BE4-M1975	GCGAAACCAGCCTGGCCAACA	456
BE4-M1976	GCAGCAGTTCGAAACCAGCCT	307
BE4-M1977	GTCAGCAGTTCGAAACCAGCC	215
BE4-M1978	GAGGTCAGCAGTTCGAAACC	259
BE4-M1979	GATCACCTGAGGTCAGCAGTT	550
BE4-M1980	GCAGATCACCTGAGGTCAGC	634
BE4-M1991	GTGGGCATGGTGGCTCATGCC	209
BE4-M1992	GCAGCTGGGCATGGTGGCTCA	711
BE4-M1993	GTACTACAGCTGGGCATGGT	436
BE4-M1994	GTGTACTACAGCTGGGCATGG	355
BE4-M1995	GCCTGTACTACAGCTGGGCAT	879
BE4-M1996	GACCTGTACTACAGCTGGGCA	166
BE4-M1997	GCACATTAATAAAGAAAGGA	253
BE4-M1998	GCATGCACATTAATAAAGAAA	178
BE4-M1999	GCCATGCACATTAATAAAGAA	16
BE4-M2000	GACTTCCATGCACATTAATAA	295
BE4-M2001	GTCAACAAAGGCTAGTGTTGT	363
BE4-M2002	GTTGTCAACAAAGGCTAGTGT	1328
BE4-M2003	GCACTTGTCAACAAAGGCTAG	326
BE4-M2004	GACACTTGTCAACAAAGGCT	91
BE4-M2005	GAGAGACACTTGTCAACAAA	70
BE4-M2006	GAGAGAGACACTTGTCAACAA	126
BE4-M2007	GAGGAACCCAAGAGAGACACT	211
BE4-M2008	GACACAAAGAAGGAACCCAAG	429
BE4-M2009	GGACACAAAGAAGGAACCCA	487
BE4-M2010	GAAATTCAGTGGAGGACACAA	188
BE4-M2011	GAATTAAGCAAGCACAACAAA	992
BE4-M2012	GATTCCCAGGGAATTAAGCA	297
BE4-M2013	GAGGAACAGTCTGATTCCCAG	144
BE4-M2014	GCAGGAACAGTCTGATTCCCA	483
BE4-M2015	GTCAGGAACAGTCTGATTCCC	836
BE4-M2016	GTCATCCGATCAGGAACAGTC	785
BE4-M2017	GAATGTCATCCGATCAGGAAC	296
BE4-M2018	GAATTAACCAGAAATGTCATC	263
BE4-M2019	GTGCCAACTAAAGAATTAACC	245
BE4-M2020	GCGTTTCCTGTGTCTATTTCC	605
BE4-M2021	GAAACTGACCACGTTTCCTG	709
BE4-M2022	GCAGAAACTGACCACGTTTCC	367
BE4-M2023	GCCAGAATCAGAAACTGACCA	71
BE4-M2024	GTCAACGCCAGAATCAGAAAC	99
BE4-M2025	GGTCTCTCAACGCCAGAATC	462
BE4-M2026	GCCCACTGAGAGAGAGGAAA	197
BE4-M2027	GCTGTCGCCCACTGAGAGAGA	247
BE4-M2028	GTCTGTCGCCCACTGAGAGAG	268
BE4-M2029	GCATCTGTCGCCCACTGAGAG	498
BE4-M2030	GCGCATCTGTCGCCCACTGAG	244
BE4-M2031	GTTCGCATCTGTCGCCCACTG	625
BE4-M2032	GCTTTCGCATCTGTCGCCCAC	494
BE4-M2033	GCTCGTTTCTTTCGCATCTGT	544
BE4-M2034	GAACTCGTTTCTTTCGCATC	694
BE4-M2035	GCACTGGAACTCGTTTCTTT	377
BE4-M2036	GCCCGTCTTGGCACTGGAACT	283
BE4-M2037	GCATTTCCCGTCTTGGCACT	582
BE4-M2038	GTGCATTTCCCGTCTTGGCAC	883
BE4-M2039	GGAGATGCATTTCCCGTCTT	631
BE4-M2040	GCAGACCCACTTGTAGGAGA	235
BE4-M2041	GATCGCAGACCCACTTGTAGG	550
BE4-M2042	GCCATCGCAGACCCACTTGTA	314
BE4-M2043	GCCATCGCAGACCCACTTGT	421
BE4-M2044	GCTGCCATCGCAGACCCACT	123
BE4-M2045	GCACTCAGCGCTGCCATCGC	518
BE4-M2046	GCTGGCACTCAGCGCTGCCAT	190
BE4-M2047	GCCATCCTGGCACTCAGCGC	282
BE4-M2048	GAGAGCCATCCTGGCACTCAG	355
BE4-M2049	GTCAGAGCCATCCTGGCACTC	561
BE4-M2050	GGACTCATCAGAGCCATCCT	665
BE4-M2051	GGGACTCATCAGAGCCATCC	350
BE4-M2052	GCGTCTCCTGGGACTCATCAG	420
BE4-M2053	GCACGTCTCCTGGGACTCATC	981
BE4-M2054	GACTCACAGCACGTCTCCTG	841
BE4-M2055	GGACTCACAGCACGTCTCCT	966
BE4-M2056	GGGACTCACAGCACGTCTCC	455
BE4-M2057	GATGCATATCATGCCCAAAGG	840
BE4-M2058	GAATGCATATCATGCCCAAAG	707
BE4-M2059	GAAATGCATATCATGCCCAAA	257
BE4-M2060	GTAAATGCATATCATGCCCAA	941
BE4-M2061	GTGGCCAACATGGCGAGACCC	556
BE4-M2062	GCCAGCCTGGCCAACATGGCG	251
BE4-M2066	GAGACCAGAAATTCAAGACC	864
BE4-M2067	GCCAGCGGATCACTTGAGACC	152
BE4-M2068	GCGAGGCCAGCGGATCACTTG	625
BE4-M2069	GCCGAGGCCAGCGGATCACT	16
BE4-M2076	GCACAGGCCAGGCGTGGTGCC	544
BE4-M2077	GTGTCACAGGCCAGGCGTGG	472
BE4-M2078	GTCGTGTCACAGGCCAGGCGT	514
BE4-M2079	GATCGTGTCACAGGCCAGGCG	340
BE4-M2080	GAATCGTGTCACAGGCCAGG	292
BE4-M2081	GAAGAATCGTGTCACAGGCCA	248
BE4-M2082	GTAAGAATCGTGTCACAGGCC	221
BE4-M2083	GCCCACCTCCTAATTCATGAT	529
BE4-M2084	GAGCCATTTAATGGCTTTAA	434
BE4-M2085	GAGAGCCATTTAATGGCTTTA	186
BE4-M2086	GAAACAATAGAGCCATTTAAT	994
BE4-M2087	GCACTGAGCTGGTTAATTTCA	454
BE4-M2088	GCAGCATTGCAGATGTATTAA	274
BE4-M2089	GTGGCCACACAGCATTGCAGA	436
BE4-M2090	GTGGTGGCCACACAGCATTGC	328
BE4-M2091	GTGGAACAAGATAGAGGTGGT	918
BE4-M2092	GTTGGAACAAGATAGAGGTGG	497
BE4-M2093	GAAAGACATTAGGTTATGCAA	600
BE4-M2094	GCCAGCCTGGGTGATGGAACG	301
BE4-M2095	GCTCCAGCCTGGGTGATGGAA	85
BE4-M2096	GTGCACTCCAGCCTGGGTGAT	434
BE4-M2097	GCTGCACTCCAGCCTGGGTGA	325
BE4-M2103	GTGAGCTGAGATCACACCAC	525
BE4-M2106	GTGAACCTGGGAGGCGGAGGT	120
BE4-M2107	GCGTGAACCTGGGAGGCGGA	82
BE4-M2108	GATGGCGTGAACCTGGGAGGC	185
BE4-M2109	GATGGCGTGAACCTGGGAGG	781
BE4-M2110	GAGGATGGCGTGAACCTGGGA	275
BE4-M2111	GCTGAGGCAGGAGGATGGCG	66
BE4-M2112	GAGGCTGAGGCAGGAGGATGG	109
BE4-M2114	GGGAGGCTGAGGCAGGAGGA	566
BE4-M2124	GTAGCCGGATGTGGTGGAGGG	91
BE4-M2125	GATTAGCCGGATGTGGTGGAG	327
BE4-M2126	GAATTAGCCGGATGTGGTGGA	274
BE4-M2127	GAAATTAGCCGGATGTGGTGG	400
BE4-M2128	GACCATCCCGGCTAACATGG	380
BE4-M2129	GAGACCATCCCGGCTAACAT	324
BE4-M2130	GCGAGACCATCCCGGCTAACA	316
BE4-M2133	GCGGAGGCAGGTGGATCACGA	147
BE4-M2134	GCGGAGGCAGGTGGATCACG	376
BE4-M2135	GAGGCGGAGGCAGGTGGATCA	308
BE4-M2136	GCACTTTGGGAGGCGGAGGC	78
BE4-M2137	GCCAGCACTTTGGGAGGCGGA	6
BE4-M2138	GCCAGCACTTTGGGAGGCGG	87
BE4-M2139	GATGCCAGCACTTTGGGAGGC	182
BE4-M2140	GAATGCCAGCACTTTGGGAGG	171
BE4-M2141	GTAATGCCAGCACTTTGGGA	258
BE4-M2142	GTGTAATGCCAGCACTTTGGG	199
BE4-M2143	GCGCCTGTAATGCCAGCACTT	164
BE4-M2145	GATGGTGGCTCACGCCTGTAA	80
BE4-M2146	GCGGGCATGGTGGCTCACGCC	219
BE4-M2147	GAGGCCGGGCATGGTGGCTCA	64
BE4-M2148	GCCAGCCTGGGCAACAGAATT	169
BE4-M2149	GTGGACTCCAGCCTGGGCAAC	217
BE4-M2150	GTACCACTGGACTCCAGCCTG	471
BE4-M2151	GTACCACTGGACTCCAGCCT	544
BE4-M2152	GGTACCACTGGACTCCAGCC	653
BE4-M2153	GAGGCTGCAGTGAAGTATGAT	852
BE4-M2154	GAAGGCTGCAGTGAAGTATGA	398
BE4-M2155	GTCAAGGCTGCAGTGAAGTA	485
BE4-M2156	GAGAGGTCAAGGCTGCAGTGA	364
BE4-M2157	GCCCAAGAGGTCAAGGCTGC	217
BE4-M2158	GTGAGCCCAAGAGGTCAAGGC	103
BE4-M2159	GACTTGAGCCCAAGAGGTCAA	147
BE4-M2160	GAGAATCACTTGAGCCCAAGA	246
BE4-M2161	GAGAATCACTTGAGCCCAAG	372
BE4-M2162	GCGAGGCAAGAGAATCACTTG	264
BE4-M2163	GTTCGAGGCAAGAGAATCACT	792
BE4-M2164	GCCAATACTTTGGGAGTTCGA	219
BE4-M2165	GCCCAATACTTTGGGAGTTCG	304
BE4-M2166	GATCCCAATACTTTGGGAGTT	545
BE4-M2167	GTGTAATCCCAATACTTTGGG	249
BE4-M2168	GCACCTGTAATCCCAATACTT	176
BE4-M2169	GTGAGTGCGGTGGCTCACACC	135
BE4-M2170	GGACATTAGGCTGAGTGCGG	192
BE4-M2171	GCTGGACATTAGGCTGAGTGC	408
BE4-M2172	GACTGGACATTAGGCTGAGTG	303
BE4-M2173	GAAACTGGACATTAGGCTGAG	679
BE4-M2174	GAGGGCATTTAAATGGAGCT	483
BE4-M2175	GCAAGCCATTGTGCCCGGCCA	117
BE4-M2176	GAGACACAAGCCATTGTGCCC	670
BE4-M2177	GCAGACACAAGCCATTGTGCC	629
BE4-M2178	GACTACAGACACAAGCCATTG	692
BE4-M2179	GGACTACAGACACAAGCCAT	504
BE4-M2180	GTAGCTGGGACTACAGACACA	307
BE4-M2185	GTCTGCCTCAGCCTCCCAAGT	492
BE4-M2186	GCTTTCTGCCTCAGCCTCCCA	261
BE4-M2187	GTCTTTCTGCCTTTCTGCCTC	543
BE4-M2188	GAAGCAATCTTTCTGCCTTTC	564
BE4-M2189	GCAAACTCCTGGGCTTTATAA	154
BE4-M2190	GAGGTGGCCCTCAAACTCCTG	284
BE4-M2191	GCAGGTGGCCCTCAAACTCCT	335
BE4-M2192	GTCTAGCTATGCCACCCAGGT	574
BE4-M2193	GTCTAGCTATGCCACCCAGG	150
BE4-M2194	GAGGTCTAGCTATGCCACCCA	329
BE4-M2195	GAGGTCTAGCTATGCCACCC	855
BE4-M2207	GCACAGCTTGCAGTGAGCTG	346
BE4-M2208	GAGGCACAGCTTGCAGTGAGC	245
BE4-M2209	GAGGAGGCACAGCTTGCAGTG	280
BE4-M2210	GACCCAGGAGGCACAGCTTGC	95
BE4-M2211	GTGAACCCAGGAGGCACAGCT	73
BE4-M2225	GTAGTGGGCGCCTGTAGTCCC	346
BE4-M2226	GTGGGCGTGGTAGTGGGCGCC	432
BE4-M2227	GTAGCTGGGCGTGGTAGTGGG	19
BE4-M2228	GATTAGCTGGGCGTGGTAGTG	466
BE4-M2229	GAATTAGCTGGGCGTGGTAGT	454
BE4-M2230	GAAATTAGCTGGGCGTGGTAG	532
BE4-M2231	GACCATCCTGGCTAACGTGG	784
BE4-M2232	GAGACCATCCTGGCTAACGT	499
BE4-M2233	GTGAGACCATCCTGGCTAACG	367
BE4-M2234	GATTGAGACCATCCTGGCTAA	377
BE4-M2235	GATCACGAGGTCAGGAGATTG	104
BE4-M2237	GTGGCGGATCACGAGGTCAGG	421
BE4-M2238	GCTGGCGGATCACGAGGTCA	888
BE4-M2239	GAGCTGGCGGATCACGAGGTC	413
BE4-M2240	GCCAAAGCTGGCGGATCACGA	352
BE4-M2241	GCCAAAGCTGGCGGATCACG	157
BE4-M2242	GAGGCCAAAGCTGGCGGATCA	502
BE4-M2243	GACACTTTGGGAGGCCAAAGC	361
BE4-M2244	GCCAACACTTTGGGAGGCCAA	225
BE4-M2247	GCGCCTGTAATCCCAACACTT	300
BE4-M2248	GCGGGCTCAGTGGCTCACGCC	334
BE4-M2249	GAGGCATGAGCCACCATGCCT	188
BE4-M2250	GTAGGCATGAGCCACCATGCC	130
BE4-M2251	GATTCTAGGCATGAGCCACCA	275
BE4-M2252	GTGCTGGGATTCTAGGCATG	833
BE4-M2253	GAAGTGCTGGGATTCTAGGCA	459
BE4-M2254	GTCCCAAAGTGCTGGGATTCT	247
BE4-M2257	GACCTCAGCTTCCCAAAGTGC	272
BE4-M2258	GCCTACCTCAGCTTCCCAAAG	305
BE4-M2259	GCGCCTACCTCAGCTTCCCAA	207
BE4-M2260	GACTCATGGCCTCAAGTGATC	436
BE4-M2261	GCTCAAACTCATGGCCTCAAG	95
BE4-M2262	GTCTCAAACTCATGGCCTCA	339
BE4-M2263	GCAGGCTGGTCTCAAACTCAT	152
BE4-M2264	GCAGGCTGGTCTCAAACTCA	148
BE4-M2265	GTTCATCATGTTGAGCAGGCT	417
BE4-M2266	GTTTCATCATGTTGAGCAGGC	258
BE4-M2267	GAAGTTTCATCATGTTGAGCA	402
BE4-M2268	GAAGTTTCATCATGTTGAGC	656
BE4-M2273	GAAAGTGCTGGGATTACAGG	133
BE4-M2274	GCTCGGCCTCTGAAAGTGCTG	130
BE4-M2275	GCCTCGGCCTCTGAAAGTGCT	285
BE4-M2276	GCCTCGGCCTCTGAAAGTGC	312
BE4-M2277	GCCTGCCTCGGCCTCTGAAAG	241
BE4-M2278	GCTCCTGCCTCGGCCTCTGAA	344
BE4-M2279	GATCCTCCTGCCTCGGCCTC	399
BE4-M2280	GCCTCATGATCCTCCTGCCTC	472
BE4-M2281	GACCTCATGATCCTCCTGCCT	721
BE4-M2282	GTCCTGACCTCATGATCCTCC	618
BE4-M2287	GAGGCACCCGCCACCACGCCT	349
BE4-M2303	GCACGATCTTGGCTCACTGCA	695
BE4-M2305	GAGTACAGTGGCACGATCTT	595
BE4-M2306	GGAGTACAGTGGCACGATCT	1009
BE4-M2307	GCAGGCTGGAGTACAGTGGCA	469
BE4-M2315	GAGAGTCTTGCTCTGTCGCCC	138
BE4-M2316	GAGACAGAGTCTTGCTCTGT	237
BE4-M2318	GCCAATCCTGTCTTTGCAAA	131
BE4-M2319	GTGCCAATCCTGTCTTTGCAA	339
BE4-M2320	GGCCTTGCCAATCCTGTCTT	196
BE4-M2321	GCCCACTGGCCTTGCCAATCC	249
BE4-M2322	GTGGGTGGCAGAGTGAGACTC	617
BE4-M2323	GCCAGCCTGGGTGGCAGAGTG	205
BE4-M2324	GCTCCAGCCTGGGTGGCAGAG	240
BE4-M2325	GCACTCCAGCCTGGGTGGCAG	371
BE4-M2327	GCATTGCACTCCAGCCTGGGT	64
BE4-M2330	GCTGCCATTGCACTCCAGCCT	349
BE4-M2331	GCCTGCCATTGCACTCCAGCC	603
BE4-M2332	GAGATCCTGCCATTGCACTCC	497
BE4-M2333	GTGAGCCGAGATCCTGCCAT	403
BE4-M2334	GTTGCGGTGAGCCGAGATCC	443
BE4-M2335	GAACCTGGGAGGAGGAGGTTG	468
BE4-M2336	GTTAACCTGGGAGGAGGAGGT	222
BE4-M2337	GACTTTAACCTGGGAGGAGGA	107
BE4-M2338	GATCACTTTAACCTGGGAGGA	145
BE4-M2339	GAATCACTTTAACCTGGGAGG	89
BE4-M2340	GAGAATCACTTTAACCTGGGA	112
BE4-M2341	GAGAATCACTTTAACCTGGG	222
BE4-M2352	GTGGCCAATATAGTGAAACCC	756
BE4-M2353	GACCAGCCTGGCCAATATAG	491
BE4-M2354	GAAGACCAGCCTGGCCAATAT	494
BE4-M2355	GTGGATCACGTGAGGTCAGG	758
BE4-M2356	GGTGGATCACGTGAGGTCAG	431
BE4-M2357	GAAGGCGGGTGGATCACGTGA	123
BE4-M2358	GCAAGGCGGGTGGATCACGTG	424
BE4-M2359	GCCAAGGCGGGTGGATCACG	119
BE4-M2360	GAGGCCAAGGCGGGTGGATCA	429
BE4-M2369	GCGAGCACAGTGGCTCACGCC	337
BE4-M2370	GAGGCCGAGCACAGTGGCTCA	632
BE4-M2371	GCCACTGAGGCCGAGCACAGT	208
BE4-M2372	GCCCACTGAGGCCGAGCACAG	48
BE4-M2373	GACCCACTGAGGCCGAGCAC	207
BE4-M2374	GGAAAGACCCACTGAGGCCG	32
BE4-M2375	GCACTCAAAGGAAAGACCCAC	326
BE4-M2376	GTGAACTGTCACTCAAAGGAA	218
BE4-M2377	GCACTACAGAAGAGACAGGAT	356
BE4-M2378	GCAGACACTACAGAAGAGACA	140
BE4-M2379	GACAGACACTACAGAAGAGAC	632
BE4-M2380	GGTGACAGACACTACAGAAG	91
BE4-M2381	GCAGGTGACAGACACTACAGA	315
BE4-M2382	GTTGCAGGTGACAGACACTAC	705
BE4-M2383	GAGGAATGCAGCGGTTGACAC	486
BE4-M2384	GAACTGAGGAATGCAGCGGT	641
BE4-M2385	GCCAGAACTGAGGAATGCAGC	210
BE4-M2386	GTCCAGAACTGAGGAATGCAG	633
BE4-M2387	GCCTCCAGAACTGAGGAATGC	329
BE4-M2388	GCACCTCCAGAACTGAGGAA	154
BE4-M2389	GCATCGCACCTCCAGAACTGA	126
BE4-M2390	GCCATCGCACCTCCAGAACTG	360
BE4-M2391	GGCCATCGCACCTCCAGAAC	523
BE4-M2392	GCACTTGGCCATCGCACCTCC	1022
BE4-M2393	GTCGCAGTCCACTTGGCCAT	319
BE4-M2394	GAGCCGTTGTCGCAGTCCACT	535
BE4-M2395	GCTCGTCTGAGCCGTTGTCGC	405
BE4-M2396	GTTGCTCGTCTGAGCCGTTGT	161
BE4-M2397	GCCTTGCTCGTCTGAGCCGT	352
BE4-M2398	GACAGCCTTGCTCGTCTGAGC	467
BE4-M2399	GACGACAGCCTTGCTCGTCTG	433
BE4-M2400	GTTACGACAGCCTTGCTCGTC	459
BE4-M2401	GACACTTACGACAGCCTTGCT	531
BE4-M2402	GGCCACACTTACGACAGCCT	361
BE4-M2403	GGCAGGGCCACACTTACGAC	195
BE4-M2404	GCAAAGGCAGGGCCACACTTA	673
BE4-M2405	GAGGCTCAATAGCAAAGGCAG	175
BE4-M2406	GTAGGCTCAATAGCAAAGGCA	487
BE4-M2407	GATAGGCTCAATAGCAAAGGC	78
BE4-M2408	GAGGACTCAGATAGGCTCAAT	464
BE4-M2409	GTTGCAGCTCGAGCAGGACCC	539
BE4-M2410	GCTGCCTTGCAGCTCGAGCA	839
BE4-M2411	GAGCTGCCTTGCAGCTCGAGC	4
BE4-M2412	GGCAGCTGCCTTGCAGCTCG	220
BE4-M2413	GAGGGCGGAAGAGGCTTGGTA	395
BE4-M2414	GTAATGCCTCCTGGTCAAGGG	168
BE4-M2415	GTAATGCCTCCTGGTCAAGG	361
BE4-M2416	GTGTAATGCCTCCTGGTCAAG	553
BE4-M2417	GCCCACTTTGTAATGCCTCCT	599
BE4-M2418	GCGTGACAAACCCGAAGAGGT	185
BE4-M2419	GTGCGTGACAAACCCGAAGA	298
BE4-M2420	GTGTGCGTGACAAACCCGAAG	154
BE4-M2421	GACTGTGCGTGACAAACCCGA	106
BE4-M2422	GCTGACTGTGCGTGACAAACC	182
BE4-M2423	GACAGCCTCCCTGACTGTGCG	335
BE4-M2424	GGACAGCCTCCCTGACTGTG	1216
BE4-M2425	GAGGGACAGCCTCCCTGACTG	344
BE4-M2426	GCAGGGACAGCCTCCCTGAC	167
BE4-M2427	GCTCGGCAGGGACAGCCTCCC	414
BE4-M2428	GGCTAGCCCTCGGCAGGGAC	141
BE4-M2429	GAGGTGGCTAGCCCTCGGCAG	303
BE4-M2430	GCAGGTGGCTAGCCCTCGGCA	623
BE4-M2431	GTGCCAGGTGGCTAGCCCTC	259
BE4-M2432	GTGTGCCAGGTGGCTAGCCCT	598
BE4-M2433	GTGCCAGTGTGTGTGCCAGGT	86
BE4-M2434	GTTGCCAGTGTGTGTGCCAGG	197
BE4-M2435	GCTTGCCAGTGTGTGTGCCA	513
BE4-M2436	GGCTTGCCAGTGTGTGTGCC	88
BE4-M2437	GCAGCGGCTTGCCAGTGTGTG	42
BE4-M2438	GCACAGCGGCTTGCCAGTGTG	208
BE4-M2439	GATCACAGCGGCTTGCCAGTG	611
BE4-M2440	GAATCACAGCGGCTTGCCAG	774
BE4-M2441	GGGAATCACAGCGGCTTGCC	172
BE4-M2442	GCAGCGGGAATCACAGCGGCT	115
BE4-M2443	GCGACCAGCGGGAATCACAGC	135
BE4-M2444	GACGACCAGCGGGAATCACAG	254
BE4-M2445	GTCACGACCAGCGGGAATCAC	97
BE4-M2446	GTCACTATGTGTTCAGCCTCA	869
BE4-M2447	GCAAGCGTCACTATGTGTTC	459
BE4-M2448	GGCTAGCAAGCGTCACTATG	421
BE4-M2449	GTTGGCTAGCAAGCGTCACTA	264
BE4-M2450	GATTGAGGCTTGGCTAGCAAG	291
BE4-M2451	GTGGGTCATTGAGGCTTGGCT	508
BE4-M2452	GTTACGTGGGTCATTGAGGCT	577
BE4-M2453	GCATGTTACGTGGGTCATTGA	785
BE4-M2454	GCTTCATGTTACGTGGGTCAT	306
BE4-M2455	GCTCCTTGGCAGAACTTTCT	25
BE4-M2456	GTGCTCCTTGGCAGAACTTTC	250
BE4-M2457	GTCTTGGCCTTGCTCCTTGGC	235
BE4-M2458	GATTCTTGGCCTTGCTCCTT	906
BE4-M2459	GGATTCTTGGCCTTGCTCCT	592
BE4-M2460	GCCCTTCGGGATTCTTGGCCT	309
BE4-M2461	GCATTTCCCTTCGGGATTCTT	128
BE4-M2462	GCCATTTCCCTTCGGGATTCT	362
BE4-M2463	GTCAAAGTCCATTTCCCTTCG	279
BE4-M2464	GCTTCAAAGTCCATTTCCCTT	280
BE4-M2465	GAAGAAGACGCCCAGCTTCAA	323
BE4-M2466	GAGACAGCCAAGAAGACGCCC	193
BE4-M2467	GTGTGCCACTTGTATTAAGAC	482
BE4-M2468	GCTCAAGACTTTGAATTTCGG	420
BE4-M2469	GCTCAAGACTTTGAATTTCG	201
BE4-M2470	GTGCTCAAGACTTTGAATTTC	367
BE4-M2471	GTGCTCAAGACTTTGAATTT	584
BE4-M2472	GATTTCGGGTGCTCAAGACTT	629
BE4-M2473	GAGACGTTTCAGAATTTCGGG	68
BE4-M2474	GCAAGACGTTTCAGAATTTCG	341
BE4-M2475	GTCAAGACGTTTCAGAATTTC	152
BE4-M2476	GCTCAAGACGTTTCAGAATTT	288
BE4-M2477	GTCAGTGCTCAAGACGTTTC	301
BE4-M2478	GCTTCTAAAGGTCAGTGCTCA	352
BE4-M2479	GCATTTCCTTCTAAAGGTCAG	267
BE4-M2480	GAGCATTTCCTTCTAAAGGTC	293
BE4-M2481	GAATAAGCATTTCCTTCTAAA	667
BE4-M2482	GCAATAAGCATTTCCTTCTAA	90
BE4-M2483	GATTAGGACTCCACACTCAGT	464
BE4-M2484	GTTCCTTTGGTTCGGTCAGCC	669
BE4-M2485	GTGCTTTCCTTTGGTTCGGTC	495
BE4-M2486	GTTATTGCTTTCCTTTGGTTC	699
BE4-M2487	GTTTATTGCTTTCCTTTGGTT	245
BE4-M2488	GCCACCGTGCCTGACCCTATC	478
BE4-M2489	GACCCGCCTCAGCCTCTCAAA	55
BE4-M2492	GCTCTCGAACTCCTGACCTCA	475
BE4-M2493	GCCAGGCTGCTCTCGAACTCC	80
BE4-M2496	GAGACGCCACCATACCTGGCT	213
BE4-M2497	GAGGCAGACGCCACCATACCT	96
BE4-M2498	GCAGGCAGACGCCACCATACC	308
BE4-M2499	GTAGCTGGGATTACAGGCAGA	322
BE4-M2500	GAGTAGCTGGGATTACAGGC	141
BE4-M2503	GTCTCAGCCTCCCGAGTAGCT	310
BE4-M2504	GTCTCAGCCTCCCGAGTAGC	221
BE4-M2505	GCCTGTCTCAGCCTCCCGAGT	351
BE4-M2506	GTCTCCTGTCTCAGCCTCCCG	846
BE4-M2513	GTATTGGCTCACTGCAACCTC	341
BE4-M2514	GATGGCGTGATATTGGCTCAC	397
BE4-M2515	GAGTGCAATGGCGTGATATT	790
BE4-M2516	GGAGTGCAATGGCGTGATAT	547
BE4-M2519	GTTGAGACAGAATTTCGCTCT	25
BE4-M2520	GAAAGGCAGAGTTACATAGTT	580
[truncated: 9,968 more rows]

## Sheet: Supplementary Data 3
id	seqence	Reads of WT
BE4-P1	GATCCCAGCACGTTGGGAGGC	431
BE4-P2	GCCCAGCACGTTGGGAGGCTG	170
BE4-P3	GCCAGCACGTTGGGAGGCTGA	274
BE4-P4	GAGCACGTTGGGAGGCTGAGG	257
BE4-P5	GCACGTTGGGAGGCTGAGGC	80
BE4-P6	GCTGAGGCGGGTGGATCACA	46
BE4-P7	GCTGAGGCGGGTGGATCACAA	99
BE4-P8	GATCACAAGGTCAGGAGATCC	327
BE4-P9	GCAGACCATCCTGGCTAACAA	218
BE4-P10	GACCATCCTGGCTAACAAAG	351
BE4-P11	GTGGCTAACAAAGTGAAACCC	570
BE4-P12	GTTAGGCTGGGCGTGGTGGCT	793
BE4-P13	GAGGCTGGGCGTGGTGGCTCG	218
BE4-P14	GTGGGCGTGGTGGCTCGTGCC	618
BE4-P15	GTGGCTCGTGCCTGTAATCCC	560
BE4-P25	GCTGAGGCGGGCGGATCACG	0
BE4-P26	GCTGAGGCGGGCGGATCACGA	188
BE4-P32	GCGAGGTCAGGAGATCGAGAC	242
BE4-P33	GCGAGACCGTCCTGGCTAACA	273
BE4-P34	GAGACCGTCCTGGCTAACAC	461
BE4-P36	GAATTAGCCAGGTGTGGTGGC	96
BE4-P37	GATTAGCCAGGTGTGGTGGCG	333
BE4-P38	GTAGCCAGGTGTGGTGGCGGG	538
BE4-P48	GAGGAGGCTGAGGCAGGAGAG	217
BE4-P49	GGAGGCTGAGGCAGGAGAGT	171
BE4-P50	GAGGCTGAGGCAGGAGAGTGG	623
BE4-P51	GCTGAGGCAGGAGAGTGGTG	233
BE4-P52	GTGAACTCGGGAGGCGCAGCT	316
BE4-P53	GACTCGGGAGGCGCAGCTTGC	380
BE4-P54	GGGAGGCGCAGCTTGCAGTG	316
BE4-P55	GAGGCGCAGCTTGCAGTGAGC	378
BE4-P56	GCGCAGCTTGCAGTGAGCCG	341
BE4-P57	GAGCTTGCAGTGAGCCGAGAC	312
BE4-P58	GCTTGCAGTGAGCCGAGACTG	457
BE4-P59	GTGAGCCGAGACTGCGCCAC	481
BE4-P60	GAGACTGCGCCACTGCACTCC	109
BE4-P65	GCTCCAGCCTGGGCAACAGAC	264
BE4-P66	GCCAGCCTGGGCAACAGACAG	448
BE4-P67	GTGGGCAACAGACAGAGACTC	50
BE4-P69	GTAGCCAGGCGTGGTGGCACG	113
BE4-P70	GCAGGCGTGGTGGCACGTGCA	633
BE4-P71	GTGGTGGCACGTGCACGTGAC	208
BE4-P72	GTGGCACGTGCACGTGACTGT	443
BE4-P73	GTGCACGTGACTGTAGTCCC	223
BE4-P74	GTGACTGTAGTCCCAGCTACT	759
BE4-P83	GCTGAGGCAGGAGAATTGTT	276
BE4-P84	GTTTGAACCCGGGAGACGGA	242
BE4-P85	GTGAACCCGGGAGACGGAGGT	79
BE4-P86	GACCCGGGAGACGGAGGTTGC	92
BE4-P87	GGGAGACGGAGGTTGCAGTG	185
BE4-P88	GAGACGGAGGTTGCAGTGAGC	328
BE4-P99	GCCAGCCTGGGTGACAGAGCT	224
BE4-P100	GTGGGTGACAGAGCTAGACTC	282
BE4-P101	GAGGAACTGGCAGGTCTTCCC	455
BE4-P102	GAACTGGCAGGTCTTCCCTGA	459
BE4-P103	GCTGGCAGGTCTTCCCTGAAG	310
BE4-P104	GAAATGCAGTTGCAACACAAA	535
BE4-P105	GAGAGACAGCCTGGCTCTGT	215
BE4-P106	GACAGCCTGGCTCTGTTGAT	76
BE4-P107	GACAGCCTGGCTCTGTTGATT	522
BE4-P108	GCAGCCTGGCTCTGTTGATTG	184
BE4-P109	GCCTGGCTCTGTTGATTGGGC	318
BE4-P110	GCTGGCTCTGTTGATTGGGCT	564
BE4-P111	GGCTCTGTTGATTGGGCTGG	149
BE4-P112	GATTGGGCTGGAGTGCAGTGG	199
BE4-P113	GTGGGCTGGAGTGCAGTGGCG	95
BE4-P114	GAGTGCAGTGGCGCGACCGT	242
BE4-P115	GTGGCGCGACCGTAGCTCAT	367
BE4-P116	GCGCGACCGTAGCTCATTGC	102
BE4-P117	GCATTGCAGCCTCAACCTCCT	529
BE4-P118	GATTGCAGCCTCAACCTCCTT	862
BE4-P119	GCCTCAACCTCCTTGGCTCA	74
BE4-P120	GTCAAGCAATCCTCCTACCTC	897
BE4-P121	GATCCTCCTACCTCAGCCTCC	285
BE4-P122	GCCTCCTACCTCAGCCTCCTG	347
BE4-P123	GCCTACCTCAGCCTCCTGAGT	528
BE4-P131	GAGCCACCACGCCTGGCTAAT	985
BE4-P132	GTAGAGACAGGGTCTCACTA	298
BE4-P133	GAGAGACAGGGTCTCACTATG	330
BE4-P134	GAGACAGGGTCTCACTATGT	424
BE4-P135	GAGGGTCTCACTATGTGGCCC	59
BE4-P136	GGGTCTCACTATGTGGCCCA	185
BE4-P137	GTCTCACTATGTGGCCCAGGC	516
BE4-P138	GCTCACTATGTGGCCCAGGCT	1342
BE4-P139	GCCAGGCTGGTTTCCAACTCC	128
BE4-P140	GCAGGCTGGTTTCCAACTCCT	277
BE4-P141	GAGGCTGGTTTCCAACTCCTG	308
BE4-P142	GTTTCCAACTCCTGGGCTCA	27
BE4-P143	GTTCCAACTCCTGGGCTCAAG	113
BE4-P144	GCTCCCACCTCTGCCTCCCAA	471
BE4-P149	GTCTGCCTCCCAAAGTGCTGG	228
BE4-P150	GATTACAGGCATGAGCCACCT	193
BE4-P151	GCAGGCATGAGCCACCTCGCC	412
BE4-P152	GAGGCATGAGCCACCTCGCCT	639
BE4-P153	GAGCCACCTCGCCTGGCCTCT	259
BE4-P154	GCACCTCGCCTGGCCTCTAGT	473
BE4-P155	GTTTAACTTAATCCTTACAAG	194
BE4-P156	GCTTAATCCTTACAAGAGCCC	163
BE4-P157	GTAATCCTTACAAGAGCCCTG	432
BE4-P158	GATCCTTACAAGAGCCCTGTG	821
BE4-P159	GTTACAAGAGCCCTGTGAGCT	89
BE4-P160	GAGCCCTGTGAGCTAGTTAC	270
BE4-P161	GAGCCCTGTGAGCTAGTTACA	166
BE4-P162	GCTAGTTACAGGAGCACAAAT	1046
BE4-P163	GAGGAGCACAAATGGAAACCA	196
BE4-P164	GATCAGCATGACTCAGTCCTC	1113
BE4-P165	GCAGCATGACTCAGTCCTCAG	462
BE4-P166	GTGACTCAGTCCTCAGAGCCA	926
BE4-P167	GTCAGTCCTCAGAGCCATGTA	819
BE4-P168	GCAGTCCTCAGAGCCATGTAT	1283
BE4-P169	GTCCTCAGAGCCATGTATGGC	263
BE4-P170	GCTCAGAGCCATGTATGGCCG	360
BE4-P171	GAGCCATGTATGGCCGTGTC	75
BE4-P172	GTGTATGGCCGTGTCCGTGCA	601
BE4-P173	GTATGGCCGTGTCCGTGCAT	707
BE4-P174	GTGGCCGTGTCCGTGCATGGC	873
BE4-P175	GGCCGTGTCCGTGCATGGCA	81
BE4-P176	GCGTGTCCGTGCATGGCAGGC	560
BE4-P177	GTGTCCGTGCATGGCAGGCA	722
BE4-P178	GCCGTGCATGGCAGGCAGGTC	696
BE4-P179	GCGTGCATGGCAGGCAGGTCA	83
BE4-P180	GTGCATGGCAGGCAGGTCAG	636
BE4-P181	GTGCATGGCAGGCAGGTCAGG	219
BE4-P182	GAACGCTGTTCTGGAAACCT	40
BE4-P183	GAACGCTGTTCTGGAAACCTT	253
BE4-P184	GCTGTTCTGGAAACCTTGGCC	166
BE4-P185	GTGTTCTGGAAACCTTGGCCA	527
BE4-P186	GTGGAAACCTTGGCCAGGCCT	43
BE4-P187	GGAAACCTTGGCCAGGCCTT	870
BE4-P188	GCTTGGCCAGGCCTTGGCACC	472
BE4-P189	GTGGCCAGGCCTTGGCACCCG	897
BE4-P190	GGCCAGGCCTTGGCACCCGA	757
BE4-P191	GAGGCCTTGGCACCCGAGGAA	109
BE4-P192	GCCTTGGCACCCGAGGAATG	479
BE4-P193	GCCAGACCTGCCCTGACCTCT	281
BE4-P194	GCCTGCCCTGACCTCTAGCTC	531
BE4-P195	GCTGCCCTGACCTCTAGCTCT	138
BE4-P196	GTGCCCTGACCTCTAGCTCTG	28
BE4-P197	GACCTCTAGCTCTGGGAACTA	218
BE4-P198	GCTAGCTCTGGGAACTATGTA	118
BE4-P199	GTGGGAACTATGTAAGCCAAG	435
BE4-P200	GATGTAAGCCAAGTGCCTTCC	300
BE4-P201	GTGTAAGCCAAGTGCCTTCCG	429
BE4-P202	GAAGCCAAGTGCCTTCCGGGA	370
BE4-P203	GAGCCAAGTGCCTTCCGGGAA	371
BE4-P204	GCAAGTGCCTTCCGGGAAGGG	314
BE4-P205	GCCTCTCCTGGTAACTCTTTC	416
BE4-P206	GCTCTCCTGGTAACTCTTTCT	421
BE4-P207	GTCTCCTGGTAACTCTTTCTG	482
BE4-P208	GTAACTCTTTCTGGGTAACC	903
BE4-P209	GACTCTTTCTGGGTAACCAGA	0
BE4-P210	GTCTTTCTGGGTAACCAGATG	130
BE4-P211	GCTTTCTGGGTAACCAGATGT	383
BE4-P212	GGTAACCAGATGTGGACTCA	737
BE4-P213	GTGTGGACTCATGACACACAC	78
BE4-P214	GTGGACTCATGACACACACTG	511
BE4-P215	GCATGACACACACTGAGCCTA	850
BE4-P216	GTGAGACAGTTTCGGTCTTCT	82
BE4-P217	GCAGTTTCGGTCTTCTTGCCC	385
BE4-P218	GAGTTTCGGTCTTCTTGCCCA	149
BE4-P219	GTTCGGTCTTCTTGCCCAGGC	462
BE4-P220	GTCGGTCTTCTTGCCCAGGCT	540
BE4-P221	GGTCTTCTTGCCCAGGCTGG	72
BE4-P222	GTCTTCTTGCCCAGGCTGGAG	495
BE4-P227	GGAGTGCAATGGTGCGATCT	93
BE4-P228	GAGTGCAATGGTGCGATCTC	540
BE4-P229	GATGGTGCGATCTCGGCTCAC	606
BE4-P239	GCCTCAGCCTCCCTAGTAGC	511
BE4-P241	GCCTCCCTAGTAGCTGGAAT	537
BE4-P242	GTCCCTAGTAGCTGGAATTGC	230
BE4-P243	GAGTAGCTGGAATTGCAGGCA	1161
BE4-P244	GTAGCTGGAATTGCAGGCATG	789
BE4-P246	GCAGGCATGCGCCACCACGCC	856
BE4-P247	GAGGCATGCGCCACCACGCCT	1191
BE4-P249	GTTTCACCTTGTTAGCCAGGC	857
BE4-P250	GTTCACCTTGTTAGCCAGGCT	495
BE4-P251	GCCAGGCTGGTCACCAACTCC	503
BE4-P252	GGTCACCAACTCCTGACCTC	389
BE4-P253	GTCACCAACTCCTGACCTCA	724
BE4-P254	GCACCAACTCCTGACCTCAGG	29
BE4-P265	GATTACAGGTGTGAGACAGC	149
BE4-P266	GTTACAGGTGTGAGACAGCTG	473
BE4-P267	GAGACAGCTGTGAGCCACCA	941
BE4-P268	GCAGCTGTGAGCCACCACGCC	562
BE4-P269	GCTGTGAGCCACCACGCCCGG	162
BE4-P270	GTTTCAGAGGGAGTGTCCCTC	444
BE4-P271	GGAGTGTCCCTCTGTCACCC	578
BE4-P272	GAGTGTCCCTCTGTCACCCA	278
BE4-P273	GTGTCCCTCTGTCACCCAGGC	636
BE4-P274	GCCCTCTGTCACCCAGGCTGA	190
BE4-P275	GCTCTGTCACCCAGGCTGAAG	249
BE4-P276	GTGTCACCCAGGCTGAAGTGT	537
BE4-P277	GTCACCCAGGCTGAAGTGTAG	556
BE4-P278	GCACCCAGGCTGAAGTGTAGT	288
BE4-P279	GCCCAGGCTGAAGTGTAGTGG	589
BE4-P280	GCAGGCTGAAGTGTAGTGGCG	294
BE4-P281	GTGGCGTGATCTCGGCCCAC	97
BE4-P282	GACTGTAACCTCTATCTCCCA	657
BE4-P283	GACCTCTATCTCCCAGGTTCA	511
BE4-P284	GCTCTATCTCCCAGGTTCAAG	415
BE4-P286	GTCTCCTGACTCAGCCTCCCA	498
BE4-P287	GCCTGACTCAGCCTCCCAAGT	284
BE4-P288	GACTCAGCCTCCCAAGTAGC	152
BE4-P294	GACTACAGGCGCCTGCTACCA	16
BE4-P295	GCAGGCGCCTGCTACCATGCC	400
BE4-P296	GAGGCGCCTGCTACCATGCCT	328
BE4-P297	GTTTGCCATGTTGGCCAGGCT	370
BE4-P299	GGTCTCAAACTCTTGACTTC	728
BE4-P300	GTCTCAAACTCTTGACTTCA	837
BE4-P301	GCTCAAACTCTTGACTTCAGG	477
BE4-P302	GTTGACTTCAGGTGATCCACC	629
BE4-P303	GATCCACCTGCCTTGGCCTTC	1120
BE4-P304	GCACCTGCCTTGGCCTTCTGA	710
BE4-P305	GCCTGCCTTGGCCTTCTGAAG	297
BE4-P306	GCCTTGGCCTTCTGAAGTGC	610
BE4-P307	GCCTTGGCCTTCTGAAGTGCT	522
BE4-P308	GCTTGGCCTTCTGAAGTGCTG	341
BE4-P309	GAGTGCTGGGATTATAGGGCA	388
BE4-P310	GAGGGCATGAGCCACTGTGAC	196
BE4-P311	GGGCATGAGCCACTGTGACT	841
BE4-P312	GTTTGAGACAGGGTTTCACTC	383
BE4-P313	GAGACAGGGTTTCACTCTGT	646
BE4-P314	GAGGGTTTCACTCTGTCGCCC	867
BE4-P315	GGGTTTCACTCTGTCGCCCA	316
BE4-P316	GTTTCACTCTGTCGCCCAGGC	199
BE4-P317	GTTCACTCTGTCGCCCAGGCT	613
BE4-P321	GCGCCCAGGCTGGAGTGCAAA	29
BE4-P322	GCCCAGGCTGGAGTGCAAAGG	185
BE4-P323	GCAGGCTGGAGTGCAAAGGCG	0
BE4-P324	GGAGTGCAAAGGCGCGATCT	708
BE4-P325	GAGTGCAAAGGCGCGATCTT	228
BE4-P326	GAAGGCGCGATCTTGGTTCAC	252
BE4-P327	GCGCGATCTTGGTTCACTGCA	340
BE4-P329	GCACTGCAAGCTCCGCCTCCT	569
BE4-P330	GACTGCAAGCTCCGCCTCCTG	65
BE4-P331	GAGCTCCGCCTCCTGGGTTCA	70
BE4-P334	GATTCTCCTGCCTCTGCCTCA	678
BE4-P335	GTCTCCTGCCTCTGCCTCATG	155
BE4-P336	GCCTCTGCCTCATGAGTAAC	545
BE4-P337	GCTCTGCCTCATGAGTAACTG	666
BE4-P338	GTGAGTAACTGAGACTACAGG	456
BE4-P341	GTTTCACCTTGTTAGCCAGGA	135
BE4-P342	GTTCACCTTGTTAGCCAGGAT	491
BE4-P346	GACCTCGTGATCCACCCGTCT	181
BE4-P347	GCCTCGTGATCCACCCGTCTC	302
BE4-P348	GAAATGCTGGCATTACAGGCG	80
BE4-P349	GATGCTGGCATTACAGGCGTG	768
BE4-P350	GCATTACAGGCGTGAGCCAC	65
BE4-P351	GAGGCGTGAGCCACCGCACCC	613
BE4-P352	GAAATCAAACCCAGTGATAT	843
BE4-P353	GAAATCAAACCCAGTGATATT	181
BE4-P354	GAATCAAACCCAGTGATATTG	882
BE4-P355	GAAACCCAGTGATATTGGGCC	552
BE4-P356	GCCAGTACAGTGGCTCACACC	321
BE4-P357	GCACCTGTAATTCCACCACTT	401
BE4-P358	GTGTAATTCCACCACTTTGGG	493
BE4-P359	GTAATTCCACCACTTTGGGA	880
BE4-P360	GATTCCACCACTTTGGGAGGC	217
BE4-P361	GTCCACCACTTTGGGAGGCTG	229
BE4-P362	GCCACCACTTTGGGAGGCTGA	455
BE4-P363	GCCACTTTGGGAGGCTGAGGC	566
BE4-P364	GCTGAGGCAGGTGAATCACC	35
BE4-P365	GTGAGGCAGGTGAATCACCTG	211
BE4-P366	GAGGCAGGTGAATCACCTGA	577
BE4-P367	GTGAATCACCTGAGGTCAGG	182
BE4-P371	GCGAGACCAGCCCGGCAAACA	90
BE4-P372	GAGACCAGCCCGGCAAACAT	308
BE4-P373	GACCAGCCCGGCAAACATGG	45
BE4-P374	GCGGCAAACATGGCGAAACCC	740
BE4-P375	GATTAGCCGGGCGTAGTGGCA	418
BE4-P376	GCGGGCGTAGTGGCATGCACC	331
BE4-P377	GTGGCATGCACCTGTAATCTC	1100
BE4-P378	GCACCTGTAATCTCAGCTACT	370
BE4-P379	GTAATCTCAGCTACTCGGGA	283
BE4-P380	GATCTCAGCTACTCGGGAAGC	715
BE4-P381	GCTCAGCTACTCGGGAAGCTG	171
BE4-P382	GTCAGCTACTCGGGAAGCTGA	242
BE4-P384	GACTCGGGAAGCTGAGGCATG	482
BE4-P385	GGAAGCTGAGGCATGAGAAT	691
BE4-P386	GCTGAGGCATGAGAATCGCT	409
BE4-P389	GATCGCTTGAACCTGGGAGCA	295
BE4-P390	GCTTGAACCTGGGAGCAGGA	329
BE4-P391	GTGAACCTGGGAGCAGGATGT	830
BE4-P392	GCTGGGAGCAGGATGTTGCAG	620
BE4-P393	GTGAACCGATATCACACCAC	656
BE4-P394	GATATCACACCACTGCACTCC	1715
BE4-P403	GTTTGAGACACAGTCTCACTC	267
BE4-P404	GAGACACAGTCTCACTCTGT	160
BE4-P405	GACAGTCTCACTCTGTCGCCC	196
BE4-P406	GCAGTCTCACTCTGTCGCCCA	500
BE4-P414	GAGTGCAGTGGTACAACCAC	428
BE4-P415	GTGGTACAACCACAGCTCAG	329
BE4-P416	GTACAACCACAGCTCAGTGC	227
BE4-P417	GACAACCACAGCTCAGTGCAG	536
BE4-P418	GACCACAGCTCAGTGCAGCGT	907
BE4-P419	GTCAGTGCAGCGTTGACCTCC	395
BE4-P420	GCAGTGCAGCGTTGACCTCCT	283
BE4-P421	GAGTGCAGCGTTGACCTCCTG	242
BE4-P422	GCGTTGACCTCCTGGGCTCA	565
BE4-P423	GCTGGGCTCAAGCCATCCTCC	479
BE4-P424	GTCAAGCCATCCTCCCGCCTC	591
BE4-P425	GATCCTCCCGCCTCAGCCTCC	449
BE4-P432	GACTACAGGCGCACACAACCA	491
BE4-P433	GAGGCGCACACAACCATGTCC	691
BE4-P434	GTAGAGACAGGGTCCCACTG	1079
BE4-P435	GAGACAGGGTCCCACTGTGT	300
BE4-P436	GAGGGTCCCACTGTGTTGCCC	398
BE4-P437	GGGTCCCACTGTGTTGCCCT	650
BE4-P438	GCCCACTGTGTTGCCCTGGCT	567
BE4-P439	GTGTGTTGCCCTGGCTTGTTC	487
BE4-P440	GCTGGCTTGTTCTGAACTCCT	558
BE4-P441	GTGGCTTGTTCTGAACTCCTA	465
BE4-P442	GTTCTGAACTCCTAGGCTCA	360
BE4-P443	GTCTGAACTCCTAGGCTCAAG	206
BE4-P444	GCCCGCCTCACCCTCCCAAAG	320
BE4-P445	GCCTCACCCTCCCAAAGTGC	262
BE4-P446	GCCTCACCCTCCCAAAGTGCT	365
BE4-P447	GCTCACCCTCCCAAAGTGCTG	315
BE4-P451	GAGGCATGAGCCACCACATCC	765
BE4-P452	GTTAATGTCGCAAATGGCATA	656
BE4-P453	GTAATGTCGCAAATGGCATAA	137
BE4-P454	GTCGCAAATGGCATAAGGAA	259
BE4-P455	GTCGCAAATGGCATAAGGAAT	694
BE4-P456	GACACATTTATAAACGTTGC	130
BE4-P457	GTAAACGTTGCAGCAGCTCCT	807
BE4-P458	GTTGCAGCAGCTCCTAGAACT	558
BE4-P459	GCTATCCTTGTAAACTTCTCT	456
BE4-P460	GTATCCTTGTAAACTTCTCTA	581
BE4-P461	GTGTAAACTTCTCTAGGTGAT	267
BE4-P463	GAGACGGAGTCTCACTCTGT	828
BE4-P464	GGAGTCTCACTCTGTCGCCC	278
BE4-P472	GCCCAGGCTGGAGTACAGTGG	101
BE4-P473	GGAGTACAGTGGCGCAATCT	353
BE4-P474	GTGGCGCAATCTCGTCTCAC	372
BE4-P475	GTCACTGCAAACTCCACCTCC	678
BE4-P476	GCACTGCAAACTCCACCTCCC	106
BE4-P477	GACTGCAAACTCCACCTCCCG	302
BE4-P478	GAACTCCACCTCCCGGGTTCA	311
BE4-P490	GGGTTTCACTGTGTTATCCA	1285
BE4-P491	GTTTCACTGTGTTATCCAGGA	124
BE4-P492	GTTCACTGTGTTATCCAGGAT	804
BE4-P507	GTGAGCCACCATGCCCAGCC	779
BE4-P508	GCCCGCTAATTATTTCAATT	48
BE4-P509	GTTTCAATTTGACCTTGACAC	246
BE4-P510	GTTTGACCTTGACACTGAGCC	140
BE4-P511	GCCTTGACACTGAGCCTGCCA	241
BE4-P512	GTGACACTGAGCCTGCCAAGT	729
BE4-P513	GACACTGAGCCTGCCAAGTA	43
BE4-P514	GAGCCTGCCAAGTAGGTTCA	381
BE4-P515	GAAAGCTAATTTATCTGTCCA	770
BE4-P516	GAAGCTAATTTATCTGTCCAA	713
BE4-P517	GATCTGTCCAAGGCCGAATTC	366
BE4-P518	GCCAAGGCCGAATTCTGAAAC	83
BE4-P519	GAAGGCCGAATTCTGAAACTG	213
BE4-P520	GTTATCATCAATTTCTTCTTC	576
BE4-P521	GTATCATCAATTTCTTCTTCT	1015
BE4-P522	GATCATCAATTTCTTCTTCTG	1266
BE4-P523	GTCAATTTCTTCTTCTGGGTT	292
BE4-P524	GCAATTTCTTCTTCTGGGTTG	340
BE4-P525	GTCTTCTTCTGGGTTGGGCAC	298
BE4-P526	GTTCTTCTGGGTTGGGCACAG	213
BE4-P527	GTCTTCTGGGTTGGGCACAGT	500
BE4-P529	GACAGTGGCTCATGCCTGTAA	106
BE4-P530	GTGGCTCATGCCTGTAAAGCC	250
BE4-P531	GTGCCTGTAAAGCCAGCAATT	127
BE4-P532	GTGTAAAGCCAGCAATTTGAG	648
BE4-P533	GTAAAGCCAGCAATTTGAGA	858
BE4-P534	GCAGCAATTTGAGAGGCATCA	322
BE4-P535	GAGAGGCATCATGATGCAAG	612
BE4-P536	GAGAGGCATCATGATGCAAGA	720
BE4-P537	GGCATCATGATGCAAGAGGA	852
BE4-P538	GCATCATGATGCAAGAGGAAG	549
BE4-P539	GTGATGCAAGAGGAAGAGGAT	1073
BE4-P540	GATGCAAGAGGAAGAGGATTG	531
BE4-P541	GAAGCTAGGAGTTTGGGACC	550
BE4-P542	GGGACCAGCCTGGGCAACAT	278
BE4-P545	GTGGGCATGGTGGTGCACTCC	1026
BE4-P546	GTGGTGCACTCCTGTGGTCCT	752
BE4-P547	GTGTGGTCCTAGCTATTCAGG	389
BE4-P548	GTGGTCCTAGCTATTCAGGA	798
BE4-P549	GTCCTAGCTATTCAGGAGGC	4
BE4-P550	GCCTAGCTATTCAGGAGGCTG	180
BE4-P551	GCTAGCTATTCAGGAGGCTGA	607
BE4-P552	GAGCTATTCAGGAGGCTGAGG	649
BE4-P553	GCTATTCAGGAGGCTGAGGT	175
BE4-P554	GCTATTCAGGAGGCTGAGGTG	374
BE4-P555	GATTCAGGAGGCTGAGGTGGG	170
BE4-P556	GGATTCCTTGAGCCCAGGGT	538
BE4-P557	GTTCCTTGAGCCCAGGGTTGA	380
BE4-P558	GCTTGAGCCCAGGGTTGACGC	441
BE4-P559	GAGCCCAGGGTTGACGCTGC	32
BE4-P560	GCCCAGGGTTGACGCTGCAG	579
BE4-P561	GGGTTGACGCTGCAGAGAGC	239
BE4-P562	GTTGACGCTGCAGAGAGCTG	191
BE4-P563	GCTGCAGAGAGCTGTGATCA	429
BE4-P564	GAGAGCTGTGATCACGCCAC	1432
BE4-P565	GTGATCACGCCACTGCAGTCC	828
BE4-P566	GCACGCCACTGCAGTCCAGCC	589
BE4-P567	GCGCCACTGCAGTCCAGCCTG	1196
BE4-P568	GCCACTGCAGTCCAGCCTGAG	243
BE4-P569	GTGCAGTCCAGCCTGAGTGAC	645
BE4-P570	GAGTCCAGCCTGAGTGACAGC	568
BE4-P571	GTCCAGCCTGAGTGACAGCT	39
BE4-P572	GTGAGTGACAGCTGGAAATAA	300
BE4-P573	GTCCTTCTGAGAGTTCAATT	368
BE4-P574	GTCCTGCTGAGAGGTTAGCAC	38
BE4-P575	GAGGTTAGCACTGCCTGCCAA	91
BE4-P576	GTAGCACTGCCTGCCAAAGTC	15
BE4-P577	GACTGCCTGCCAAAGTCAGTT	216
BE4-P578	GAGAAATCCAGCTTATTCCT	309
BE4-P579	GAGAAATCCAGCTTATTCCTG	304
BE4-P580	GAAATCCAGCTTATTCCTGG	525
BE4-P581	GAAATCCAGCTTATTCCTGGG	270
BE4-P582	GGGAACCGCCAAGACTGCCC	106
BE4-P583	GCCGCCAAGACTGCCCAGCCC	786
BE4-P584	GCCAAGACTGCCCAGCCCTG	870
BE4-P585	GCAAGACTGCCCAGCCCTGTG	334
BE4-P586	GAAGACTGCCCAGCCCTGTGT	304
BE4-P587	GAGACTGCCCAGCCCTGTGTG	139
BE4-P588	GACTGCCCAGCCCTGTGTGG	631
BE4-P589	GTTCAGGCAAGTTTCTCACA	647
BE4-P590	GTCAGGCAAGTTTCTCACATG	266
BE4-P591	GTTGGTCTCCACCAGCTCTC	304
BE4-P592	GTGGTCTCCACCAGCTCTCTG	129
BE4-P593	GGTCTCCACCAGCTCTCTGT	25
BE4-P594	GCCACCAGCTCTCTGTGGCTT	129
BE4-P595	GCACCAGCTCTCTGTGGCTTA	271
BE4-P596	GACCAGCTCTCTGTGGCTTAG	1113
BE4-P597	GCCAGCTCTCTGTGGCTTAGG	0
BE4-P598	GGTTCAAGTTCAACTGTGAA	1077
BE4-P599	GAAGTTCAACTGTGAAAGCCC	334
BE4-P600	GCAACTGTGAAAGCCCTGTTT	438
BE4-P601	GAGGAAACCGCCCTTCTGTT	83
BE4-P602	GTTGTTCAACTCCTTCTCCTA	77
BE4-P603	GTGTTCAACTCCTTCTCCTAA	157
BE4-P604	GTTCAACTCCTTCTCCTAAG	476
BE4-P605	GTTCAACTCCTTCTCCTAAGG	432
BE4-P606	GAGAAATCAATATTTACGTCC	491
BE4-P607	GATATTTACGTCCAGACTCCA	658
BE4-P608	GACGTCCAGACTCCAGGTATC	902
BE4-P609	GACTCCAGGTATCCGTACAAT	862
BE4-P610	GTTTATACTCAGCCAAAGGC	99
BE4-P611	GTTTATACTCAGCCAAAGGCG	312
BE4-P612	GTTAAATTCCTGATTGATCAG	826
BE4-P613	GATTGATCAGTGTCTATTAGG	299
BE4-P614	GTCAGTGTCTATTAGGTGATT	798
BE4-P615	GCAGTGTCTATTAGGTGATTT	437
BE4-P616	GTCTATACACAATTCCTAGAA	198
BE4-P617	GCTATACACAATTCCTAGAAA	105
BE4-P618	GCACAATTCCTAGAAAGGAAA	214
BE4-P619	GAAGGCAAATATAGAAAGTGG	428
BE4-P620	GAGGCAAATATAGAAAGTGGC	324
BE4-P621	GTTTGAGGCAGAGAGGACAAT	624
BE4-P622	GGACAATGGCATTAGGCTAT	792
BE4-P623	GCAATGGCATTAGGCTATTGG	270
BE4-P624	GAATGGCATTAGGCTATTGGA	627
BE4-P625	GATTAGGCTATTGGAGGATCT	821
BE4-P626	GGAGGATCTTGAAAGGCTGT	955
BE4-P627	GAAAGGCTGTTGTTATCCTTC	163
BE4-P628	GAGGCTGTTGTTATCCTTCTG	725
BE4-P629	GATCCTTCTGTGGACAACAAC	256
BE4-P630	GATGTTAACAGTTAAACATCG	402
BE4-P631	GTTAAACATCGAGAAATTTC	135
BE4-P632	GTTAAACATCGAGAAATTTCA	440
BE4-P633	GAAACATCGAGAAATTTCAGG	0
BE4-P634	GAACATCGAGAAATTTCAGGA	24
BE4-P635	GAAATTTCAGGAGGATCTTTC	214
BE4-P636	GTTTCAGGAGGATCTTTCAGA	714
BE4-P637	GGAGGATCTTTCAGAAGATG	173
BE4-P638	GGGCGTCAGCTCTTCACCGG	306
BE4-P639	GACCCAAATACAACAAATCA	284
BE4-P640	GCCAAATACAACAAATCAAGT	722
BE4-P641	GATACAACAAATCAAGTCGCC	213
BE4-P642	GACAAATCAAGTCGCCTGCCC	273
BE4-P643	GCAAATCAAGTCGCCTGCCCT	272
BE4-P644	GAATCAAGTCGCCTGCCCTGG	136
BE4-P645	GCCTGCCCTGGCGACACTTT	249
BE4-P646	GTGCCCTGGCGACACTTTCGA	420
BE4-P647	GCCCTGGCGACACTTTCGAA	181
BE4-P648	GTGGCGACACTTTCGAAGGAC	419
BE4-P649	GGCGACACTTTCGAAGGACT	217
BE4-P650	GCGACACTTTCGAAGGACTGG	258
BE4-P651	GACACTTTCGAAGGACTGGAG	31
BE4-P652	GCACTTTCGAAGGACTGGAGT	243
BE4-P653	GACTTTCGAAGGACTGGAGTG	289
BE4-P654	GAAGGACTGGAGTGGGAATC	766
BE4-P655	GAGGACTGGAGTGGGAATCAG	442
BE4-P657	GCCGATGTCACATCGGCCGTT	0
BE4-P658	GCCGTTCGAAACTCCTCCTCT	100
BE4-P659	GTTCGAAACTCCTCCTCTTGC	161
BE4-P660	GCGAAACTCCTCCTCTTGCAG	154
BE4-P661	GAAACTCCTCCTCTTGCAGTG	679
BE4-P662	GAACTCCTCCTCTTGCAGTGA	376
BE4-P663	GCTCCTCCTCTTGCAGTGAGG	59
BE4-P664	GCTCCTCTTGCAGTGAGGTGA	595
BE4-P665	GCCCTGCTAGAAACCTCACAT	207
BE4-P666	GCTAGAAACCTCACATTGAAA	90
BE4-P667	GAAACCTCACATTGAAATGC	673
BE4-P668	GTCACATTGAAATGCTGTAAA	263
BE4-P669	GTGAAATGCTGTAAATGACGT	422
BE4-P670	GAAATGCTGTAAATGACGTG	837
BE4-P671	GAGTGCAATCGCGGGAAGCC	187
BE4-P672	GAGTGCAATCGCGGGAAGCCA	422
BE4-P673	GTGCAATCGCGGGAAGCCAG	167
BE4-P674	GGAAGCCAGGGTTTCCAGCT	33
BE4-P675	GAAGCCAGGGTTTCCAGCTA	1095
BE4-P676	GAGGGTTTCCAGCTAGGACAC	385
BE4-P677	GTTTCCAGCTAGGACACAGC	340
BE4-P678	GTTTCCAGCTAGGACACAGCA	523
BE4-P679	GCCAGCTAGGACACAGCAGGT	295
BE4-P680	GGACACAGCAGGTCGTGATC	401
BE4-P681	GACACAGCAGGTCGTGATCC	291
BE4-P682	GACACAGCAGGTCGTGATCCG	447
BE4-P683	GCAGCAGGTCGTGATCCGGGT	345
BE4-P684	GAGCAGGTCGTGATCCGGGTC	29
BE4-P685	GCAGGTCGTGATCCGGGTCG	63
BE4-P687	GATCCGGGTCGGGACACTGCC	537
BE4-P688	GTCCGGGTCGGGACACTGCCT	194
BE4-P689	GGGTCGGGACACTGCCTGGC	208
BE4-P690	GTCGGGACACTGCCTGGCAG	0
BE4-P691	GTCGGGACACTGCCTGGCAGA	175
BE4-P692	GGACACTGCCTGGCAGAGGC	170
BE4-P693	GACACTGCCTGGCAGAGGCTG	23
BE4-P694	GACTGCCTGGCAGAGGCTGCG	527
BE4-P695	GCCTGGCAGAGGCTGCGAGCA	188
BE4-P696	GCTGGCAGAGGCTGCGAGCAT	16
BE4-P697	GTGGCAGAGGCTGCGAGCATG	339
BE4-P698	GATTGCGCTGGACCGTCGCCT	493
BE4-P699	GTGGACCGTCGCCTTGCTCCT	546
BE4-P700	GACCGTCGCCTTGCTCCTCGC	540
BE4-P701	GCGTCGCCTTGCTCCTCGCCG	111
BE4-P702	GTCGCCTTGCTCCTCGCCGC	515
BE4-P703	GCTGCAGGTAAGGCTTGCTCC	681
BE4-P704	GTAAGGCTTGCTCCAGGCGCC	28
BE4-P705	GCTTGCTCCAGGCGCCAGAAT	354
BE4-P706	GTTGCTCCAGGCGCCAGAATA	454
BE4-P707	GCTCCAGGCGCCAGAATAGGT	74
BE4-P708	GCCAGGCGCCAGAATAGGTTG	431
BE4-P709	GAGGCGCCAGAATAGGTTGAG	105
BE4-P710	GGCGCCAGAATAGGTTGAGA	217
BE4-P712	GAAATAATCACTCCATCCCTG	582
BE4-P713	GATAATCACTCCATCCCTGGG	377
BE4-P714	GCACTCCATCCCTGGGAGACT	779
BE4-P715	GCTCCATCCCTGGGAGACTTG	329
BE4-P716	GTCCATCCCTGGGAGACTTGT	871
BE4-P717	GCCATCCCTGGGAGACTTGTG	293
BE4-P718	GCATCCCTGGGAGACTTGTGG	715
BE4-P719	GGTCCTTCCCAAACGGCTGG	204
BE4-P720	GTCCTTCCCAAACGGCTGGA	374
BE4-P721	GTCCTTCCCAAACGGCTGGAG	0
BE4-P722	GCCTTCCCAAACGGCTGGAGG	21
BE4-P723	GCTTCCCAAACGGCTGGAGGG	58
BE4-P724	GCGAGGGTCGGGAGGAGTCTG	244
BE4-P725	GAGGGTCGGGAGGAGTCTGA	128
BE4-P726	GAGGGTCGGGAGGAGTCTGAG	456
BE4-P727	GAGGAGTCTGAGGGATTTAA	304
BE4-P728	GAGGAGTCTGAGGGATTTAAG	174
BE4-P729	GCCCAAGTCTCCACAGGGTGA	35
BE4-P730	GCCAAGTCTCCACAGGGTGAG	273
BE4-P731	GTCTCCACAGGGTGAGGGAC	157
BE4-P732	GAGGGACCGCATCTTCTTTG	680
BE4-P733	GGACCGCATCTTCTTTGAGA	405
BE4-P734	GACCGCATCTTCTTTGAGAC	348
BE4-P735	GCCGCATCTTCTTTGAGACGG	67
BE4-P736	GTCTTCTTTGAGACGGAGTCT	31
BE4-P737	GTTTGAGACGGAGTCTAGCTC	152
BE4-P738	GAGACGGAGTCTAGCTCTGT	417
BE4-P739	GGAGTCTAGCTCTGTCGCCC	766
BE4-P740	GAGTCTAGCTCTGTCGCCCA	277
BE4-P741	GTCTAGCTCTGTCGCCCAGGA	88
BE4-P742	GCTAGCTCTGTCGCCCAGGAT	107
BE4-P743	GAGCTCTGTCGCCCAGGATGG	267
BE4-P744	GCTCTGTCGCCCAGGATGGAG	99
BE4-P745	GTGTCGCCCAGGATGGAGTGC	343
BE4-P746	GTCGCCCAGGATGGAGTGCAG	276
BE4-P747	GCGCCCAGGATGGAGTGCAGT	261
BE4-P749	GTGGCACGATCTCAGCTCAC	618
BE4-P753	GACTGCAACCTCCGCCTCCCG	316
BE4-P754	GACCTCCGCCTCCCGGGTTTA	559
BE4-P755	GCTCCGCCTCCCGGGTTTAAG	124
BE4-P757	GTTAAGCGAGTCTCCTCTCTC	226
BE4-P758	GAGTCTCCTCTCTCAGCCTCC	503
BE4-P759	GCCTCTCTCAGCCTCCCGAAT	278
BE4-P760	GCTCTCAGCCTCCCGAATAGC	798
BE4-P761	GTCTCAGCCTCCCGAATAGCT	347
BE4-P762	GCTCAGCCTCCCGAATAGCTG	356
BE4-P763	GTCCCGAATAGCTGGGATTAC	118
BE4-P764	GCGAATAGCTGGGATTACAGG	323
BE4-P765	GTTACAGGCGCCCAACCACCA	328
BE4-P766	GAGGCGCCCAACCACCACGCC	841
BE4-P767	GCCAGGCTGGTCTCGAACCC	410
BE4-P768	GCCTCAGGTGATCTGCCCAAA	656
BE4-P769	GTGCTGGGATTACAGGCGTC	77
BE4-P770	GGATTACAGGCGTCAGCCAC	104
BE4-P771	GATTACAGGCGTCAGCCACCG	0
BE4-P772	GCGGGACCCTCTCTTCTAACT	431
BE4-P773	GGGACCCTCTCTTCTAACTC	276
BE4-P774	GACCCTCTCTTCTAACTCGG	28
BE4-P775	GCCTCTCTTCTAACTCGGAGC	111
BE4-P776	GCTCTCTTCTAACTCGGAGCT	191
BE4-P777	GTCTCTTCTAACTCGGAGCTG	412
BE4-P778	GTCTTCTAACTCGGAGCTGGG	29
BE4-P779	GTTCTAACTCGGAGCTGGGTG	193
BE4-P780	GTCTAACTCGGAGCTGGGTGT	175
BE4-P781	GCTAACTCGGAGCTGGGTGTG	139
BE4-P782	GTAACTCGGAGCTGGGTGTGG	80
BE4-P783	GCCCGCCTTAAGTCCTTCTGG	425
BE4-P784	GCCGCCTTAAGTCCTTCTGGG	94
BE4-P785	GCGAGGGCGACTGGAGACCC	252
BE4-P786	GAGGGCGACTGGAGACCCGGA	79
BE4-P787	GGAGACCCGGATGTCCAGCC	148
BE4-P788	GAGACCCGGATGTCCAGCCT	458
BE4-P789	GACCCGGATGTCCAGCCTGG	465
BE4-P790	GACCCGGATGTCCAGCCTGGA	378
BE4-P791	GATGTCCAGCCTGGAGGTCAC	431
BE4-P792	GTCCAGCCTGGAGGTCACCG	353
BE4-P793	GTCCAGCCTGGAGGTCACCGC	210
BE4-P794	GCCAGCCTGGAGGTCACCGCG	161
BE4-P795	GTGGAGGTCACCGCGGGCTCA	367
BE4-P796	GGAGGTCACCGCGGGCTCAG	309
BE4-P797	GAGGTCACCGCGGGCTCAGG	26
BE4-P798	GGGTCCCGATCCGCTTTGCG	39
BE4-P799	GCCAGGGCGCCACTGCCATCC	1073
BE4-P800	GAGGGCGCCACTGCCATCCTG	191
BE4-P801	GCGCCACTGCCATCCTGAGT	335
BE4-P802	GCGCCACTGCCATCCTGAGTT	310
BE4-P803	GCCACTGCCATCCTGAGTTG	272
BE4-P804	GCACTGCCATCCTGAGTTGGG	501
BE4-P805	GTGCCATCCTGAGTTGGGTGC	523
BE4-P806	GTGGGTGCAGTCCCGGGATTC	26
BE4-P807	GTGCAGTCCCGGGATTCCGC	54
BE4-P808	GCAGTCCCGGGATTCCGCCG	490
BE4-P809	GAGTCCCGGGATTCCGCCGCG	314
BE4-P810	GCGGGATTCCGCCGCGTGCTC	52
BE4-P811	GGGATTCCGCCGCGTGCTCC	533
BE4-P812	GGATTCCGCCGCGTGCTCCG	99
BE4-P813	GTTCCGCCGCGTGCTCCGGGA	220
BE4-P814	GTAGTCCAACAGGCCACCCT	376
BE4-P815	GAGTCCAACAGGCCACCCTCG	296
BE4-P816	GCCTTGTCCAATGTGAGGCGG	165
BE4-P818	GTGTCCAATGTGAGGCGGTGG	432
BE4-P819	GTCCAATGTGAGGCGGTGGA	84
BE4-P820	GTGTGAGGCGGTGGAGGCGGA	154
BE4-P821	GTGAGGCGGTGGAGGCGGAGG	192
BE4-P822	GCGGAAGTCTGAGCCTCACCT	193
BE4-P823	GAGTCTGAGCCTCACCTTGTC	975
BE4-P824	GTCTGAGCCTCACCTTGTCC	420
BE4-P825	GTCTGAGCCTCACCTTGTCCG	495
BE4-P826	GCTGAGCCTCACCTTGTCCGG	752
BE4-P827	GGAGGCCTGGCGTTCCTCCG	700
BE4-P828	GAGGCCTGGCGTTCCTCCGC	320
BE4-P829	GTGGCGTTCCTCCGCGGTTCC	293
BE4-P830	GCTCCGCGGTTCCTGTCACAA	192
BE4-P831	GTCCGCGGTTCCTGTCACAAA	226
BE4-P832	GCGCGGTTCCTGTCACAAAGG	0
BE4-P833	GGTTCCTGTCACAAAGGCGA	159
BE4-P834	GCTGTCACAAAGGCGACGACA	183
BE4-P835	GACAAAGGCGACGACAAGTCC	564
BE4-P836	GCAAAGGCGACGACAAGTCCC	630
BE4-P837	GAAAGGCGACGACAAGTCCCG	208
BE4-P838	GACGACAAGTCCCGGGTCCC	500
BE4-P839	GAGCCGCCTCCGCGACATACA	316
BE4-P840	GCCGCCTCCGCGACATACACG	365
BE4-P841	GCCTCCGCGACATACACGAGT	390
BE4-P842	GACATACACGAGTCGCCCTC	691
BE4-P843	GCGAGTCGCCCTCCGTTATCC	336
BE4-P844	GAGTCGCCCTCCGTTATCCT	982
BE4-P845	GAGTCGCCCTCCGTTATCCTG	288
BE4-P846	GCCGTTATCCTGGGCCCTCCT	859
BE4-P847	GTTATCCTGGGCCCTCCTGG	382
BE4-P848	GATCCTGGGCCCTCCTGGCGA	203
BE4-P849	GGCCCTCCTGGCGAAGTCCC	201
BE4-P850	GCCGGTTTCCGCTGTGCTCTG	105
BE4-P851	GCGGTTTCCGCTGTGCTCTGT	571
BE4-P852	GTTTCCGCTGTGCTCTGTGG	565
BE4-P853	GTGCTCTGTGGCGACACCTC	490
BE4-P854	GCCCGATCAAGTTCACAGAGG	177
BE4-P855	GCCCGGCCACCCTCAAGGCCT	102
BE4-P856	GCCGGCCACCCTCAAGGCCTC	426
BE4-P857	GCTCAAGGCCTCGGTTCCTTA	644
BE4-P858	GCAAGGCCTCGGTTCCTTACG	453
BE4-P859	GAAGGCCTCGGTTCCTTACGA	63
BE4-P860	GCCTCGGTTCCTTACGAGGT	72
BE4-P861	GGTTCCTTACGAGGTTGAAA	204
BE4-P862	GTCCTTACGAGGTTGAAACGT	183
BE4-P863	GACGTTGCCTCAGAATCTCCC	427
BE4-P864	GCCCTCCTTGGTCTGCAGCCG	829
BE4-P865	GGTCTGCAGCCGAGATCTTC	308
BE4-P866	GCAGCCGAGATCTTCAGCCA	1166
BE4-P867	GCAGCCGAGATCTTCAGCCAC	541
BE4-P868	GCCGAGATCTTCAGCCACGGT	133
BE4-P869	GCGAGATCTTCAGCCACGGTG	29
BE4-P870	GAGATCTTCAGCCACGGTGG	592
BE4-P871	GGGTGGCCTCGCTTCTTCAG	857
BE4-P872	GGTGGCCTCGCTTCTTCAGA	604
BE4-P873	GGCCTCGCTTCTTCAGAGGC	163
BE4-P874	GCCTCGCTTCTTCAGAGGCTG	170
BE4-P875	GCTTCTTCAGAGGCTGTGAA	86
BE4-P876	GCTTCTTCAGAGGCTGTGAAT	359
BE4-P877	GTCAGAGGCTGTGAATGGCTT	189
BE4-P878	GCAGAGGCTGTGAATGGCTTC	360
BE4-P879	GGCTTCGGTTCAGCTGTCCA	386
BE4-P880	GCTTCGGTTCAGCTGTCCAAG	522
BE4-P881	GTTCGGTTCAGCTGTCCAAGC	363
BE4-P882	GCGGTTCAGCTGTCCAAGCGG	0
BE4-P883	GTCCTCTGGGTGAAATGGATT	427
BE4-P884	GATTTCCACAAGAGGCTGGTT	553
BE4-P885	GTTCCACAAGAGGCTGGTTAG	744
BE4-P886	GTTAGTGCATGATCCTGAGTT	1128
BE4-P887	GAGTGCATGATCCTGAGTTAG	1293
BE4-P888	GGTGGCTTTAAATTAGTTGC	135
BE4-P889	GTGGCTTTAAATTAGTTGCAG	859
BE4-P890	GTAGTTGCAGAGAGACAGCCT	251
BE4-P891	GACAGCCTCGCCCTAGACAAC	127
BE4-P892	GCGCCCTAGACAACAGCTACA	58
BE4-P893	GCCCTAGACAACAGCTACAT	418
BE4-P894	GCTACATGGCCCTTTCCCTCC	485
BE4-P895	GACATGGCCCTTTCCCTCCTG	460
BE4-P896	GCCCTTTCCCTCCTGAGAACC	276
BE4-P897	GTCCCTCCTGAGAACCAGCCT	286
BE4-P898	GAACCAGCCTAGCCTAGAAA	437
BE4-P899	GGGATTGCCTGATGAACACA	375
BE4-P900	GGATTGCCTGATGAACACAA	236
BE4-P901	GTGCCTGATGAACACAAGGAT	528
BE4-P902	GTGATGAACACAAGGATTGCA	274
BE4-P903	GGTTGGCTTTGACTGGATGG	220
BE4-P904	GTTGGCTTTGACTGGATGGAG	206
BE4-P905	GTTTGACTGGATGGAGAGCTT	330
BE4-P906	GTGGAGAGCTTTGAACTGCCT	382
BE4-P907	GTTGAACTGCCTTGAAATTCA	470
BE4-P908	GAACTGCCTTGAAATTCACGC	735
BE4-P909	GCACGCTGTAACTAACACACC	221
BE4-P910	GACTAACACACCAGTTTCCTC	445
BE4-P911	GCTAACACACCAGTTTCCTCT	319
BE4-P912	GTAACACACCAGTTTCCTCTG	702
BE4-P913	GACACACCAGTTTCCTCTGGG	469
BE4-P914	GCACACCAGTTTCCTCTGGGA	123
BE4-P915	GCCAGTTTCCTCTGGGAGGCC	577
BE4-P916	GAGTTTCCTCTGGGAGGCCAG	144
BE4-P917	GTTTCCTCTGGGAGGCCAGAG	232
BE4-P918	GTTCCTCTGGGAGGCCAGAGA	70
BE4-P919	GTCCTCTGGGAGGCCAGAGAG	378
BE4-P920	GGGAGGCCAGAGAGGGAGGG	204
BE4-P921	GGAGGCCAGAGAGGGAGGGA	224
BE4-P922	GAGGCCAGAGAGGGAGGGAG	450
BE4-P923	GGCCAGAGAGGGAGGGAGGG	77
BE4-P924	GAGGTCTCGCTTGGTTGCTC	521
BE4-P925	GAGGTCTCGCTTGGTTGCTCA	378
BE4-P926	GTCTCGCTTGGTTGCTCAGGC	355
BE4-P927	GCTCGCTTGGTTGCTCAGGCT	92
BE4-P928	GTTGGTTGCTCAGGCTGGTCT	306
BE4-P929	GTCAGGCTGGTCTTGAACTCC	861
BE4-P932	GTCAAGCGATCCTCCTACCTC	700
BE4-P933	GCTCCTACCTCAGCCTCCCAA	512
BE4-P934	GCCTACCTCAGCCTCCCAAAG	51
BE4-P936	GCCTCAGCCTCCCAAAGTGTT	110
BE4-P939	GGATTACAGGAGTGAGCCAC	261
BE4-P940	GATTACAGGAGTGAGCCACCG	670
BE4-P941	GTTGCAAACATTCTGCCACTC	335
BE4-P942	GAGAGAGGCACTGGATTAATG	1381
BE4-P943	GACCAATCAACCTCTTCCTTA	1014
BE4-P944	GCAATCAACCTCTTCCTTAAG	306
BE4-P945	GGAAGTCTTAGGCAAGGCCT	637
BE4-P946	GTCACTTTAGTTTCTCTCTCC	260
BE4-P947	GTTAGTTTCTCTCTCCCGGGA	66
BE4-P948	GTAGTTTCTCTCTCCCGGGAT	83
BE4-P949	GTTTCTCTCTCCCGGGATGGC	371
BE4-P950	GTCTCTCTCCCGGGATGGCTG	288
BE4-P951	GTCTCCCGGGATGGCTGAGAA	247
BE4-P952	GTCCCGGGATGGCTGAGAATG	211
BE4-P953	GATGTTTCCTCTGTTGTCAA	572
BE4-P954	GTGTTTCCTCTGTTGTCAAGG	864
BE4-P955	GTCCTCCAGACTTCTGAGAGC	890
BE4-P956	GCCTCCAGACTTCTGAGAGCT	566
BE4-P957	GTCCAGACTTCTGAGAGCTGG	190
BE4-P958	GCAGACTTCTGAGAGCTGGTG	97
BE4-P959	GACTTCTGAGAGCTGGTGTG	206
BE4-P960	GAGAGCTGGTGTGTGTTTCT	190
BE4-P961	GTGTTTCTAGCACTTTCTAGC	56
BE4-P962	GTTTCTAGCTGCACCACCTCA	228
BE4-P963	GCTAGCTGCACCACCTCACGC	791
BE4-P964	GCTGCACCACCTCACGCTGT	494
BE4-P965	GCACCACCTCACGCTGTAGC	717
BE4-P966	GCACCACCTCACGCTGTAGCT	379
BE4-P967	GTCACGCTGTAGCTGGCTTCA	964
BE4-P968	GCACGCTGTAGCTGGCTTCAA	416
BE4-P969	GCTGGCTTCAAGGCATATCC	408
BE4-P970	GCTGGCTTCAAGGCATATCCA	282
BE4-P971	GTGGCTTCAAGGCATATCCAG	754
BE4-P972	GGCTTCAAGGCATATCCAGG	516
BE4-P973	GCTTCAAGGCATATCCAGGG	553
BE4-P974	GCTTGTCCATTTCCTTTACAA	83
BE4-P975	GTTGTCCATTTCCTTTACAAA	274
BE4-P976	GTGTCCATTTCCTTTACAAAG	277
BE4-P977	GCCATTTCCTTTACAAAGGGA	0
BE4-P978	GTTTCCTTTACAAAGGGAAGT	266
BE4-P979	GCCTTTACAAAGGGAAGTTGT	444
BE4-P980	GCTTTACAAAGGGAAGTTGTT	488
BE4-P981	GTGAACCGCAAGCCTTCACTT	138
BE4-P982	GAATCAGGCAACAGCGGTGAG	363
BE4-P983	GCAGGCAACAGCGGTGAGCGC	254
BE4-P984	GGTGAGCGCAGCTCCAAACG	45
BE4-P985	GCGCAGCTCCAAACGTGTCAA	379
BE4-P986	GCAATGACTCACCCAAATTTG	508
BE4-P987	GACTCACCCAAATTTGAGTA	556
BE4-P988	GACTCACCCAAATTTGAGTAA	244
BE4-P989	GCTCACCCAAATTTGAGTAAG	51
BE4-P990	GCACCCAAATTTGAGTAAGGG	457
BE4-P991	GAGTTGGCTGCTTTAACGAGC	476
BE4-P992	GTGGCTGCTTTAACGAGCCGC	298
BE4-P993	GGCTGCTTTAACGAGCCGCA	156
BE4-P994	GCTGCTTTAACGAGCCGCAG	109
BE4-P995	GAGCCGCAGGGTGATTCCCT	30
BE4-P996	GGTGATTCCCTTGTCATTTC	1029
BE4-P997	GTGATTCCCTTGTCATTTCC	640
BE4-P998	GACCTATCTTCCAGGGAACAC	267
BE4-P999	GCCTATCTTCCAGGGAACACT	1529
BE4-P1000	GCTATCTTCCAGGGAACACTG	768
BE4-P1001	GAAACAGGGAGACCTTTGTTG	447
BE4-P1002	GAGGGAGACCTTTGTTGAGAC	679
BE4-P1003	GGAATTCTGTTCCTCATTCC	246
BE4-P1004	GTCCTCATTCCTGCTCTTATC	534
BE4-P1005	GTCATTCCTGCTCTTATCTGT	522
BE4-P1006	GTTATCTGTAGACTTCCTCCC	1075
BE4-P1007	GTGTAGACTTCCTCCCTGATA	512
BE4-P1008	GATAAGATCCAATTCTAGATG	129
BE4-P1009	GAGATCCAATTCTAGATGGGT	515
BE4-P1010	GATCCAATTCTAGATGGGTC	272
BE4-P1011	GCCAATTCTAGATGGGTCGGT	124
BE4-P1012	GGGTCGGTTGCTCCTTGCTT	353
BE4-P1013	GTCGGTTGCTCCTTGCTTTGA	178
BE4-P1014	GCGGTTGCTCCTTGCTTTGAT	80
BE4-P1015	GGTTGCTCCTTGCTTTGATG	614
BE4-P1016	GTTGCTCCTTGCTTTGATGGG	251
BE4-P1017	GCCTTGCTTTGATGGGTGCTT	426
BE4-P1018	GCTTCCACACTCTGTCCCAAC	414
BE4-P1019	GACACTCTGTCCCAACTGTCA	289
BE4-P1020	GTCCCAACTGTCAAGCAAAT	251
BE4-P1021	GCTGTCAAGCAAATAGCCTTT	338
BE4-P1022	GTGTTGCTAAGAGACTGCAGA	281
BE4-P1023	GTAAGAGACTGCAGATGTAAC	679
BE4-P1024	GACTGCAGATGTAACCGACC	213
BE4-P1025	GTAACCGACCAGCAGCAAAC	383
BE4-P1026	GAACCGACCAGCAGCAAACAG	132
BE4-P1027	GCCGACCAGCAGCAAACAGTG	27
BE4-P1028	GCCAGCAGCAAACAGTGAGTC	219
BE4-P1029	GCAGCAGCAAACAGTGAGTCA	507
BE4-P1030	GTGAGTCAGGCTCTCTCTTC	1394
BE4-P1031	GTGAGTCAGGCTCTCTCTTCC	654
BE4-P1032	GTCAGGCTCTCTCTTCCGGA	120
BE4-P1033	GTCAATTGCTGAGATCACTCT	957
BE4-P1034	GCAATTGCTGAGATCACTCTG	728
BE4-P1035	GAATTGCTGAGATCACTCTGG	122
BE4-P1036	GAATACCCACCTTATTTGGAA	657
BE4-P1037	GACCCACCTTATTTGGAAAGA	203
BE4-P1038	GAAGAAGCACTGATCAATTGA	560
BE4-P1039	GGAGTCTCGCCCTGTCACCC	341
BE4-P1040	GAGTCTCGCCCTGTCACCCA	1
BE4-P1041	GTCTCGCCCTGTCACCCAGGC	360
BE4-P1042	GCTCGCCCTGTCACCCAGGCT	558
BE4-P1043	GCGCCCTGTCACCCAGGCTGG	46
BE4-P1044	GCCCTGTCACCCAGGCTGGAG	172
BE4-P1047	GGAGTGCAATGGCATAATCT	434
BE4-P1048	GATGGCATAATCTCGCCTCAC	1168
BE4-P1049	GTCTCGCCTCACTGCAATCCC	1000
BE4-P1050	GCCGGGTTCCAGCAATTCTCC	180
BE4-P1051	GTCCAGCAATTCTCCTGCCTC	143
BE4-P1057	GTGAGTAGCTGGAATTATAGG	988
BE4-P1058	GTAGCTGGAATTATAGGCGCC	1023
BE4-P1059	GTAGGCGCCTGCCACAACACC	249
BE4-P1060	GAGGCGCCTGCCACAACACCC	507
BE4-P1061	GGGTTTCACCACGTTGGCCA	35
BE4-P1062	GTTTCACCACGTTGGCCAGGC	178
BE4-P1063	GTTCACCACGTTGGCCAGGCT	269
BE4-P1065	GTGGTCTCGAACTCCTGACCT	340
BE4-P1066	GTCTCGAACTCCTGACCTCG	654
BE4-P1070	GCCTCAGCCTCCCAAAGTCCA	198
BE4-P1071	GCTCAGCCTCCCAAAGTCCAA	615
BE4-P1072	GCCTCCCAAAGTCCAAGGAT	443
BE4-P1073	GTCCCAAAGTCCAAGGATTGC	504
BE4-P1074	GCAAAGTCCAAGGATTGCAGG	503
BE4-P1075	GAAGTCCAAGGATTGCAGGCG	331
BE4-P1076	GGATTGCAGGCGTGACCCAC	253
BE4-P1077	GATTGCAGGCGTGACCCACTG	591
BE4-P1078	GCAGGCGTGACCCACTGTGCC	776
BE4-P1079	GCACTGTGCCAGCCAATCAAT	489
BE4-P1080	GCAGCTGGCTCTGTTCCCTTA	234
BE4-P1081	GTGGCTCTGTTCCCTTAAGCC	872
BE4-P1082	GGCTCTGTTCCCTTAAGCCA	496
BE4-P1083	GCTCTGTTCCCTTAAGCCAG	470
BE4-P1084	GCTCTGTTCCCTTAAGCCAGG	239
BE4-P1085	GCCCTTCAAGGAAATGATTCT	53
BE4-P1086	GAATGATTCTAGCTACAGTTT	690
BE4-P1087	GAAAGCATTCACCACCTCATT	564
BE4-P1088	GAGCATTCACCACCTCATTTG	513
BE4-P1089	GCATTCACCACCTCATTTGTG	824
BE4-P1090	GTCACCACCTCATTTGTGTGC	922
BE4-P1091	GCACCACCTCATTTGTGTGCT	71
BE4-P1092	GACCACCTCATTTGTGTGCTG	327
BE4-P1093	GCCACCTCATTTGTGTGCTGG	351
BE4-P1094	GCACCTCATTTGTGTGCTGGG	373
BE4-P1095	GTGTTTCGATGACCTTGTTCC	486
BE4-P1096	GCGATGACCTTGTTCCTGACT	725
BE4-P1097	GCTTGTTCCTGACTTGTTACT	623
BE4-P1098	GTGTTCCTGACTTGTTACTCG	236
BE4-P1099	GCTGACTTGTTACTCGTGACT	148
BE4-P1100	GCTTGTTACTCGTGACTTGAG	449
BE4-P1101	GTACTCGTGACTTGAGAGATC	575
BE4-P1102	GCTCGTGACTTGAGAGATCAG	501
BE4-P1103	GTCGTGACTTGAGAGATCAGA	739
BE4-P1104	GCGTGACTTGAGAGATCAGAG	276
BE4-P1105	GATCAGAGGGCTAGAGGACT	517
BE4-P1106	GTAGAGGACTAGAATTTATAG	202
BE4-P1107	GAGAGGACTAGAATTTATAGA	299
BE4-P1108	GAGGACTAGAATTTATAGAGG	247
BE4-P1109	GTTTGTTCGAGTTGCCCAGGC	477
BE4-P1110	GTTGTTCGAGTTGCCCAGGCT	445
BE4-P1111	GTTCGAGTTGCCCAGGCTGG	0
BE4-P1112	GAGTTGCCCAGGCTGGAGTGC	735
BE4-P1116	GGAGTGCAGTGGCGCAATCT	487
BE4-P1117	GAGTGCAGTGGCGCAATCTC	88
BE4-P1125	GTCAAGCGATTCTTCGGCCTC	181
BE4-P1126	GATTCTTCGGCCTCAGCCTCC	451
BE4-P1127	GTCTTCGGCCTCAGCCTCCTG	813
BE4-P1128	GTCGGCCTCAGCCTCCTGAGT	543
BE4-P1131	GTGAGTAGCTGGAACTACAGG	548
BE4-P1132	GTAGCTGGAACTACAGGCGCC	584
BE4-P1133	GGATTTCACCATATTGGTCA	790
BE4-P1134	GTTTCACCATATTGGTCAAGC	230
BE4-P1135	GTTCACCATATTGGTCAAGCT	616
BE4-P1136	GTCAAGCTGGCCTCGAACTCC	82
BE4-P1141	GCACCCGCCTCAGTTTCCCAA	912
BE4-P1143	GCCTCAGTTTCCCAAAGTGC	92
BE4-P1144	GCCTCAGTTTCCCAAAGTGCT	346
BE4-P1145	GCAGTTTCCCAAAGTGCTGGG	31
BE4-P1146	GTCCCAAAGTGCTGGGAGTAC	241
BE4-P1147	GCAAAGTGCTGGGAGTACAGG	298
BE4-P1148	GAAGTGCTGGGAGTACAGGCG	649
BE4-P1149	GTGCTGGGAGTACAGGCGTG	646
BE4-P1150	GGAGTACAGGCGTGAGCCGC	426
BE4-P1151	GAGTACAGGCGTGAGCCGCCG	60
BE4-P1152	GATTGCCTAATCTCAGCTCAT	356
BE4-P1153	GTCTCAGCTCATTGCAACTTC	182
BE4-P1154	GCTCATTGCAACTTCTGCCTC	406
BE4-P1155	GTCATTGCAACTTCTGCCTCC	664
BE4-P1156	GCATTGCAACTTCTGCCTCCG	544
BE4-P1157	GATTGCAACTTCTGCCTCCGG	665
BE4-P1158	GATTCTCGTGTCTCAGCCTCC	381
BE4-P1159	GTTCTCGTGTCTCAGCCTCCT	621
BE4-P1160	GTCTCGTGTCTCAGCCTCCTG	866
BE4-P1161	GCGTGTCTCAGCCTCCTGGGT	94
BE4-P1162	GTCTCAGCCTCCTGGGTAGCT	506
BE4-P1163	GCTCAGCCTCCTGGGTAGCTA	302
BE4-P1164	GCCTCCTGGGTAGCTAGGATA	611
BE4-P1165	GCTCCTGGGTAGCTAGGATAC	517
BE4-P1166	GTAGCTAGGATACGGGCACC	90
BE4-P1167	GATACGGGCACCCGCTACCA	174
BE4-P1168	GCGGGCACCCGCTACCATGCC	164
BE4-P1169	GGGCACCCGCTACCATGCCT	511
BE4-P1170	GCTACCATGCCTGGCTAATTT	521
BE4-P1171	GTAGAGACAGGGTTTCGCCA	96
BE4-P1172	GAGACAGGGTTTCGCCACGT	405
BE4-P1173	GAGACAGGGTTTCGCCACGTT	251
BE4-P1174	GAGGGTTTCGCCACGTTGGCC	432
BE4-P1176	GTTTCGCCACGTTGGCCAGGC	129
BE4-P1177	GTTCGCCACGTTGGCCAGGCT	588
BE4-P1182	GCGAACTCCTGACCTCAGGTG	274
BE4-P1183	GACTCCTGACCTCAGGTGAGC	25
BE4-P1184	GCTGACCTCAGGTGAGCCGCC	316
BE4-P1195	GCAGGCGTGAGCCACCGCGCT	56
BE4-P1196	GAGGCGTGAGCCACCGCGCTT	347
BE4-P1197	GCCACCGCGCTTGGCCTAATT	309
BE4-P1198	GAAATTCAAATGGTCTAATA	581
BE4-P1199	GAAACGCCAACCTTGCTTGAA	253
BE4-P1200	GCAACCTTGCTTGAAAGAATA	681
BE4-P1201	GCTTGCTTGAAAGAATAAGAA	402
BE4-P1202	GAGGTGCGGTTTCGTTGGGC	75
BE4-P1203	GTGCGGTTTCGTTGGGCCGT	405
BE4-P1204	GCGGTTTCGTTGGGCCGTTGA	105
BE4-P1205	GGGCCGTTGATGTTTGGAAC	849
BE4-P1206	GGCCGTTGATGTTTGGAACA	34
BE4-P1207	GTGCTCGGAAAGGGCAGCAAC	129
BE4-P1208	GAGGGCAGCAACTGTGAGGAC	717
BE4-P1209	GCAACTGTGAGGACAGCTCCC	219
BE4-P1210	GTGAGGACAGCTCCCTGACG	354
BE4-P1211	GTCCCTGACGTGCTCTCACTC	182
BE4-P1212	GACGTGCTCTCACTCAGCAC	264
BE4-P1213	GCTCTCACTCAGCACTGTTC	300
BE4-P1214	GACTCAGCACTGTTCCGTTCC	197
BE4-P1215	GTCAGCACTGTTCCGTTCCTG	342
BE4-P1216	GACTGTTCCGTTCCTGAGCAC	667
BE4-P1217	GCCCACTAGCTAGGCCAAGGG	50
BE4-P1218	GCTAGGCCAAGGGAGCTCATT	704
BE4-P1219	GTAGGCCAAGGGAGCTCATTT	1282
BE4-P1220	GAGCTCATTTGGCAGGCAAC	210
BE4-P1221	GTTTGGCAGGCAACTGCTGTC	220
BE4-P1222	GTTGGCAGGCAACTGCTGTCT	604
BE4-P1223	GCAGGCAACTGCTGTCTGGC	131
BE4-P1224	GAGGCAACTGCTGTCTGGCTG	302
BE4-P1225	GAACTGCTGTCTGGCTGCGCC	84
BE4-P1226	GCTGCTGTCTGGCTGCGCCTG	451
BE4-P1227	GTGCTGTCTGGCTGCGCCTGT	324
BE4-P1228	GTGTCTGGCTGCGCCTGTGGC	178
BE4-P1229	GTTGGAGGCAGGGTCTTGCCC	356
BE4-P1230	GAGGCAGGGTCTTGCCCTGT	481
BE4-P1231	GAGGGTCTTGCCCTGTCGCTC	614
BE4-P1232	GGGTCTTGCCCTGTCGCTCA	880
BE4-P1233	GTCTTGCCCTGTCGCTCAGGC	152
BE4-P1234	GTGCCCTGTCGCTCAGGCTGA	1098
BE4-P1235	GCCCTGTCGCTCAGGCTGAAG	188
BE4-P1236	GCTGTCGCTCAGGCTGAAGTG	41
BE4-P1237	GTCGCTCAGGCTGAAGTGTGC	949
BE4-P1238	GAGGCTGAAGTGTGCAGTTAT	1310
BE4-P1239	GAGTGTGCAGTTATAGCTCAC	142
BE4-P1240	GTGCAGTTATAGCTCACTGC	396
BE4-P1241	GTATAGCTCACTGCAGCCTCC	762
BE4-P1242	GTCACTGCAGCCTCCAGCTTC	674
BE4-P1243	GCTCCAGCTTCTGTACTCAAC	198
BE4-P1244	GTCAACTGATCCTCCTCTCTC	291
BE4-P1245	GATCCTCCTCTCTCAGCCTCC	666
BE4-P1246	GCCTCCTCTCTCAGCCTCCTG	677
BE4-P1247	GCCTCTCTCAGCCTCCTGAGT	590
BE4-P1248	GCTCTCAGCCTCCTGAGTAGC	36
BE4-P1251	GAGTAGCTGGGACTATACGCA	697
BE4-P1252	GTAGCTGGGACTATACGCACG	85
BE4-P1253	GCGTGTTACCACTCCCACCTC	564
BE4-P1254	GTTACCACTCCCACCTCAGTT	123
BE4-P1255	GCACTCCCACCTCAGTTTGTT	790
BE4-P1256	GTTTGCTCTTGCTGCCCAGGC	146
BE4-P1257	GTTGCTCTTGCTGCCCAGGCT	127
BE4-P1258	GCTCTTGCTGCCCAGGCTGG	47
BE4-P1259	GTCTTGCTGCCCAGGCTGGAG	56
BE4-P1260	GCTGCCCAGGCTGGAGTGCAA	98
BE4-P1265	GAGTGCAATGGCGCGATCTC	580
BE4-P1267	GTCACCGCAACCTCCACCTCC	346
BE4-P1268	GCACCGCAACCTCCACCTCCT	231
BE4-P1269	GAACCTCCACCTCCTGGTTCA	389
BE4-P1270	GCCTCCACCTCCTGGTTCAAG	348
BE4-P1271	GCCTGGTTCAAGCGATTCTCC	248
BE4-P1280	GATTACAGGCATGCACCACCA	853
BE4-P1281	GCAGGCATGCACCACCACGCC	888
BE4-P1282	GAGGCATGCACCACCACGCCC	242
BE4-P1283	GCCACCACGCCCGGCTAATTT	21
BE4-P1284	GGGTTTCTCCACATTGGTTC	470
BE4-P1285	GGTTTCTCCACATTGGTTCA	982
BE4-P1286	GTTCTCCACATTGGTTCAGGC	260
BE4-P1287	GTTCTCGAACTCCCAACCTC	267
BE4-P1288	GTTCTCGAACTCCCAACCTCA	428
BE4-P1289	GCTCGAACTCCCAACCTCAGG	241
BE4-P1290	GCCAACCTCAGGTGATCCACC	182
BE4-P1296	GTCCCAAAGTGCTGGGATTAT	372
BE4-P1297	GCAAAGTGCTGGGATTATAGG	280
BE4-P1298	GAAGTGCTGGGATTATAGGCG	212
BE4-P1299	GTGCTGGGATTATAGGCGTG	195
BE4-P1300	GAACCCGGCCACTCCCAGCTA	240
BE4-P1301	GTGAGACAGAGTCTCCCGCCC	63
BE4-P1302	GAGACAGAGTCTCCCGCCCA	371
BE4-P1303	GACAGAGTCTCCCGCCCAGGC	388
BE4-P1304	GCAGAGTCTCCCGCCCAGGCT	360
BE4-P1305	GAGTCTCCCGCCCAGGCTGG	119
BE4-P1306	GTCTCCCGCCCAGGCTGGAG	370
BE4-P1307	GCAGGCTGGAGCGCAGATCAC	407
BE4-P1308	GAGCGCAGATCACTGCATCCT	851
BE4-P1309	GCACTGCATCCTTGACCTCCC	211
BE4-P1310	GACTGCATCCTTGACCTCCCA	636
BE4-P1311	GTCCTTGACCTCCCAGGCTTA	307
BE4-P1312	GCACTCAGCCTCCCAAGTAGC	689
BE4-P1318	GTAGCTGGGATTACAGGTGTG	519
BE4-P1319	GATTACAGGTGTGTGCCACTA	493
BE4-P1320	GTGTGCCACTATGCTTGGCTA	410
BE4-P1321	GCCACTATGCTTGGCTAAGT	292
BE4-P1322	GCACTATGCTTGGCTAAGTTG	819
BE4-P1323	GGTTCAAGGGATTCTCGCTT	333
BE4-P1324	GGATTCTCGCTTTGTTGCCT	994
BE4-P1325	GATTCTCGCTTTGTTGCCTC	284
BE4-P1326	GTCTCGCTTTGTTGCCTCGGT	360
BE4-P1327	GCTCGCTTTGTTGCCTCGGTT	282
BE4-P1328	GTCTCAAACTCCTGGGCTCA	59
BE4-P1329	GTCAAACTCCTGGGCTCAAGC	342
BE4-P1330	GTCAAGCAGTCCTCCCTCCTC	348
BE4-P1331	GCCTCCCTCCTCAGCCTCCCA	108
BE4-P1332	GCTCCCTCCTCAGCCTCCCAA	899
BE4-P1333	GCCCTCCTCAGCCTCCCAAGG	236
BE4-P1334	GTCCTCAGCCTCCCAAGGTGC	184
BE4-P1335	GCCTCAGCCTCCCAAGGTGCT	512
BE4-P1336	GCTCAGCCTCCCAAGGTGCTG	169
BE4-P1337	GTCAGCCTCCCAAGGTGCTGG	172
BE4-P1338	GTGAAACATTGTCTGGAGAGT	161
BE4-P1339	GCATTGTCTGGAGAGTTGCCC	1075
BE4-P1340	GATTGTCTGGAGAGTTGCCCA	568
BE4-P1341	GTGTCTGGAGAGTTGCCCAGG	180
BE4-P1342	GTTGCCCAGGTGGTAGATCAC	722
BE4-P1343	GAGATCACAGAAATAGGTCAT	460
BE4-P1344	GATCACAGAAATAGGTCATCG	578
BE4-P1345	GTCACAGAAATAGGTCATCGT	627
BE4-P1346	GCCTTCCCATGGGTGCAGTCT	247
BE4-P1347	GTTCCCATGGGTGCAGTCTTG	679
BE4-P1348	GGGTGCAGTCTTGAGCCACC	230
BE4-P1349	GTGCAGTCTTGAGCCACCTG	504
BE4-P1350	GTGCAGTCTTGAGCCACCTGT	232
BE4-P1351	GCCTGTGGCCAGCAAATATTT	112
BE4-P1352	GTGTGGCCAGCAAATATTTGG	280
BE4-P1353	GAGAGCTTGAGGTCCAGGGAA	22
BE4-P1354	GAGCTTGAGGTCCAGGGAAA	280
BE4-P1355	GTGAGGTCCAGGGAAAGGTTT	609
BE4-P1356	GTGTTCTTTATCCCTCCTTAA	183
BE4-P1357	GTTCTTTATCCCTCCTTAAA	605
BE4-P1358	GTCCCTCCTTAAAGGACCTTC	354
BE4-P1359	GCCCTCCTTAAAGGACCTTCA	223
BE4-P1360	GCTCCTTAAAGGACCTTCAGG	412
BE4-P1361	GAAAGGACCTTCAGGTGTTAC	53
BE4-P1362	GCTGACATTCCCGGTCTACCC	747
BE4-P1363	GACATTCCCGGTCTACCCAG	477
BE4-P1364	GACATTCCCGGTCTACCCAGT	226
BE4-P1365	GTCTACCCAGTGGCACATTT	808
BE4-P1366	GACCCAGTGGCACATTTAGTT	183
BE4-P1367	GAGTGGCACATTTAGTTTGTA	905
BE4-P1368	GGCACATTTAGTTTGTAAGC	285
BE4-P1369	GCACATTTAGTTTGTAAGCT	483
BE4-P1370	GTGTAAGCTGGGCCCTCGTAC	268
BE4-P1371	GTAAGCTGGGCCCTCGTACAG	727
BE4-P1372	GAAGCTGGGCCCTCGTACAGA	436
BE4-P1373	GCTGGGCCCTCGTACAGAGGT	123
BE4-P1374	GTGGGCCCTCGTACAGAGGTA	755
BE4-P1375	GGGCCCTCGTACAGAGGTAG	201
BE4-P1376	GCCCTCGTACAGAGGTAGGG	272
BE4-P1377	GCCCTCGTACAGAGGTAGGGA	391
BE4-P1378	GCTCGTACAGAGGTAGGGAGG	302
BE4-P1379	GCGTACAGAGGTAGGGAGGTG	641
BE4-P1380	GCACCAAAGCTGCGGTCACCT	32
BE4-P1381	GCCAAAGCTGCGGTCACCTAG	190
BE4-P1382	GCAAAGCTGCGGTCACCTAGT	117
BE4-P1383	GAAAGCTGCGGTCACCTAGTG	416
BE4-P1384	GAAGCTGCGGTCACCTAGTGG	224
BE4-P1385	GATCAGAGGCTCCTCCCTTA	828
BE4-P1386	GAGGCTCCTCCCTTAAGATCT	640
BE4-P1387	GTCCTCCCTTAAGATCTTGAT	496
BE4-P1388	GAAGCCTCCTGGAATCTCAAT	188
BE4-P1389	GCCACCCGGTGTGTCAGCACA	61
BE4-P1390	GTGTGTCAGCACAAGAAATG	319
BE4-P1394	GTTTAAGCACAGTTGAAATTG	517
BE4-P1395	GAAGCACAGTTGAAATTGAGC	224
BE4-P1396	GCACAGTTGAAATTGAGCTG	139
BE4-P1397	GAATTGAGCTGTGAGTCAGTG	1109
BE4-P1398	GATTGAGCTGTGAGTCAGTGA	1047
BE4-P1399	GTGAGCTGTGAGTCAGTGAGG	140
BE4-P1400	GTGAGTCAGTGAGGTGTGTA	756
BE4-P1401	GTGTGTACGATATTGTCAAAG	779
BE4-P1402	GTGTACGATATTGTCAAAGC	266
BE4-P1403	GTGTACGATATTGTCAAAGCG	182
BE4-P1404	GTACGATATTGTCAAAGCGG	427
BE4-P1405	GTGTACAGTATTGACAGATC	536
BE4-P1406	GTATTGACAGATCTGTAGTT	783
BE4-P1407	GTATTGACAGATCTGTAGTTG	1463
BE4-P1408	GACAGATCTGTAGTTGGGCA	682
BE4-P1409	GCAGATCTGTAGTTGGGCAAG	924
BE4-P1410	GAGTTGGGCAAGAGAATTATC	393
BE4-P1411	GTTGGGCAAGAGAATTATCAG	1416
BE4-P1412	GTTATCAGAGTTTGTGACCAC	646
BE4-P1413	GTGACCACAGCAGATTCCAA	451
BE4-P1414	GCCACAGCAGATTCCAAAGCT	167
BE4-P1415	GTTGACAGAGTCTCGCTCTGT	235
BE4-P1416	GAGAGTCTCGCTCTGTTGCCC	747
BE4-P1424	GTGGAGTGCAGTGGCACAATC	564
BE4-P1426	GAGTGCAGTGGCACAATCTG	673
BE4-P1427	GTGGCACAATCTGGGCTCAC	1
BE4-P1428	GCACAATCTGGGCTCACTGC	379
BE4-P1429	GCCCTGCCTCCTGGGTTCAAA	477
BE4-P1430	GCTGGGTTCAAATGATTCTCA	136
BE4-P1431	GATTCTCATGTTTCAGCCTCC	983
BE4-P1432	GTCTCATGTTTCAGCCTCCCG	351
BE4-P1433	GCATGTTTCAGCCTCCCGAGT	344
BE4-P1434	GTTTCAGCCTCCCGAGTAGC	223
BE4-P1435	GTCCCGAGTAGCTGCAATTAC	148
BE4-P1436	GTAGCTGCAATTACAGGCATT	983
BE4-P1437	GAGCTGCAATTACAGGCATTC	880
BE4-P1438	GCTGCAATTACAGGCATTCG	264
BE4-P1439	GATTACAGGCATTCGGGTTCA	527
BE4-P1440	GTACAGGCATTCGGGTTCAAG	95
BE4-P1441	GTCGGGTTCAAGTGATTCTCC	237
BE4-P1442	GATTCTCCTGCCTCAGCCACC	1091
BE4-P1443	GTCTCCTGCCTCAGCCACCTG	274
BE4-P1444	GCCTGCCTCAGCCACCTGAGC	332
BE4-P1445	GCCTCAGCCACCTGAGCAGC	20
BE4-P1446	GCCTCAGCCACCTGAGCAGCT	170
BE4-P1447	GCTCAGCCACCTGAGCAGCTG	41
BE4-P1448	GACCTGAGCAGCTGGGATTAC	492
BE4-P1449	GCCTGAGCAGCTGGGATTACA	129
BE4-P1450	GTGAGCAGCTGGGATTACAGG	609
BE4-P1451	GCAGCTGGGATTACAGGCGCC	104
BE4-P1452	GATTACAGGCGCCCGCCACCA	191
BE4-P1457	GGTCTCGAACTCCTGAACTC	217
BE4-P1458	GTCTCGAACTCCTGAACTCA	882
BE4-P1459	GCTCGAACTCCTGAACTCAGG	464
BE4-P1460	GACTCCTGAACTCAGGTGATC	600
BE4-P1461	GCGCCCACTTCGGCCTCCCAA	0
BE4-P1462	GCCCACTTCGGCCTCCCAAAG	66
BE4-P1463	GACTTCGGCCTCCCAAAGTGC	221
BE4-P1466	GCAAAGTGCTGAGATTACAGA	207
BE4-P1467	GAAGTGCTGAGATTACAGACG	576
BE4-P1468	GTGCTGAGATTACAGACGTG	885
BE4-P1469	GAGATTACAGACGTGAGTCAC	814
BE4-P1470	GATTACAGACGTGAGTCACCG	92
BE4-P1471	GAGACGTGAGTCACCGCGCCC	352
BE4-P1472	GTGAGTCACCGCGCCCAGCC	469
BE4-P1473	GTCACCGCGCCCAGCCTGTTC	712
BE4-P1474	GAAACACCCTCTAGGAAGTAG	272
BE4-P1475	GACCCTCTAGGAAGTAGAGAC	181
BE4-P1476	GAGATCAGGAAACTGAGTCCC	308
BE4-P1477	GCAGGAAACTGAGTCCCAGAA	593
BE4-P1478	GACTGAGTCCCAGAAGGATTT	436
BE4-P1479	GAGTCCCAGAAGGATTTAGTC	378
BE4-P1480	GATTTAGTCAGTTACCCAAGT	969
BE4-P1481	GTCAGTTACCCAAGTTGTTCT	717
BE4-P1482	GTTGTTCTAGTTAAATGGCC	209
BE4-P1483	GTTGTTCTAGTTAAATGGCCT	459
BE4-P1484	GTAAATGGCCTGGAAAGCCAG	182
BE4-P1485	GATGGCCTGGAAAGCCAGTGA	352
BE4-P1486	GTGGAAAGCCAGTGAAGCCCA	543
BE4-P1487	GAAGCCAGTGAAGCCCAGGAT	913
BE4-P1488	GCCCTTACTACTCTAACTTTC	34
BE4-P1489	GCCTTACTACTCTAACTTTCA	309
BE4-P1490	GCTTACTACTCTAACTTTCAG	64
BE4-P1491	GTAACTTTCAGGGAATCCACA	222
BE4-P1492	GTTTCAGGGAATCCACATGAA	1372
BE4-P1493	GGGAATCCACATGAATGTGC	348
BE4-P1494	GGAATCCACATGAATGTGCT	615
BE4-P1495	GAATCCACATGAATGTGCTG	871
BE4-P1496	GTGTGCTGGGTCAACCATCAA	355
BE4-P1497	GCTGGGTCAACCATCAAAGT	231
BE4-P1498	GTCAACCATCAAAGTTGAAA	278
BE4-P1499	GTCAACCATCAAAGTTGAAAT	791
BE4-P1500	GGGCTGGATGCGGTGGCTGA	198
BE4-P1501	GTGGATGCGGTGGCTGATGCC	400
BE4-P1502	GTGGCTGATGCCTGTAATCCT	385
BE4-P1503	GTGCCTGTAATCCTAGCACTT	477
BE4-P1509	GCACTTTGGGAGGCCGAGAT	439
BE4-P1510	GGGAGGCCGAGATGGGTGGG	26
BE4-P1511	GGAGGCCGAGATGGGTGGGT	77
BE4-P1512	GATTGCTTGAGCCCAAGAGTT	281
BE4-P1513	GAGCCCAAGAGTTTGAGACC	65
BE4-P1514	GAGACCAGCCTGGGCAACAT	66
BE4-P1517	GGGCAACATAGTGAGACACC	435
BE4-P1518	GAAGTTAGCTGAGTGTGATGG	520
BE4-P1519	GCCCTCTAGTCACAGCTGTTG	209
BE4-P1520	GCTAGTCACAGCTGTTGAGTT	262
BE4-P1521	GTAGTCACAGCTGTTGAGTTA	414
BE4-P1522	GACAGCTGTTGAGTTAGGCTT	220
BE4-P1523	GCAGCTGTTGAGTTAGGCTTA	972
BE4-P1524	GTTAGGCTTAGGCAGGAGGAT	813
BE4-P1525	GCTTAGGCAGGAGGATCGCA	562
BE4-P1526	GAGGATCGCATGAACCTGGG	129
BE4-P1527	GAGGATCGCATGAACCTGGGA	904
BE4-P1528	GATCGCATGAACCTGGGAGG	495
BE4-P1529	GATCGCATGAACCTGGGAGGT	299
BE4-P1530	GCATGAACCTGGGAGGTGGA	170
BE4-P1531	GATGAACCTGGGAGGTGGAGG	233
BE4-P1532	GTGAACCTGGGAGGTGGAGGC	54
BE4-P1533	GTGGAGGCGGCCGTGAGCCTC	275
BE4-P1534	GCGGCCGTGAGCCTCAGTCA	316
BE4-P1535	GTGAGCCTCAGTCATGCCAC	750
BE4-P1536	GCATGCCACTGCACTCCAACC	1302
BE4-P1537	GATGCCACTGCACTCCAACCT	295
BE4-P1538	GTGCCACTGCACTCCAACCTG	565
BE4-P1539	GTGCACTCCAACCTGGGCAAC	427
BE4-P1540	GCACTCCAACCTGGGCAACAG	38
BE4-P1541	GCTCCAACCTGGGCAACAGAG	493
BE4-P1542	GAACCTGGGCAACAGAGTGAA	265
BE4-P1543	GCTGGGCAACAGAGTGAAAGC	325
BE4-P1544	GTGGGCAACAGAGTGAAAGCC	53
BE4-P1545	GGCAACAGAGTGAAAGCCGG	26
BE4-P1546	GTGAAAGCCGGTGTCCGAAAG	157
BE4-P1547	GAGCCGGTGTCCGAAAGAGAA	171
BE4-P1548	GACCTACAACTCAGTTTCAAC	367
BE4-P1549	GCTACAACTCAGTTTCAACTG	305
BE4-P1550	GTCAGTTTCAACTGTGCTTAA	530
BE4-P1551	GCAGTTTCAACTGTGCTTAAA	354
BE4-P1552	GTTTCAACTGTGCTTAAAGG	756
BE4-P1555	GTTCTTGCTACATATCAAATT	320
BE4-P1556	GCAACACATTTATGATTTCTC	873
BE4-P1557	GTTGCGTGTCAGGAATTTGGA	596
BE4-P1558	GCGTGTCAGGAATTTGGAAGC	349
BE4-P1559	GTTGGAAGCAGCACAGCTAGA	569
BE4-P1560	GTGGAAGCAGCACAGCTAGAC	686
BE4-P1561	GCAGCACAGCTAGACGGTTCC	104
BE4-P1562	GCAGCTAGACGGTTCCAGCTC	30
BE4-P1563	GAGCTAGACGGTTCCAGCTCA	135
BE4-P1564	GCTAGACGGTTCCAGCTCAG	664
BE4-P1565	GTTCCAGCTCAGGGTCTCTCA	895
BE4-P1566	GCAGCTCAGGGTCTCTCATGA	199
BE4-P1567	GTTTCAGAAGCTGCAGGCATA	662
BE4-P1568	GCAGAAGCTGCAGGCATAGGA	198
BE4-P1569	GCTGCAGGCATAGGAAGACT	285
BE4-P1570	GCTGCAGGCATAGGAAGACTT	146
BE4-P1571	GCAGGCATAGGAAGACTTGGC	285
BE4-P1572	GAGGCATAGGAAGACTTGGCT	548
BE4-P1573	GAAGGATCCACTTCCAAGAT	181
BE4-P1574	GAGGATCCACTTCCAAGATGG	664
BE4-P1575	GACTTCCAAGATGGCGCACTC	284
BE4-P1576	GTTCCAAGATGGCGCACTCAG	429
BE4-P1577	GATGGCGCACTCAGTGGCTCT	272
BE4-P1578	GTGGCGCACTCAGTGGCTCTT	433
BE4-P1579	GCGCACTCAGTGGCTCTTGGC	181
BE4-P1580	GCACTCAGTGGCTCTTGGCT	438
BE4-P1581	GACTCAGTGGCTCTTGGCTGG	138
BE4-P1583	GTGGAGGCCTCAGTTCCCTGC	173
BE4-P1584	GAGGCCTCAGTTCCCTGCTG	549
BE4-P1585	GGCCTCAGTTCCCTGCTGCG	457
BE4-P1586	GCCTCAGTTCCCTGCTGCGT	244
BE4-P1587	GCTCAGTTCCCTGCTGCGTGG	451
BE4-P1588	GCTGCGTGGAGCTCTCCCTCC	244
BE4-P1589	GCGTGGAGCTCTCCCTCCAGC	28
BE4-P1590	GAGCTCTCCCTCCAGCTGCT	241
BE4-P1591	GCTCTCCCTCCAGCTGCTTG	617
BE4-P1592	GTCTCCCTCCAGCTGCTTGAG	744
BE4-P1593	GCTCCCTCCAGCTGCTTGAGT	207
BE4-P1594	GCAGCTGCTTGAGTGGACTCA	170
BE4-P1595	GTGGACTCATGACATGCAGC	603
BE4-P1596	GTGGACTCATGACATGCAGCT	957
BE4-P1597	GTGGAGCAGTCGATCCAACAA	682
BE4-P1598	GAGCAGTCGATCCAACAATG	1225
BE4-P1599	GAGTCGATCCAACAATGAGCA	457
BE4-P1600	GTCGATCCAACAATGAGCAT	762
BE4-P1601	GTCCAACAATGAGCATGGCCA	821
BE4-P1602	GAATGAGCATGGCCATGAACT	906
BE4-P1603	GATGAGCATGGCCATGAACTA	292
BE4-P1604	GCATGGCCATGAACTAGGCTC	243
BE4-P1605	GGCCATGAACTAGGCTCAGA	16
BE4-P1606	GTAGGCTCAGAAGCCACTCCC	383
BE4-P1607	GCTCAGAAGCCACTCCCTGT	365
BE4-P1608	GAAAGTCCAGTGCCACTCCAG	489
BE4-P1609	GAAGTCCAGTGCCACTCCAGG	1
BE4-P1610	GATTAGGCTCTGCCTTCTGAA	562
BE4-P1611	GTTAGGCTCTGCCTTCTGAAA	102
BE4-P1612	GCCTTCTGAAAGGATTATCAC	582
BE4-P1613	GGGTCTTGGTATGTTGCCTA	948
BE4-P1614	GTATGTTGCCTAGGCCAGTCT	661
BE4-P1615	GCTAGGCCAGTCTGGAATTCC	224
BE4-P1616	GTAGGCCAGTCTGGAATTCCT	603
BE4-P1617	GAGGCCAGTCTGGAATTCCTG	266
BE4-P1618	GTTCCTGGGCTCAAACAATCC	400
BE4-P1619	GGCTCAAACAATCCTGTCTC	289
BE4-P1620	GATCCTGTCTCTGCCTCCCAA	634
BE4-P1621	GCCTGTCTCTGCCTCCCAAAG	224
BE4-P1622	GTCTCTGCCTCCCAAAGTGT	483
BE4-P1623	GTCTCTGCCTCCCAAAGTGTT	414
BE4-P1624	GCTCTGCCTCCCAAAGTGTTG	108
BE4-P1627	GCAGGCATGAGCCACTGCACC	62
BE4-P1628	GAGGCATGAGCCACTGCACCT	829
BE4-P1629	GTGAGCCACTGCACCTGGTCA	552
BE4-P1630	GAGCCACTGCACCTGGTCATG	575
BE4-P1631	GCCACTGCACCTGGTCATGT	543
BE4-P1632	GAGACAGAGTCTCTGTCGCCC	73
BE4-P1633	GAGAGTCTCTGTCGCCCAGGC	149
BE4-P1634	GAGTCTCTGTCGCCCAGGCT	381
BE4-P1635	GTCTCTGTCGCCCAGGCTGG	172
BE4-P1636	GCTGTCGCCCAGGCTGGAGTA	678
BE4-P1637	GTGTCGCCCAGGCTGGAGTAT	277
BE4-P1638	GTCGCCCAGGCTGGAGTATGG	530
BE4-P1639	GCGCCCAGGCTGGAGTATGGT	68
BE4-P1640	GCCCAGGCTGGAGTATGGTGG	0
BE4-P1641	GCAGGCTGGAGTATGGTGGCG	307
BE4-P1642	GTGGCGTGATCTCAGTTCAC	591
BE4-P1643	GCGTGATCTCAGTTCACTGC	100
BE4-P1644	GTCTCAGTTCACTGCAGCCTC	1332
BE4-P1645	GTCACTGCAGCCTCCGCCTCC	166
BE4-P1647	GACTGCAGCCTCCGCCTCCCG	184
BE4-P1648	GCCTCCGCCTCCCGGGTTCA	307
BE4-P1649	GCTCCGCCTCCCGGGTTCAAG	239
BE4-P1659	GTAGCTGGGATTACAGGCGCC	195
BE4-P1660	GATTACAGGCGCCCGCCAACA	27
BE4-P1661	GAGGCGCCCGCCAACATGCCC	338
BE4-P1665	GATGGTCTCGATCTCCTGATT	551
BE4-P1666	GTGGTCTCGATCTCCTGATTT	355
BE4-P1667	GTCTCGATCTCCTGATTTGG	710
BE4-P1668	GATCTCCTGATTTGGTGATC	686
BE4-P1669	GCGCCCACCTTGGCCTCCCAA	623
BE4-P1670	GCCTCCCAAAGTTTCAACCAT	750
BE4-P1671	GAACCATCGATCAGAACTTAT	881
BE4-P1672	GCATCGATCAGAACTTATTGA	718
BE4-P1673	GAGAACTTATTGATGTACTTA	644
BE4-P1674	GTGTACTTATGTAGCTAGGCA	1132
BE4-P1675	GTACTTATGTAGCTAGGCAC	403
BE4-P1676	GTATGTAGCTAGGCACGGTGG	161
BE4-P1677	GTGTAGCTAGGCACGGTGGCG	199
BE4-P1678	GTAGCTAGGCACGGTGGCGCG	61
BE4-P1679	GTAGGCACGGTGGCGCGTGCC	243
BE4-P1680	GTGGCGCGTGCCTGTAATCCC	215
BE4-P1684	GTAATCCCAGCTACTTGGAAG	723
BE4-P1685	GCCAGCTACTTGGAAGGGTTA	436
BE4-P1686	GCAGCTACTTGGAAGGGTTAA	166
BE4-P1687	GCTACTTGGAAGGGTTAAGGC	104
BE4-P1688	GTTAAGGCAGGAGAATCGCT	839
BE4-P1693	GGGAGGCAGAGGTTACAGTG	444
BE4-P1694	GTGAGTCAAGATCATACCAT	803
BE4-P1695	GAGATCATACCATTGCACTCC	670
BE4-P1696	GCATACCATTGCACTCCAGTC	309
BE4-P1697	GATACCATTGCACTCCAGTCT	805
BE4-P1698	GTACCATTGCACTCCAGTCTG	655
BE4-P1699	GTGCACTCCAGTCTGGGCAAC	149
BE4-P1700	GCTCCAGTCTGGGCAACAGAA	594
BE4-P1701	GCCAGTCTGGGCAACAGAATG	0
BE4-P1702	GTGGGCAACAGAATGAGACTC	65
BE4-P1703	GCATCTGTTACATCTTCACAA	607
BE4-P1704	GAAGTCAGACTTGGCTGGGCA	1320
BE4-P1705	GAGTCAGACTTGGCTGGGCAT	709
BE4-P1706	GTCAGACTTGGCTGGGCATGG	288
BE4-P1707	GCAGACTTGGCTGGGCATGGT	182
BE4-P1708	GTGGGCATGGTGGCTCACACC	938
BE4-P1710	GCACACCTGTAATCCCAGCAC	341
BE4-P1711	GCACCTGTAATCCCAGCACTG	224
BE4-P1712	GCTGTAATCCCAGCACTGAGA	507
BE4-P1713	GTAATCCCAGCACTGAGAGGC	493
BE4-P1714	GATCCCAGCACTGAGAGGCTG	113
BE4-P1715	GTCCCAGCACTGAGAGGCTGA	199
BE4-P1716	GCAGCACTGAGAGGCTGAGGC	73
BE4-P1717	GAGCACTGAGAGGCTGAGGCA	562
BE4-P1718	GCTGAGGCAGGCAGATCACT	372
BE4-P1719	GTGAGGCAGGCAGATCACTTG	884
BE4-P1720	GAGGCAGGCAGATCACTTGA	470
BE4-P1721	GCAGGCAGATCACTTGAGGTC	503
BE4-P1722	GAGGCAGATCACTTGAGGTCA	326
BE4-P1723	GATCACTTGAGGTCAGGAATT	895
BE4-P1724	GAGGTCAGGAATTTGAGACC	447
BE4-P1725	GAGGTCAGGAATTTGAGACCA	326
BE4-P1726	GTGAGACCAGGCTGGGCAGCA	99
BE4-P1727	GAGACCAGGCTGGGCAGCAT	692
BE4-P1728	GACCAGGCTGGGCAGCATGG	152
BE4-P1729	GTGGGCAGCATGGTGAAACCC	196
BE4-P1730	GATTAGCCGGGTGTGGTGTCA	449
BE4-P1731	GTCACGCACCTGTATTCCCA	786
BE4-P1732	GCTGTATTCCCAAGCTACTCA	514
BE4-P1733	GTATTCCCAAGCTACTCAGGA	1011
BE4-P1734	GCCAAGCTACTCAGGAAGCTA	40
BE4-P1735	GCAAGCTACTCAGGAAGCTAA	362
BE4-P1736	GCTACTCAGGAAGCTAAGGC	421
BE4-P1737	GCTACTCAGGAAGCTAAGGCA	678
BE4-P1738	GACTCAGGAAGCTAAGGCAGG	138
BE4-P1739	GCTAAGGCAGGAGAATCACT	387
BE4-P1740	GGAGAATCACTTGAACCCAG	291
BE4-P1741	GAGAATCACTTGAACCCAGA	216
BE4-P1742	GAATCACTTGAACCCAGAGG	86
BE4-P1743	GAATCACTTGAACCCAGAGGT	636
BE4-P1744	GTCACTTGAACCCAGAGGTGG	370
BE4-P1745	GTGAACCCAGAGGTGGAGGTT	391
BE4-P1746	GACCCAGAGGTGGAGGTTTGC	258
BE4-P1747	GGTTTGCAGTGAGTTGAGAT	341
BE4-P1748	GTTTGCAGTGAGTTGAGATTG	848
BE4-P1749	GTGTGCCATTGCACTCCAGCC	434
BE4-P1758	GGCGACAGAGTGAGACTCTG	134
BE4-P1759	GTAAGTGCATAGTGCATGCTG	501
BE4-P1760	GCAATCATAATTTGTTATTG	753
BE4-P1761	GCAATCATAATTTGTTATTGC	437
BE4-P1762	GTTATTGCGGCCGGGCATGG	180
BE4-P1763	GTTATTGCGGCCGGGCATGGT	203
BE4-P1764	GTGGCTCCAGCCTATAATCCC	329
BE4-P1765	GAGCCTATAATCCCAGCACTT	426
BE4-P1766	GATAATCCCAGCACTTTGGTC	347
BE4-P1767	GTAATCCCAGCACTTTGGTCA	422
BE4-P1768	GATCCCAGCACTTTGGTCAGG	416
BE4-P1769	GCACTTTGGTCAGGAGTTCA	137
BE4-P1770	GTTGGTCAGGAGTTCAAGGCC	155
BE4-P1771	GAAGGCCAGCCTGGCCAATAT	232
BE4-P1772	GGCCAGCCTGGCCAATATAG	158
BE4-P1773	GAATTACCTGGGCATGGTGGC	353
BE4-P1774	GTACCTGGGCATGGTGGCAGT	621
BE4-P1775	GCTGGGCATGGTGGCAGTTGC	251
BE4-P1776	GTGGGCATGGTGGCAGTTGCT	597
BE4-P1784	GATCGCTTGAACCTGGGAAGC	69
BE4-P1785	GCTTGAACCTGGGAAGCAGA	122
BE4-P1786	GTGAACCTGGGAAGCAGAGGT	159
BE4-P1787	GGGAAGCAGAGGTTGCAGTG	483
BE4-P1789	GTGAGCCAAGATTGCACCAC	394
BE4-P1790	GAGATTGCACCACTGCACTCC	331
BE4-P1792	GCACCACTGCACTCCAGCCT	910
BE4-P1800	GTGACAGAGTGAGACTCTGTC	76
BE4-P1801	GTTTATTGCCTTAGTTTACAT	880
BE4-P1802	GTTATTGCCTTAGTTTACATA	1979
BE4-P1803	GTATTGCCTTAGTTTACATAG	969
BE4-P1804	GTAGTTTACATAGGGAATCAA	658
BE4-P1805	GGGAATCAAAGTTTATACTT	609
BE4-P1806	GTTGCTTTGATTCTAGTTCAC	151
BE4-P1807	GTGATTCTAGTTCACAGAACC	811
BE4-P1808	GAACCAGAATCTTTCATATAA	338
BE4-P1809	GCTTTCATATAAAGGTATTAG	742
BE4-P1810	GGGCCCAGTGTGGTGGCTCA	247
BE4-P1812	GTGCCTGTAATCCCAGCATAT	421
BE4-P1813	GTGTAATCCCAGCATATTGGG	741
BE4-P1814	GTAATCCCAGCATATTGGGA	293
BE4-P1815	GATCCCAGCATATTGGGAGGC	194
BE4-P1816	GCCCAGCATATTGGGAGGCTG	199
BE4-P1817	GCCAGCATATTGGGAGGCTGA	217
BE4-P1818	GGAGGATCACTTTAGGAGTT	285
BE4-P1819	GAGGATCACTTTAGGAGTTTG	615
BE4-P1820	GGATCACTTTAGGAGTTTGA	283
BE4-P1821	GAGGCCAGCCTAGGCAACAT	493
BE4-P1822	GGCCAGCCTAGGCAACATAG	337
BE4-P1823	GCCAGCCTAGGCAACATAGTG	235
BE4-P1824	GTAGGCAACATAGTGAGACCT	366
BE4-P1825	GATTCCAACATTAGCTGGGCA	263
BE4-P1826	GTTCCAACATTAGCTGGGCAT	679
BE4-P1827	GCCAACATTAGCTGGGCATGG	764
BE4-P1828	GCAACATTAGCTGGGCATGGT	580
BE4-P1829	GATTAGCTGGGCATGGTGGCA	98
BE4-P1830	GTAGCTGGGCATGGTGGCATG	204
BE4-P1831	GTGGGCATGGTGGCATGTGCC	506
BE4-P1832	GTGCCTGTAGTCCCATTTATT	292
BE4-P1833	GCTGTAGTCCCATTTATTTGG	674
BE4-P1834	GTGTAGTCCCATTTATTTGGG	297
BE4-P1835	GCTGAGGCAGGAGGATCACT	280
BE4-P1837	GAGGATCACTTGAGCCCACG	119
BE4-P1838	GAGGATCACTTGAGCCCACGA	781
BE4-P1839	GAGCCCACGAGGTTCAATCC	478
BE4-P1840	GAGCCCACGAGGTTCAATCCA	472
BE4-P1841	GCCACGAGGTTCAATCCAGGT	231
BE4-P1842	GCGAGGTTCAATCCAGGTTGC	392
BE4-P1843	GTTCAATCCAGGTTGCAGTA	579
BE4-P1844	GATCCAGGTTGCAGTAAGCCA	371
BE4-P1845	GTTGCAGTAAGCCATGATCC	558
BE4-P1846	GTAAGCCATGATCCTGCCAC	710
BE4-P1847	GTGATCCTGCCACTGCACTCC	861
BE4-P1848	GCCTGCCACTGCACTCCAGTT	789
BE4-P1849	GCTGCCACTGCACTCCAGTTT	285
BE4-P1850	GTGCCACTGCACTCCAGTTTG	292
BE4-P1851	GTGCACTCCAGTTTGGGTAAC	142
BE4-P1852	GCACTCCAGTTTGGGTAACAG	279
BE4-P1853	GCTCCAGTTTGGGTAACAGAG	199
BE4-P1854	GTGGGTAACAGAGCGAAGCTA	527
BE4-P1855	GTAAATGCAGGCCAAGTGTGG	858
BE4-P1856	GAAATGCAGGCCAAGTGTGGT	678
BE4-P1857	GTACCTATAATCACAACACTT	484
BE4-P1858	GTATAATCACAACACTTTGGG	837
BE4-P1859	GATAATCACAACACTTTGGGA	1532
BE4-P1860	GATCACAACACTTTGGGAGGC	776
BE4-P1861	GCACAACACTTTGGGAGGCTG	345
BE4-P1862	GACAACACTTTGGGAGGCTGA	81
BE4-P1863	GAACACTTTGGGAGGCTGAGG	118
BE4-P1866	GAGCCCAAGAGTTCAAGACC	285
BE4-P1867	GAAGAGTTCAAGACCAGCCTA	404
BE4-P1868	GAAGACCAGCCTAGGTAACAC	580
BE4-P1869	GCCAGCCTAGGTAACACAGTA	70
BE4-P1870	GAAATTAGCCTGGCATGGTGG	573
BE4-P1871	GATTAGCCTGGCATGGTGGTG	133
BE4-P1872	GTAGCCTGGCATGGTGGTGAG	399
BE4-P1873	GTTTAATCCCAACTACTTAGG	899
BE4-P1874	GTTAATCCCAACTACTTAGGG	243
BE4-P1875	GATTGCTTGAGCCTCAGAGTT	646
BE4-P1876	GCTTGAGCCTCAGAGTTTGA	447
BE4-P1877	GTGAGCCTCAGAGTTTGAGGC	164
BE4-P1878	GCCTCAGAGTTTGAGGCTGC	206
BE4-P1879	GTTTGAGGCTGCAGTGGGCCG	0
BE4-P1880	GAGGCTGCAGTGGGCCGTGAT	286
BE4-P1881	GTGGGCCGTGATCGCTCCAC	0
BE4-P1882	GCGCTCCACTGATCGCTCTAA	55
BE4-P1883	GCTCCACTGATCGCTCTAAAG	24
BE4-P1884	GCCACTGATCGCTCTAAAGTG	63
BE4-P1885	GATCGCTCTAAAGTGAGACCC	122
BE4-P1886	GTGTTTCTCTCCCATTTCTTT	908
BE4-P1887	GTGATCTGATCTTCAGATACA	962
BE4-P1888	GAGATACATGATTATCTTCAC	400
BE4-P1889	GATTATCTTCACTGCTAAATT	533
BE4-P1890	GTATCTTCACTGCTAAATTTG	733
BE4-P1891	GACTGCTAAATTTGTGTTCTC	444
BE4-P1892	GCTGCTAAATTTGTGTTCTCT	1171
BE4-P1893	GAGTATTTCTTCCCTACCTAC	419
BE4-P1894	GATTTCTTCCCTACCTACTGA	722
BE4-P1895	GTTCTTCCACCTTAATGATTA	81
BE4-P1896	GTTCCACCTTAATGATTATGC	175
BE4-P1897	GCCACCTTAATGATTATGCTG	342
BE4-P1898	GTCATGACTCTTTACAGTACA	90
BE4-P1899	GAGGGTCTCACTACGTTGTCC	426
BE4-P1900	GGGTCTCACTACGTTGTCCA	648
BE4-P1901	GTCTCACTACGTTGTCCAGGC	132
BE4-P1902	GCCAGGCTGATCTCATACTCC	149
BE4-P1903	GCAGGCTGATCTCATACTCCT	361
BE4-P1904	GAGGCTGATCTCATACTCCTG	469
BE4-P1905	GATCTCATACTCCTGGGCTCA	726
BE4-P1906	GTCAAGCAATCCACCCACCTC	241
BE4-P1907	GCACCCACCTCTGCCTCCCAA	691
BE4-P1913	GAAGTGCTGGGATTACAGTCA	671
BE4-P1914	GTGCTGGGATTACAGTCATG	497
BE4-P1915	GATTACAGTCATGAGCCAACA	859
BE4-P1916	GCAGTCATGAGCCAACATGCC	306
BE4-P1917	GAGTCATGAGCCAACATGCCT	493
BE4-P1918	GATGAGCCAACATGCCTGGGC	645
BE4-P1919	GCCAACATGCCTGGGCAGTAC	1495
BE4-P1920	GCAACATGCCTGGGCAGTACA	640
BE4-P1921	GTTTGTTCTTGTTGCCGAGGC	802
BE4-P1922	GTTGTTCTTGTTGCCGAGGCT	664
BE4-P1923	GTTCTTGTTGCCGAGGCTGG	320
BE4-P1924	GTTGCCGAGGCTGGAGTGCAA	310
BE4-P1925	GTGCCGAGGCTGGAGTGCAAT	671
BE4-P1926	GGAGTGCAATGGCACAATCT	639
BE4-P1927	GAGTGCAATGGCACAATCTT	779
BE4-P1928	GACAATCTTGGCTCACCACAA	224
BE4-P1929	GTCTTGGCTCACCACAAAGTC	183
BE4-P1930	GCACCACAAAGTCTGCCTCCC	62
BE4-P1931	GACCACAAAGTCTGCCTCCCA	552
BE4-P1932	GAAGTCTGCCTCCCAGGTTCA	143
BE4-P1933	GTCTGCCTCCCAGGTTCAAG	412
BE4-P1943	GATTACAGGCATGTGCCACCA	630
BE4-P1944	GAGGCATGTGCCACCACGCCC	641
BE4-P1945	GCCACCACGCCCAGCTAATTT	345
BE4-P1949	GTGGCCAGGCTGGTTTCGAAC	273
BE4-P1950	GCCAGGCTGGTTTCGAACTGC	75
BE4-P1951	GGTTTCGAACTGCTGACCTC	209
BE4-P1952	GTTTCGAACTGCTGACCTCA	71
BE4-P1953	GTTCGAACTGCTGACCTCAGG	320
BE4-P1954	GACTGCTGACCTCAGGTGATC	734
BE4-P1955	GTGCCCACCTCGGCCTCCCAA	87
BE4-P1963	GATTACAGGCATGAGCCACCA	885
BE4-P1964	GAGGCATGAGCCACCATGCCC	148
BE4-P1965	GCATGAGCCACCATGCCCAGC	610
BE4-P1966	GAGCCACCATGCCCAGCTGT	848
BE4-P1967	GACCATGCCCAGCTGTAGTAC	286
BE4-P1968	GCCATGCCCAGCTGTAGTACA	190
BE4-P1969	GACTCTTCCTTTCTTTATTAA	78
BE4-P1970	GTCTTCCTTTCTTTATTAATG	262
BE4-P1971	GCCTTTCTTTATTAATGTGCA	256
BE4-P1972	GCTTTCTTTATTAATGTGCAT	252
BE4-P1973	GAATCAACAACACTAGCCTT	315
BE4-P1974	GTCAACAACACTAGCCTTTGT	534
BE4-P1975	GAACACTAGCCTTTGTTGACA	381
BE4-P1976	GCACTAGCCTTTGTTGACAAG	515
BE4-P1977	GTTGTTGACAAGTGTCTCTCT	926
BE4-P1978	GTGTTGACAAGTGTCTCTCTT	296
BE4-P1979	GTTGACAAGTGTCTCTCTTG	562
BE4-P1980	GTCTCTCTTGGGTTCCTTCTT	1246
BE4-P1981	GTCTCTTGGGTTCCTTCTTTG	368
BE4-P1982	GTCCTTCTTTGTGTCCTCCAC	550
BE4-P1983	GTTGTGTCCTCCACTGAATTT	392
BE4-P1984	GTTGTGCTTGCTTAATTCCC	679
BE4-P1985	GTTGTGCTTGCTTAATTCCCT	902
BE4-P1986	GTGTGCTTGCTTAATTCCCTG	548
BE4-P1987	GTAATTCCCTGGGAATCAGAC	256
BE4-P1988	GGAATCAGACTGTTCCTGAT	251
BE4-P1989	GAATCAGACTGTTCCTGATC	469
BE4-P1990	GTCAGACTGTTCCTGATCGGA	30
BE4-P1991	GTCCTGATCGGATGACATTTC	46
BE4-P1992	GCCTGATCGGATGACATTTCT	227
BE4-P1993	GACATTTCTGGTTAATTCTTT	419
BE4-P1994	GTTTCTGGTTAATTCTTTAGT	427
BE4-P1995	GAGTTGGCAGGAAATAGACAC	803
BE4-P1996	GTTGGCAGGAAATAGACACA	151
BE4-P1997	GTAGACACAGGAAACGTGGTC	606
BE4-P1998	GCAGGAAACGTGGTCAGTTTC	432
BE4-P1999	GACGTGGTCAGTTTCTGATTC	281
BE4-P2000	GCGTGGTCAGTTTCTGATTCT	936
BE4-P2001	GTGGTCAGTTTCTGATTCTGG	582
BE4-P2002	GTCAGTTTCTGATTCTGGCGT	205
BE4-P2003	GAGTTTCTGATTCTGGCGTTG	102
BE4-P2004	GTTTCTGATTCTGGCGTTGAG	96
BE4-P2005	GCCTCTCTCTCAGTGGGCGAC	154
BE4-P2006	GCTCTCTCAGTGGGCGACAGA	169
BE4-P2007	GCTCTCAGTGGGCGACAGATG	222
BE4-P2008	GCAGTGGGCGACAGATGCGAA	137
BE4-P2009	GGCGACAGATGCGAAAGAAA	279
BE4-P2010	GCGACAGATGCGAAAGAAACG	0
BE4-P2011	GATGCGAAAGAAACGAGTTCC	218
BE4-P2012	GAGAAACGAGTTCCAGTGCCA	482
BE4-P2013	GACGAGTTCCAGTGCCAAGAC	694
BE4-P2014	GCGAGTTCCAGTGCCAAGACG	158
BE4-P2015	GTCCAGTGCCAAGACGGGAAA	317
BE4-P2016	GGAAATGCATCTCCTACAAG	854
BE4-P2017	GAAATGCATCTCCTACAAGT	370
BE4-P2018	GAAATGCATCTCCTACAAGTG	118
BE4-P2019	GCATCTCCTACAAGTGGGTC	173
BE4-P2020	GATCTCCTACAAGTGGGTCTG	840
BE4-P2021	GTCCTACAAGTGGGTCTGCGA	361
BE4-P2022	GCCTACAAGTGGGTCTGCGAT	277
BE4-P2023	GTGGGTCTGCGATGGCAGCGC	284
BE4-P2024	GGTCTGCGATGGCAGCGCTG	255
BE4-P2025	GTCTGCGATGGCAGCGCTGAG	292
BE4-P2026	GCGATGGCAGCGCTGAGTGCC	329
BE4-P2027	GATGGCAGCGCTGAGTGCCA	381
BE4-P2028	GGCAGCGCTGAGTGCCAGGA	268
BE4-P2029	GCAGCGCTGAGTGCCAGGAT	236
BE4-P2030	GAGTGCCAGGATGGCTCTGA	408
BE4-P2031	GTGCCAGGATGGCTCTGATG	392
BE4-P2032	GGATGGCTCTGATGAGTCCC	373
BE4-P2033	GATGGCTCTGATGAGTCCCA	645
BE4-P2034	GTGGCTCTGATGAGTCCCAGG	474
BE4-P2035	GATGAGTCCCAGGAGACGTGC	261
BE4-P2036	GAGTCCCAGGAGACGTGCTG	1136
BE4-P2037	GTCCCAGGAGACGTGCTGTG	335
BE4-P2038	GATAGAGACAGGGTCTCGCCA	176
BE4-P2039	GAGACAGGGTCTCGCCATGT	239
BE4-P2040	GAGACAGGGTCTCGCCATGTT	52
BE4-P2041	GAGGGTCTCGCCATGTTGGCC	879
BE4-P2042	GGGTCTCGCCATGTTGGCCA	509
BE4-P2043	GTCTCGCCATGTTGGCCAGGC	384
BE4-P2044	GCTCGCCATGTTGGCCAGGCT	61
BE4-P2045	GCCAGGCTGGTCTTGAATTTC	352
BE4-P2046	GCAGGCTGGTCTTGAATTTCT	208
BE4-P2047	GATTTCTGGTCTCAAGTGATC	286
BE4-P2048	GTCTGGTCTCAAGTGATCCGC	24
BE4-P2049	GCTGGTCTCAAGTGATCCGCT	261
BE4-P2050	GCGCTGGCCTCGGCCTCCCAA	276
BE4-P2056	GGGATTACAGGCACCACGCC	846
BE4-P2057	GGATTACAGGCACCACGCCT	141
BE4-P2058	GTACAGGCACCACGCCTGGCC	115
BE4-P2059	GCAGGCACCACGCCTGGCCTG	427
BE4-P2060	GACCACGCCTGGCCTGTGACA	49
BE4-P2061	GTATTCAATCATGAATTAGG	755
BE4-P2062	GTATTCAATCATGAATTAGGA	1057
BE4-P2063	GTTCAATCATGAATTAGGAGG	406
BE4-P2064	GTCAATCATGAATTAGGAGGT	191
BE4-P2065	GCAATCATGAATTAGGAGGTG	559
BE4-P2066	GAATCATGAATTAGGAGGTGG	1474
BE4-P2067	GCTTTCCTTAAAGCCATTAAA	47
BE4-P2068	GTTTCCTTAAAGCCATTAAAT	603
BE4-P2069	GAAGCCATTAAATGGCTCTAT	63
BE4-P2070	GCACATAACATGAAATTAACC	281
BE4-P2071	GTGGCATTAATACATCTGCAA	421
BE4-P2072	GTTAATACATCTGCAATGCTG	1095
BE4-P2073	GAATACATCTGCAATGCTGTG	609
BE4-P2074	GATACATCTGCAATGCTGTGT	559
BE4-P2075	GTGTGGCCACCACCTCTATCT	641
BE4-P2076	GGAGTCTCGTTCCATCACCC	926
BE4-P2077	GAGTCTCGTTCCATCACCCA	475
BE4-P2078	GTCTCGTTCCATCACCCAGGC	259
BE4-P2079	GCTCGTTCCATCACCCAGGCT	266
BE4-P2081	GTTCCATCACCCAGGCTGGAG	184
BE4-P2082	GCATCACCCAGGCTGGAGTGC	85
BE4-P2091	GACCTCCGCCTCCCAGGTTCA	281
BE4-P2092	GCCAGGTTCACGCCATCCTCC	171
BE4-P2093	GTCACGCCATCCTCCTGCCTC	1032
BE4-P2094	GATCCTCCTGCCTCAGCCTCC	195
BE4-P2095	GCCTCCTGCCTCAGCCTCCCG	142
BE4-P2101	GCAGGCACCCTCCACCACATC	490
BE4-P2102	GAGGCACCCTCCACCACATCC	912
BE4-P2103	GTTTGTATCTTTAGTAGAGAT	647
BE4-P2104	GTTGTATCTTTAGTAGAGATG	828
BE4-P2105	GTGTATCTTTAGTAGAGATGG	879
BE4-P2106	GGGTTTCACCATGTTAGCCG	59
BE4-P2107	GTTTCACCATGTTAGCCGGGA	694
BE4-P2108	GTTCACCATGTTAGCCGGGAT	337
BE4-P2113	GCACCTGCCTCCGCCTCCCAA	161
BE4-P2114	GCCTGCCTCCGCCTCCCAAAG	296
BE4-P2115	GCCTCCGCCTCCCAAAGTGC	290
BE4-P2116	GCCTCCGCCTCCCAAAGTGCT	698
BE4-P2117	GTCCCAAAGTGCTGGCATTAC	301
BE4-P2118	GCAAAGTGCTGGCATTACAGG	218
BE4-P2119	GAAGTGCTGGCATTACAGGCG	243
BE4-P2120	GTGCTGGCATTACAGGCGTG	166
BE4-P2124	GGAGTCTAATTCTGTTGCCC	249
BE4-P2125	GAGTCTAATTCTGTTGCCCA	867
BE4-P2126	GTCTAATTCTGTTGCCCAGGC	287
BE4-P2127	GCTAATTCTGTTGCCCAGGCT	252
BE4-P2128	GAATTCTGTTGCCCAGGCTGG	23
BE4-P2129	GTGTTGCCCAGGCTGGAGTCC	454
BE4-P2130	GTTGCCCAGGCTGGAGTCCAG	92
BE4-P2131	GTGCCCAGGCTGGAGTCCAGT	1
BE4-P2132	GTGGTACCATCATACTTCAC	1359
BE4-P2133	GTACCATCATACTTCACTGC	777
BE4-P2134	GATCATACTTCACTGCAGCCT	737
BE4-P2135	GTCACTGCAGCCTTGACCTCT	724
BE4-P2136	GCACTGCAGCCTTGACCTCTT	741
BE4-P2137	GACTGCAGCCTTGACCTCTTG	31
BE4-P2138	GCCTTGACCTCTTGGGCTCA	235
BE4-P2139	GCTTGACCTCTTGGGCTCAAG	233
BE4-P2140	GTTGGGCTCAAGTGATTCTCT	439
BE4-P2141	GCTCTTGCCTCGAACTCCCAA	296
BE4-P2142	GCCTCGAACTCCCAAAGTAT	344
BE4-P2143	GCCTCGAACTCCCAAAGTATT	295
BE4-P2144	GCTCGAACTCCCAAAGTATTG	535
BE4-P2145	GTCCCAAAGTATTGGGATTAC	310
BE4-P2147	GAGCCACCGCACTCAGCCTAA	269
BE4-P2148	GCCGCACTCAGCCTAATGTCC	293
BE4-P2149	GTTTAACAAGCTCCATTTAAA	587
BE4-P2150	GAGCTCCATTTAAATGCCCTC	370
BE4-P2151	GTAGGCTTGGCCGGGCACAA	230
BE4-P2152	GTAGGCTTGGCCGGGCACAAT	191
BE4-P2153	GCTTGGCCGGGCACAATGGCT	835
BE4-P2154	GTGGCCGGGCACAATGGCTTG	774
BE4-P2155	GCGGGCACAATGGCTTGTGTC	591
BE4-P2156	GCACAATGGCTTGTGTCTGT	233
BE4-P2157	GTGGCTTGTGTCTGTAGTCCC	974
BE4-P2158	GTGTCTGTAGTCCCAGCTACT	1111
BE4-P2165	GGAGGCTGAGGCAGAAAGGC	25
BE4-P2166	GCTGAGGCAGAAAGGCAGAA	192
BE4-P2167	GAGGCAGAAAGGCAGAAAGAT	854
BE4-P2168	GAAGATTGCTTTATAAAGCCC	832
BE4-P2169	GAGATTGCTTTATAAAGCCCA	685
BE4-P2170	GATTGCTTTATAAAGCCCAGG	941
BE4-P2171	GTATAAAGCCCAGGAGTTTGA	263
BE4-P2172	GATAAAGCCCAGGAGTTTGAG	125
BE4-P2173	GAGGGCCACCTGGGTGGCAT	658
BE4-P2174	GCCACCTGGGTGGCATAGCT	307
BE4-P2190	GATCTCAGCTCACTGCAAGC	942
BE4-P2191	GTCTCAGCTCACTGCAAGCTG	853
BE4-P2192	GTCACTGCAAGCTGTGCCTCC	824
BE4-P2193	GCACTGCAAGCTGTGCCTCCT	383
BE4-P2194	GACTGCAAGCTGTGCCTCCTG	730
BE4-P2195	GAGCTGTGCCTCCTGGGTTCA	46
BE4-P2206	GACTACAGGCGCCCACTACCA	152
BE4-P2207	GAGGCGCCCACTACCACGCCC	938
BE4-P2208	GGGTTTCACCACGTTAGCCA	28
BE4-P2209	GTTTCACCACGTTAGCCAGGA	21
BE4-P2210	GTTCACCACGTTAGCCAGGAT	1499
BE4-P2211	GTGGTCTCAATCTCCTGACCT	454
BE4-P2212	GTCTCAATCTCCTGACCTCG	419
BE4-P2213	GAATCTCCTGACCTCGTGATC	1306
BE4-P2215	GACCTCGTGATCCGCCAGCTT	153
BE4-P2216	GCCTCGTGATCCGCCAGCTTT	118
BE4-P2217	GCGCCAGCTTTGGCCTCCCAA	322
BE4-P2218	GCCAGCTTTGGCCTCCCAAAG	308
BE4-P2219	GCTTTGGCCTCCCAAAGTGT	36
BE4-P2220	GCTTTGGCCTCCCAAAGTGTT	170
BE4-P2221	GTTTGGCCTCCCAAAGTGTTG	128
BE4-P2225	GCAGGCGTGAGCCACTGAGCC	80
BE4-P2226	GAGACCAGGCATGGTGGCTCA	638
BE4-P2227	GAGGCATGGTGGCTCATGCCT	31
BE4-P2228	GTGGCTCATGCCTAGAATCCC	423
BE4-P2229	GTGCCTAGAATCCCAGCACTT	162
BE4-P2230	GAGAATCCCAGCACTTTGGGA	310
BE4-P2234	GCACTTTGGGAAGCTGAGGT	59
BE4-P2235	GAGGCGGATCACTTGAGGCCA	189
BE4-P2236	GCGGATCACTTGAGGCCATG	441
BE4-P2237	GATCACTTGAGGCCATGAGTT	222
BE4-P2238	GAGGCCATGAGTTTGAGACC	534
BE4-P2239	GTGAGACCAGCCTGCTCAACA	603
BE4-P2240	GACCAGCCTGCTCAACATGA	538
BE4-P2241	GCAGGCACGGTGGCTCACACC	278
BE4-P2243	GTGTAATCCCAGCACTTTCAG	424
BE4-P2244	GTAATCCCAGCACTTTCAGA	1281
BE4-P2245	GATCCCAGCACTTTCAGAGGC	627
BE4-P2246	GCCCAGCACTTTCAGAGGCCG	16
BE4-P2247	GCCAGCACTTTCAGAGGCCGA	316
BE4-P2248	GCACTTTCAGAGGCCGAGGC	397
BE4-P2249	GCACTTTCAGAGGCCGAGGCA	169
BE4-P2250	GCTTTCAGAGGCCGAGGCAGG	204
BE4-P2251	GTTTCAGAGGCCGAGGCAGGA	544
BE4-P2252	GAGGCCGAGGCAGGAGGATCA	351
BE4-P2253	GCCGAGGCAGGAGGATCATG	109
BE4-P2254	GCCGAGGCAGGAGGATCATGA	384
BE4-P2262	GATTAGCCAGGCGTGGTGGCG	330
BE4-P2263	GTAGCCAGGCGTGGTGGCGGG	1
BE4-P2287	GAGATCGTGCCACTGTACTCC	606
BE4-P2288	GCGTGCCACTGTACTCCAGCC	386
BE4-P2289	GTGCCACTGTACTCCAGCCT	464
BE4-P2290	GTGCCACTGTACTCCAGCCTG	1030
BE4-P2296	GTGACATTCTCTTCAAAGTTC	557
BE4-P2297	GACATTCTCTTCAAAGTTCT	535
BE4-P2298	GACATTCTCTTCAAAGTTCTG	426
BE4-P2299	GCATTCTCTTCAAAGTTCTGG	650
BE4-P2300	GTTCCTTTGCAAAGACAGGAT	654
BE4-P2301	GTCCTTTGCAAAGACAGGATT	207
BE4-P2302	GTTGCAAAGACAGGATTGGCA	161
BE4-P2303	GAAGACAGGATTGGCAAGGCC	250
BE4-P2304	GTGTGTGACGGAGTCTCACTC	588
BE4-P2305	GGAGTCTCACTCTGCCACCC	174
BE4-P2306	GAGTCTCACTCTGCCACCCA	385
BE4-P2307	GTCTCACTCTGCCACCCAGGC	573
BE4-P2308	GCTCACTCTGCCACCCAGGCT	872
BE4-P2309	GCACTCTGCCACCCAGGCTGG	39
BE4-P2310	GCTCTGCCACCCAGGCTGGAG	21
BE4-P2311	GCCACCCAGGCTGGAGTGCAA	113
BE4-P2313	GCCAGGCTGGAGTGCAATGGC	29
BE4-P2315	GGAGTGCAATGGCAGGATCT	491
BE4-P2316	GAGTGCAATGGCAGGATCTC	370
BE4-P2317	GATGGCAGGATCTCGGCTCAC	581
BE4-P2318	GCACCGCAACCTCCTCCTCCC	540
BE4-P2319	GACCGCAACCTCCTCCTCCCA	178
BE4-P2320	GACCTCCTCCTCCCAGGTTAA	706
BE4-P2321	GCTCCTCCTCCCAGGTTAAAG	201
BE4-P2331	GAGACAGGGTTTCACTATAT	558
BE4-P2332	GAGACAGGGTTTCACTATATT	421
BE4-P2333	GAGGGTTTCACTATATTGGCC	233
BE4-P2334	GGGTTTCACTATATTGGCCA	462
BE4-P2337	GCTGACCTCACGTGATCCACC	301
BE4-P2338	GCTCACGTGATCCACCCGCCT	879
BE4-P2339	GTCACGTGATCCACCCGCCTT	603
BE4-P2340	GCACCCGCCTTGGCCTCCCAA	512
BE4-P2341	GCCCGCCTTGGCCTCCCAAAG	215
BE4-P2351	GCAGGCGTGAGCCACTGTGCT	644
BE4-P2352	GAGGCGTGAGCCACTGTGCTC	163
BE4-P2353	GAGCCACTGTGCTCGGCCTC	44
BE4-P2354	GCCACTGTGCTCGGCCTCAG	0
BE4-P2355	GCCACTGTGCTCGGCCTCAGT	192
BE4-P2356	GCACTGTGCTCGGCCTCAGTG	1174
BE4-P2357	GCCTCAGTGGGTCTTTCCTT	235
BE4-P2358	GGGTCTTTCCTTTGAGTGAC	340
BE4-P2359	GCAGTTCAATCCTGTCTCTTC	398
BE4-P2360	GTTCAATCCTGTCTCTTCTGT	485
BE4-P2361	GCAATCCTGTCTCTTCTGTAG	255
BE4-P2362	GCCTGTCTCTTCTGTAGTGTC	506
BE4-P2363	GCTTCTGTAGTGTCTGTCACC	1067
BE4-P2364	GTGTCTGTCACCTGCAAATC	676
BE4-P2365	GTGTCTGTCACCTGCAAATCC	783
BE4-P2366	GTCTGTCACCTGCAAATCCG	440
BE4-P2367	GTCTGTCACCTGCAAATCCGG	127
BE4-P2368	GTGTCAACCGCTGCATTCCTC	576
BE4-P2369	GACCGCTGCATTCCTCAGTTC	812
BE4-P2370	GCCGCTGCATTCCTCAGTTCT	118
BE4-P2371	GCTGCATTCCTCAGTTCTGG	326
BE4-P2372	GCTGCATTCCTCAGTTCTGGA	657
BE4-P2373	GCATTCCTCAGTTCTGGAGG	127
BE4-P2374	GATTCCTCAGTTCTGGAGGTG	254
BE4-P2375	GCCTCAGTTCTGGAGGTGCGA	60
BE4-P2376	GCTCAGTTCTGGAGGTGCGAT	1509
BE4-P2377	GGTGCGATGGCCAAGTGGAC	205
BE4-P2378	GGCCAAGTGGACTGCGACAA	240
BE4-P2379	GTGGACTGCGACAACGGCTC	78
BE4-P2380	GACTGCGACAACGGCTCAGA	566
BE4-P2381	GCTGCGACAACGGCTCAGACG	454
BE4-P2382	GACAACGGCTCAGACGAGCA	155
BE4-P2383	GACAACGGCTCAGACGAGCAA	249
BE4-P2384	GACGGCTCAGACGAGCAAGGC	551
BE4-P2385	GCTCAGACGAGCAAGGCTGT	344
BE4-P2386	GAGACGAGCAAGGCTGTCGTA	188
BE4-P2387	GACGAGCAAGGCTGTCGTAAG	52
BE4-P2388	GAGCAAGGCTGTCGTAAGTG	422
BE4-P2389	GAGCAAGGCTGTCGTAAGTGT	570
BE4-P2390	GGCTGTCGTAAGTGTGGCCC	118
BE4-P2391	GTGTGGCCCTGCCTTTGCTAT	896
BE4-P2392	GTGGCCCTGCCTTTGCTATTG	1156
BE4-P2393	GCCTTTGCTATTGAGCCTATC	659
BE4-P2394	GTTTGCTATTGAGCCTATCTG	453
BE4-P2395	GTATTGAGCCTATCTGAGTCC	966
BE4-P2396	GATTGAGCCTATCTGAGTCCT	502
BE4-P2397	GTTGAGCCTATCTGAGTCCTG	338
BE4-P2398	GTGAGCCTATCTGAGTCCTGG	238
BE4-P2399	GTGGTCTGACTTTGTCTCTA	106
BE4-P2400	GTGGTCTGACTTTGTCTCTAC	156
BE4-P2401	GGTCTGACTTTGTCTCTACG	398
BE4-P2402	GTCTGACTTTGTCTCTACGG	582
BE4-P2403	GGGTCCTGCTCGAGCTGCAA	329
BE4-P2404	GTCCTGCTCGAGCTGCAAGGC	303
BE4-P2405	GTGCTCGAGCTGCAAGGCAGC	261
BE4-P2406	GAGCTGCAAGGCAGCTGCCC	246
BE4-P2407	GCCGAACTGGGCTCCATCTCT	669
BE4-P2408	GCGAACTGGGCTCCATCTCTT	468
BE4-P2409	GAACTGGGCTCCATCTCTTG	783
BE4-P2410	GAACTGGGCTCCATCTCTTGG	306
BE4-P2411	GACTGGGCTCCATCTCTTGGG	178
BE4-P2412	GGCTCATACCAAGCCTCTTC	99
BE4-P2413	GTTGACCAGGAGGCATTACAA	365
BE4-P2414	GACCAGGAGGCATTACAAAG	238
BE4-P2415	GCAGGAGGCATTACAAAGTGG	51
BE4-P2416	GTGGTGCTACCTCTTCGGGTT	438
BE4-P2417	GCTACCTCTTCGGGTTTGTCA	0
BE4-P2418	GTCTTCGGGTTTGTCACGCAC	366
BE4-P2419	GGTTTGTCACGCACAGTCAG	532
BE4-P2420	GTTTGTCACGCACAGTCAGGG	767
BE4-P2421	GTTGTCACGCACAGTCAGGGA	508
BE4-P2422	GTCACGCACAGTCAGGGAGGC	59
BE4-P2423	GACAGTCAGGGAGGCTGTCCC	669
BE4-P2424	GAGGGAGGCTGTCCCTGCCGA	212
BE4-P2425	GGGAGGCTGTCCCTGCCGAG	316
BE4-P2426	GGCTGTCCCTGCCGAGGGCT	434
BE4-P2428	GCTGCCGAGGGCTAGCCACCT	263
BE4-P2429	GTAGCCACCTGGCACACACAC	566
BE4-P2430	GAGCCACCTGGCACACACACT	677
BE4-P2431	GACCTGGCACACACACTGGCA	434
BE4-P2432	GTGGCACACACACTGGCAAGC	123
BE4-P2433	GCACACACACTGGCAAGCCGC	240
BE4-P2434	GCACACACTGGCAAGCCGCTG	55
BE4-P2435	GTGGCAAGCCGCTGTGATTCC	226
BE4-P2436	GCAAGCCGCTGTGATTCCCGC	410
BE4-P2437	GAAGCCGCTGTGATTCCCGCT	176
BE4-P2438	GCCGCTGTGATTCCCGCTGGT	500
BE4-P2439	GTTCCCGCTGGTCGTGATCCC	978
BE4-P2440	GTGAGGCTGAACACATAGTGA	181
BE4-P2441	GCTGAACACATAGTGACGCT	545
BE4-P2442	GAACACATAGTGACGCTTGCT	729
BE4-P2443	GATAGTGACGCTTGCTAGCCA	375
BE4-P2444	GCTTGCTAGCCAAGCCTCAA	350
BE4-P2445	GAGCCAAGCCTCAATGACCCA	165
BE4-P2446	GCCTCAATGACCCACGTAACA	191
BE4-P2447	GCAATGACCCACGTAACATGA	1075
BE4-P2448	GAATGACCCACGTAACATGAA	543
BE4-P2449	GATGACCCACGTAACATGAAG	745
BE4-P2450	GTGACCCACGTAACATGAAGG	460
BE4-P2451	GACCCACGTAACATGAAGGG	497
BE4-P2452	GAAAGCCAGAAAGTTCTGCCA	446
BE4-P2453	GAAGCCAGAAAGTTCTGCCAA	357
BE4-P2454	GAAAGTTCTGCCAAGGAGCA	153
BE4-P2455	GAAAGTTCTGCCAAGGAGCAA	168
BE4-P2456	GTCTGCCAAGGAGCAAGGCCA	204
BE4-P2457	GAGGAGCAAGGCCAAGAATCC	749
BE4-P2458	GAGCAAGGCCAAGAATCCCGA	244
BE4-P2459	GCAAGGCCAAGAATCCCGAA	422
BE4-P2460	GCAAGGCCAAGAATCCCGAAG	199
BE4-P2461	GCAAGAATCCCGAAGGGAAAT	128
BE4-P2462	GTCCCGAAGGGAAATGGACTT	188
BE4-P2463	GAAATGGACTTTGAAGCTGGG	688
BE4-P2464	GTTTGAAGCTGGGCGTCTTCT	456
BE4-P2465	GTTGAAGCTGGGCGTCTTCTT	798
BE4-P2466	GAAGCTGGGCGTCTTCTTGGC	403
BE4-P2467	GTTCTTGGCTGTCTTAATACA	656
BE4-P2468	GCTTGGCTGTCTTAATACAAG	24
BE4-P2469	GTTGGCTGTCTTAATACAAGT	482
BE4-P2470	GAATTCAAAGTCTTGAGCACC	353
BE4-P2471	GAGCACCCGAAATTCTGAAA	498
BE4-P2472	GCGAAATTCTGAAACGTCTTG	87
BE4-P2473	GCGTCTTGAGCACTGACCTTT	748
BE4-P2474	GCTTGAGCACTGACCTTTAGA	346
BE4-P2475	GTTGAGCACTGACCTTTAGAA	41
[truncated: 9,916 more rows]

## Sheet: Supplementary Data 4
id.x	seq	subject	ferture	Reads of WT	Reads of BE4-T1	Reads of BE4-T2	cpm-WT	cpm-BE4-T1	cpm-BE4-T2	log2_cpm-WT	log2_cpm-BE4-T1	log2_cpm-BE4-T2	BE4-T1-WT_log2FC	BE4-T2-WT_log2FC	BE4-T1-WT_log2FC_class	BE4-T2-WT_log2FC_class
BE4-P1	GATCCCAGCACGTTGGGAGGC	forward	Upstream	431	180	2	89.9561	47.7378	0.365684	6.49115	5.57706	-1.45133	-0.914088	-7.94248	B11_log2FC >= -2	B12_log2FC < -5
BE4-P2	GCCCAGCACGTTGGGAGGCTG	forward	Upstream	170	98	148	35.4815	25.9906	27.0606	5.149	4.69992	4.75812	-0.449079	-0.390871	B11_log2FC >= -2	B12_log2FC >= -5
BE4-P3	GCCAGCACGTTGGGAGGCTGA	forward	Upstream	274	256	246	57.1878	67.8938	44.9792	5.83764	6.08521	5.49119	0.24757	-0.346451	B11_log2FC >= -2	B12_log2FC >= -5
BE4-P4	GAGCACGTTGGGAGGCTGAGG	forward	Upstream	257	101	84	53.6397	26.7862	15.3587	5.74523	4.74342	3.94099	-1.00181	-1.80424	B11_log2FC >= -2	B12_log2FC >= -5
BE4-P5	GCACGTTGGGAGGCTGAGGC	forward	Upstream	80	34	72	16.6972	9.01714	13.1646	4.06153	3.17267	3.7186	-0.888863	-0.342937	B11_log2FC >= -2	B12_log2FC >= -5
BE4-P6	GCTGAGGCGGGTGGATCACA	forward	Upstream	46	86	0	9.60088	22.8081	0	3.26317	4.51147	#NAME?	1.24831	#NAME?	B11_log2FC >= -2	B12_log2FC < -5
BE4-P7	GCTGAGGCGGGTGGATCACAA	forward	Upstream	99	113	62	20.6628	29.9687	11.3362	4.36896	4.90539	3.50287	0.536425	-0.866094	B11_log2FC >= -2	B12_log2FC >= -5
BE4-P8	GATCACAAGGTCAGGAGATCC	forward	Upstream	327	199	233	68.2497	52.7768	42.6022	6.09275	5.72183	5.41286	-0.37092	-0.679894	B11_log2FC >= -2	B12_log2FC >= -5
BE4-P9	GCAGACCATCCTGGCTAACAA	forward	Upstream	218	278	152	45.4998	73.7284	27.792	5.50779	6.20415	4.7966	0.696359	-0.71119	B11_log2FC >= -2	B12_log2FC >= -5
BE4-P10	GACCATCCTGGCTAACAAAG	forward	Upstream	351	48	0	73.2589	12.7301	0	6.19493	3.67017	#NAME?	-2.52476	#NAME?	B11_log2FC < -2	B12_log2FC < -5
BE4-P11	GTGGCTAACAAAGTGAAACCC	forward	Upstream	570	595	590	118.967	157.8	107.877	6.89442	7.30195	6.75324	0.40753	-0.141181	B11_log2FC >= -2	B12_log2FC >= -5
BE4-P12	GTTAGGCTGGGCGTGGTGGCT	forward	Upstream	793	362	1289	165.511	96.006	235.684	7.37078	6.58505	7.88071	-0.785729	0.509926	B11_log2FC >= -2	B12_log2FC >= -5
BE4-P13	GAGGCTGGGCGTGGTGGCTCG	forward	Upstream	218	211	82	45.4998	55.9593	14.9931	5.50779	5.80631	3.90622	0.298517	-1.60157	B11_log2FC >= -2	B12_log2FC >= -5
BE4-P14	GTGGGCGTGGTGGCTCGTGCC	forward	Upstream	618	809	1058	128.986	214.555	193.447	7.01107	7.7452	7.59579	0.734135	0.584727	B11_log2FC >= -2	B12_log2FC >= -5
BE4-P15	GTGGCTCGTGCCTGTAATCCC	forward	Upstream	560	342	299	116.88	90.7018	54.6698	6.86889	6.50306	5.77267	-0.365828	-1.09621	B11_log2FC >= -2	B12_log2FC >= -5
BE4-P26	GCTGAGGCGGGCGGATCACGA	forward	Upstream	188	176	175	39.2384	46.677	31.9974	5.29419	5.54464	4.99988	0.250445	-0.294311	B11_log2FC >= -2	B12_log2FC >= -5
BE4-P32	GCGAGGTCAGGAGATCGAGAC	forward	Upstream	242	231	410	50.509	61.2635	74.9653	5.65847	5.93696	6.22815	0.278488	0.569683	B11_log2FC >= -2	B12_log2FC >= -5
BE4-P33	GCGAGACCGTCCTGGCTAACA	forward	Upstream	273	99	112	56.9791	26.2558	20.4783	5.83236	4.71456	4.35603	-1.1178	-1.47634	B11_log2FC >= -2	B12_log2FC >= -5
BE4-P34	GAGACCGTCCTGGCTAACAC	forward	Upstream	461	356	87	96.2175	94.4148	15.9073	6.58823	6.56094	3.99161	-0.027287	-2.59661	B11_log2FC >= -2	B12_log2FC >= -5
BE4-P36	GAATTAGCCAGGTGTGGTGGC	forward	Upstream	96	199	585	20.0366	52.7768	106.963	4.32457	5.72183	6.74096	1.39726	2.4164	B11_log2FC >= -2	B12_log2FC >= -5
BE4-P37	GATTAGCCAGGTGTGGTGGCG	forward	Upstream	333	383	197	69.502	101.575	36.0199	6.11898	6.66641	5.17072	0.547425	-0.94826	B11_log2FC >= -2	B12_log2FC >= -5
BE4-P38	GTAGCCAGGTGTGGTGGCGGG	forward	Upstream	538	123	298	112.289	32.6208	54.487	6.81107	5.02772	5.76784	-1.78335	-1.04323	B11_log2FC >= -2	B12_log2FC >= -5
BE4-P48	GAGGAGGCTGAGGCAGGAGAG	forward	Upstream	217	398	343	45.2911	105.554	62.7149	5.50116	6.72183	5.97074	1.22068	0.46958	B11_log2FC >= -2	B12_log2FC >= -5
BE4-P49	GGAGGCTGAGGCAGGAGAGT	forward	Upstream	171	156	122	35.6902	41.3728	22.3067	5.15746	5.37061	4.47941	0.213152	-0.678049	B11_log2FC >= -2	B12_log2FC >= -5
BE4-P50	GAGGCTGAGGCAGGAGAGTGG	forward	Upstream	623	182	102	130.029	48.2682	18.6499	7.02269	5.593	4.2211	-1.42969	-2.8016	B11_log2FC >= -2	B12_log2FC >= -5
BE4-P51	GCTGAGGCAGGAGAGTGGTG	forward	Upstream	233	210	157	48.6305	55.6941	28.7062	5.60379	5.79945	4.84329	0.195662	-0.760499	B11_log2FC >= -2	B12_log2FC >= -5
BE4-P52	GTGAACTCGGGAGGCGCAGCT	forward	Upstream	316	227	751	65.9539	60.2027	137.314	6.04339	5.91176	7.10134	-0.13163	1.05795	B11_log2FC >= -2	B12_log2FC >= -5
BE4-P53	GACTCGGGAGGCGCAGCTTGC	forward	Upstream	380	163	567	79.3116	43.2292	103.672	6.30946	5.43394	6.69588	-0.875525	0.386416	B11_log2FC >= -2	B12_log2FC >= -5
BE4-P54	GGGAGGCGCAGCTTGCAGTG	forward	Upstream	316	68	209	65.9539	18.0343	38.214	6.04339	4.17267	5.25603	-1.87072	-0.787355	B11_log2FC >= -2	B12_log2FC >= -5
BE4-P55	GAGGCGCAGCTTGCAGTGAGC	forward	Upstream	378	163	587	78.8942	43.2292	107.328	6.30185	5.43394	6.74589	-0.867912	0.444041	B11_log2FC >= -2	B12_log2FC >= -5
BE4-P56	GCGCAGCTTGCAGTGAGCCG	forward	Upstream	341	273	665	71.1717	72.4023	121.59	6.15323	6.17796	6.92588	0.0247317	0.772649	B11_log2FC >= -2	B12_log2FC >= -5
BE4-P57	GAGCTTGCAGTGAGCCGAGAC	forward	Upstream	312	87	0	65.119	23.0733	0	6.02501	4.52815	#NAME?	-1.49686	#NAME?	B11_log2FC >= -2	B12_log2FC < -5
BE4-P58	GCTTGCAGTGAGCCGAGACTG	forward	Upstream	457	226	871	95.3826	59.9375	159.256	6.57565	5.90539	7.3152	-0.670269	0.739545	B11_log2FC >= -2	B12_log2FC >= -5
BE4-P59	GTGAGCCGAGACTGCGCCAC	forward	Upstream	481	196	796	100.392	51.9812	145.542	6.6495	5.69992	7.1853	-0.949581	0.535798	B11_log2FC >= -2	B12_log2FC >= -5
BE4-P60	GAGACTGCGCCACTGCACTCC	forward	Upstream	109	199	282	22.7499	52.7768	51.5615	4.50779	5.72183	5.68822	1.21404	1.18043	B11_log2FC >= -2	B12_log2FC >= -5
BE4-P65	GCTCCAGCCTGGGCAACAGAC	forward	Upstream	264	485	1004	55.1007	128.627	183.574	5.784	7.00705	7.52021	1.22305	1.73622	B11_log2FC >= -2	B12_log2FC >= -5
BE4-P66	GCCAGCCTGGGCAACAGACAG	forward	Upstream	448	147	167	93.5042	38.9859	30.5346	6.54696	5.28488	4.93238	-1.26208	-1.61458	B11_log2FC >= -2	B12_log2FC >= -5
BE4-P67	GTGGGCAACAGACAGAGACTC	forward	Upstream	50	134	235	10.4357	35.5381	42.9679	3.38346	5.1513	5.42519	1.76784	2.04173	B11_log2FC >= -2	B12_log2FC >= -5
BE4-P69	GTAGCCAGGCGTGGTGGCACG	forward	Upstream	113	130	1	23.5848	34.4773	0.182842	4.55978	5.10757	-2.45133	0.547791	-7.01111	B11_log2FC >= -2	B12_log2FC < -5
BE4-P70	GCAGGCGTGGTGGCACGTGCA	forward	Upstream	633	377	243	132.116	99.9842	44.4307	7.04567	6.64363	5.47348	-0.402038	-1.57218	B11_log2FC >= -2	B12_log2FC >= -5
BE4-P71	GTGGTGGCACGTGCACGTGAC	forward	Upstream	208	130	846	43.4127	34.4773	154.684	5.44004	5.10757	7.27318	-0.332469	1.83314	B11_log2FC >= -2	B12_log2FC >= -5
BE4-P72	GTGGCACGTGCACGTGACTGT	forward	Upstream	443	409	886	92.4606	108.471	161.998	6.53077	6.76116	7.33983	0.230397	0.809066	B11_log2FC >= -2	B12_log2FC >= -5
BE4-P73	GTGCACGTGACTGTAGTCCC	forward	Upstream	223	143	198	46.5434	37.925	36.2028	5.5405	5.24508	5.17803	-0.295426	-0.362477	B11_log2FC >= -2	B12_log2FC >= -5
BE4-P74	GTGACTGTAGTCCCAGCTACT	forward	Upstream	759	841	815	158.415	223.042	149.016	7.30756	7.80117	7.21933	0.493608	-0.0882334	B11_log2FC >= -2	B12_log2FC >= -5
BE4-P83	GCTGAGGCAGGAGAATTGTT	forward	Upstream	276	157	82	57.6053	41.638	14.9931	5.84813	5.37983	3.90622	-0.468301	-1.94191	B11_log2FC >= -2	B12_log2FC >= -5
BE4-P84	GTTTGAACCCGGGAGACGGA	forward	Upstream	242	165	171	50.509	43.7596	31.266	5.65847	5.45153	4.96652	-0.206939	-0.691944	B11_log2FC >= -2	B12_log2FC >= -5
BE4-P85	GTGAACCCGGGAGACGGAGGT	forward	Upstream	79	139	0	16.4885	36.8642	0	4.04339	5.20415	#NAME?	1.16076	#NAME?	B11_log2FC >= -2	B12_log2FC < -5
BE4-P86	GACCCGGGAGACGGAGGTTGC	forward	Upstream	92	62	82	19.2018	16.443	14.9931	4.26317	4.0394	3.90622	-0.223763	-0.356944	B11_log2FC >= -2	B12_log2FC >= -5
BE4-P87	GGGAGACGGAGGTTGCAGTG	forward	Upstream	185	159	187	38.6122	42.1684	34.1915	5.27099	5.39809	5.09557	0.127104	-0.175421	B11_log2FC >= -2	B12_log2FC >= -5
BE4-P88	GAGACGGAGGTTGCAGTGAGC	forward	Upstream	328	24	163	68.4584	6.36504	29.8033	6.09716	2.67017	4.8974	-3.42699	-1.19976	B11_log2FC < -2	B12_log2FC >= -5
BE4-P99	GCCAGCCTGGGTGACAGAGCT	forward	Upstream	224	128	553	46.7521	33.9469	101.112	5.54696	5.08521	6.65981	-0.461752	1.11285	B11_log2FC >= -2	B12_log2FC >= -5
BE4-P100	GTGGGTGACAGAGCTAGACTC	forward	Upstream	282	358	386	58.8576	94.9452	70.5771	5.87916	6.56902	6.14113	0.689867	0.261972	B11_log2FC >= -2	B12_log2FC >= -5
BE4-P101	GAGGAACTGGCAGGTCTTCCC	forward	Upstream	455	528	719	94.9652	140.031	131.464	6.56933	7.1296	7.03852	0.560274	0.469192	B11_log2FC >= -2	B12_log2FC >= -5
BE4-P102	GAACTGGCAGGTCTTCCCTGA	forward	Upstream	459	273	560	95.8001	72.4023	102.392	6.58195	6.17796	6.67795	-0.403991	0.0959991	B11_log2FC >= -2	B12_log2FC >= -5
BE4-P103	GCTGGCAGGTCTTCCCTGAAG	forward	Upstream	310	65	146	64.7016	17.2386	26.695	6.01573	4.10757	4.7385	-1.90815	-1.27723	B11_log2FC >= -2	B12_log2FC >= -5
BE4-P104	GAAATGCAGTTGCAACACAAA	forward	Upstream	535	205	222	111.662	54.368	40.591	6.803	5.76469	5.34309	-1.03831	-1.45991	B11_log2FC >= -2	B12_log2FC >= -5
BE4-P105	GAGAGACAGCCTGGCTCTGT	forward	Upstream	215	169	0	44.8737	44.8205	0	5.4878	5.48609	#NAME?	-0.00171091	#NAME?	B11_log2FC >= -2	B12_log2FC < -5
BE4-P106	GACAGCCTGGCTCTGTTGAT	forward	Upstream	76	305	317	15.8623	80.889	57.961	3.98753	6.33787	5.85701	2.35034	1.86948	B11_log2FC >= -2	B12_log2FC >= -5
BE4-P107	GACAGCCTGGCTCTGTTGATT	forward	Upstream	522	250	366	108.949	66.3025	66.9202	6.76751	6.05099	6.06437	-0.716519	-0.70314	B11_log2FC >= -2	B12_log2FC >= -5
BE4-P108	GCAGCCTGGCTCTGTTGATTG	forward	Upstream	184	393	116	38.4035	104.228	21.2097	5.26317	6.70359	4.40665	1.44043	-0.856515	B11_log2FC >= -2	B12_log2FC >= -5
BE4-P109	GCCTGGCTCTGTTGATTGGGC	forward	Upstream	318	243	277	66.3713	64.446	50.6473	6.05249	6.01002	5.66241	-0.0424679	-0.390074	B11_log2FC >= -2	B12_log2FC >= -5
BE4-P110	GCTGGCTCTGTTGATTGGGCT	forward	Upstream	564	308	405	117.715	81.6847	74.0511	6.87916	6.35199	6.21045	-0.527162	-0.668707	B11_log2FC >= -2	B12_log2FC >= -5
BE4-P111	GGCTCTGTTGATTGGGCTGG	forward	Upstream	149	195	166	31.0985	51.7159	30.3518	4.95877	5.69254	4.92371	0.733764	-0.0350626	B11_log2FC >= -2	B12_log2FC >= -5
BE4-P112	GATTGGGCTGGAGTGCAGTGG	forward	Upstream	199	219	0	41.5342	58.081	0	5.37623	5.85999	#NAME?	0.483765	#NAME?	B11_log2FC >= -2	B12_log2FC < -5
BE4-P113	GTGGGCTGGAGTGCAGTGGCG	forward	Upstream	95	23	82	19.8279	6.09983	14.9931	4.30946	2.60877	3.90622	-1.70069	-0.403237	B11_log2FC >= -2	B12_log2FC >= -5
BE4-P114	GAGTGCAGTGGCGCGACCGT	forward	Upstream	242	442	804	50.509	117.223	147.005	5.65847	6.87311	7.19972	1.21464	1.54125	B11_log2FC >= -2	B12_log2FC >= -5
BE4-P115	GTGGCGCGACCGTAGCTCAT	forward	Upstream	367	273	764	76.5983	72.4023	139.691	6.25924	6.17796	7.1261	-0.0812766	0.866859	B11_log2FC >= -2	B12_log2FC >= -5
BE4-P116	GCGCGACCGTAGCTCATTGC	forward	Upstream	102	50	149	21.2889	13.2605	27.2435	4.41203	3.72906	4.76784	-0.682967	0.35581	B11_log2FC >= -2	B12_log2FC >= -5
BE4-P117	GCATTGCAGCCTCAACCTCCT	forward	Upstream	529	641	820	110.41	170	149.931	6.78673	7.40939	7.22815	0.622659	0.441423	B11_log2FC >= -2	B12_log2FC >= -5
BE4-P118	GATTGCAGCCTCAACCTCCTT	forward	Upstream	862	765	973	179.912	202.886	177.905	7.49115	7.66452	7.47497	0.173374	-0.0161816	B11_log2FC >= -2	B12_log2FC >= -5
BE4-P119	GCCTCAACCTCCTTGGCTCA	forward	Upstream	74	245	531	15.4449	64.9764	97.0892	3.94906	6.02184	6.60124	2.07279	2.65218	B11_log2FC >= -2	B12_log2FC >= -5
BE4-P120	GTCAAGCAATCCTCCTACCTC	forward	Upstream	897	762	989	187.217	202.09	180.831	7.54857	7.65885	7.4985	0.110286	-0.050071	B11_log2FC >= -2	B12_log2FC >= -5
BE4-P121	GATCCTCCTACCTCAGCCTCC	forward	Upstream	285	117	104	59.4837	31.0296	19.0156	5.89442	4.95557	4.24911	-0.938851	-1.64531	B11_log2FC >= -2	B12_log2FC >= -5
BE4-P122	GCCTCCTACCTCAGCCTCCTG	forward	Upstream	347	94	0	72.424	24.9297	0	6.1784	4.6398	#NAME?	-1.5386	#NAME?	B11_log2FC >= -2	B12_log2FC < -5
BE4-P123	GCCTACCTCAGCCTCCTGAGT	forward	Upstream	528	367	457	110.201	97.3321	83.5589	6.784	6.60484	6.38472	-0.179155	-0.399277	B11_log2FC >= -2	B12_log2FC >= -5
BE4-P131	GAGCCACCACGCCTGGCTAAT	forward	Upstream	985	752	1355	205.584	199.438	247.751	7.68358	7.6398	7.95275	-0.0437886	0.269164	B11_log2FC >= -2	B12_log2FC >= -5
BE4-P132	GTAGAGACAGGGTCTCACTA	forward	Upstream	298	186	337	62.197	49.3291	61.6178	5.95877	5.62437	5.94528	-0.334407	-0.0134973	B11_log2FC >= -2	B12_log2FC >= -5
BE4-P133	GAGAGACAGGGTCTCACTATG	forward	Upstream	330	265	69	68.8759	70.2806	12.6161	6.10593	6.13506	3.6572	0.0291288	-2.44873	B11_log2FC >= -2	B12_log2FC >= -5
BE4-P134	GAGACAGGGTCTCACTATGT	forward	Upstream	424	184	319	88.4951	48.7986	58.3267	6.46752	5.60877	5.86608	-0.858756	-0.601441	B11_log2FC >= -2	B12_log2FC >= -5
BE4-P135	GAGGGTCTCACTATGTGGCCC	forward	Upstream	59	202	345	12.3142	53.5724	63.0806	3.62225	5.74342	5.97912	2.12117	2.35688	B11_log2FC >= -2	B12_log2FC >= -5
BE4-P136	GGGTCTCACTATGTGGCCCA	forward	Upstream	185	425	592	38.6122	112.714	108.243	5.27099	6.81653	6.75812	1.54554	1.48714	B11_log2FC >= -2	B12_log2FC >= -5
BE4-P137	GTCTCACTATGTGGCCCAGGC	forward	Upstream	516	255	490	107.697	67.6285	89.5927	6.75083	6.07956	6.48531	-0.671271	-0.265523	B11_log2FC >= -2	B12_log2FC >= -5
BE4-P138	GCTCACTATGTGGCCCAGGCT	forward	Upstream	1342	965	896	280.095	255.928	163.827	8.12977	7.99959	7.35603	-0.130181	-0.773748	B11_log2FC >= -2	B12_log2FC >= -5
BE4-P139	GCCAGGCTGGTTTCCAACTCC	forward	Upstream	128	99	219	26.7155	26.2558	40.0424	4.7396	4.71456	5.32346	-0.0250409	0.583853	B11_log2FC >= -2	B12_log2FC >= -5
BE4-P140	GCAGGCTGGTTTCCAACTCCT	forward	Upstream	277	118	394	57.814	31.2948	72.0398	5.85335	4.96785	6.17072	-0.885497	0.317376	B11_log2FC >= -2	B12_log2FC >= -5
BE4-P141	GAGGCTGGTTTCCAACTCCTG	forward	Upstream	308	142	58	64.2841	37.6598	10.6048	6.00639	5.23495	3.40665	-0.771437	-2.59974	B11_log2FC >= -2	B12_log2FC >= -5
BE4-P142	GTTTCCAACTCCTGGGCTCA	forward	Upstream	27	157	456	5.6353	41.638	83.376	2.49449	5.37983	6.38156	2.88534	3.88707	B11_log2FC >= -2	B12_log2FC >= -5
BE4-P143	GTTCCAACTCCTGGGCTCAAG	forward	Upstream	113	215	280	23.5848	57.0201	51.1958	4.55978	5.8334	5.67795	1.27362	1.11817	B11_log2FC >= -2	B12_log2FC >= -5
BE4-P144	GCTCCCACCTCTGCCTCCCAA	forward	Upstream	471	180	314	98.3047	47.7378	57.4125	6.61919	5.57706	5.84329	-1.04213	-0.775896	B11_log2FC >= -2	B12_log2FC >= -5
BE4-P149	GTCTGCCTCCCAAAGTGCTGG	forward	Upstream	228	146	51	47.587	38.7207	9.32495	5.57249	5.27503	3.2211	-0.297463	-2.3514	B11_log2FC >= -2	B12_log2FC >= -5
BE4-P150	GATTACAGGCATGAGCCACCT	forward	Upstream	193	140	365	40.2819	37.1294	66.7374	5.33206	5.21449	6.06042	-0.117572	0.728362	B11_log2FC >= -2	B12_log2FC >= -5
BE4-P151	GCAGGCATGAGCCACCTCGCC	forward	Upstream	412	377	315	85.9905	99.9842	57.5953	6.42611	6.64363	5.84788	0.217523	-0.578226	B11_log2FC >= -2	B12_log2FC >= -5
BE4-P152	GAGGCATGAGCCACCTCGCCT	forward	Upstream	639	458	683	133.369	121.466	124.881	7.05928	6.92441	6.96441	-0.134866	-0.0948639	B11_log2FC >= -2	B12_log2FC >= -5
BE4-P153	GAGCCACCTCGCCTGGCCTCT	forward	Upstream	259	430	320	54.0571	114.04	58.5095	5.75641	6.8334	5.8706	1.07699	0.114186	B11_log2FC >= -2	B12_log2FC >= -5
BE4-P154	GCACCTCGCCTGGCCTCTAGT	forward	Upstream	473	362	125	98.7221	96.006	22.8553	6.6253	6.58505	4.51446	-0.040248	-2.11085	B11_log2FC >= -2	B12_log2FC >= -5
BE4-P155	GTTTAACTTAATCCTTACAAG	forward	Upstream	194	302	444	40.4907	80.0934	81.1819	5.33952	6.32361	6.34309	0.984094	1.00357	B11_log2FC >= -2	B12_log2FC >= -5
BE4-P156	GCTTAATCCTTACAAGAGCCC	forward	Upstream	163	159	103	34.0205	42.1684	18.8327	5.08833	5.39809	4.23517	0.309757	-0.853161	B11_log2FC >= -2	B12_log2FC >= -5
BE4-P157	GTAATCCTTACAAGAGCCCTG	forward	Upstream	432	199	57	90.1648	52.7768	10.422	6.49449	5.72183	3.38156	-0.77266	-3.11293	B11_log2FC >= -2	B12_log2FC >= -5
BE4-P158	GATCCTTACAAGAGCCCTGTG	forward	Upstream	821	392	537	171.355	103.962	98.1863	7.42084	6.69992	6.61745	-0.720926	-0.803394	B11_log2FC >= -2	B12_log2FC >= -5
BE4-P159	GTTACAAGAGCCCTGTGAGCT	forward	Upstream	89	98	417	18.5756	25.9906	76.2452	4.21534	4.69992	6.25257	0.484579	2.03724	B11_log2FC >= -2	B12_log2FC >= -5
BE4-P160	GAGCCCTGTGAGCTAGTTAC	forward	Upstream	270	276	587	56.353	73.198	107.328	5.81642	6.19373	6.74589	0.377311	0.929468	B11_log2FC >= -2	B12_log2FC >= -5
BE4-P161	GAGCCCTGTGAGCTAGTTACA	forward	Upstream	166	70	297	34.6467	18.5647	54.3041	5.11464	4.21449	5.76299	-0.900154	0.648346	B11_log2FC >= -2	B12_log2FC >= -5
BE4-P162	GCTAGTTACAGGAGCACAAAT	forward	Upstream	1046	858	1209	218.316	227.55	221.056	7.77027	7.83004	7.78827	0.0597692	0.0179978	B11_log2FC >= -2	B12_log2FC >= -5
BE4-P163	GAGGAGCACAAATGGAAACCA	forward	Upstream	196	169	70	40.9081	44.8205	12.799	5.35431	5.48609	3.67795	0.131772	-1.67636	B11_log2FC >= -2	B12_log2FC >= -5
BE4-P164	GATCAGCATGACTCAGTCCTC	forward	Upstream	1113	661	2022	232.3	175.304	369.707	7.85984	7.45371	8.53024	-0.406129	0.670396	B11_log2FC >= -2	B12_log2FC >= -5
BE4-P165	GCAGCATGACTCAGTCCTCAG	forward	Upstream	462	323	195	96.4262	85.6628	35.6542	6.59135	6.4206	5.156	-0.170756	-1.43535	B11_log2FC >= -2	B12_log2FC >= -5
BE4-P166	GTGACTCAGTCCTCAGAGCCA	forward	Upstream	926	569	1106	193.27	150.904	202.223	7.59447	7.23749	7.65981	-0.356981	0.0653337	B11_log2FC >= -2	B12_log2FC >= -5
BE4-P167	GTCAGTCCTCAGAGCCATGTA	forward	Upstream	819	721	1556	170.937	191.216	284.502	7.41732	7.57906	8.1523	0.161738	0.734973	B11_log2FC >= -2	B12_log2FC >= -5
BE4-P168	GCAGTCCTCAGAGCCATGTAT	forward	Upstream	1283	599	614	267.781	158.861	112.265	8.06491	7.31162	6.81077	-0.753291	-1.25414	B11_log2FC >= -2	B12_log2FC >= -5
BE4-P169	GTCCTCAGAGCCATGTATGGC	forward	Upstream	263	198	744	54.892	52.5116	136.035	5.77852	5.71456	7.08783	-0.0639599	1.30931	B11_log2FC >= -2	B12_log2FC >= -5
BE4-P170	GCTCAGAGCCATGTATGGCCG	forward	Upstream	360	335	540	75.1373	88.8453	98.7348	6.23146	6.47322	6.62549	0.241767	0.394029	B11_log2FC >= -2	B12_log2FC >= -5
BE4-P171	GAGCCATGTATGGCCGTGTC	forward	Upstream	75	278	150	15.6536	73.7284	27.4263	3.96842	6.20415	4.77749	2.23572	0.809066	B11_log2FC >= -2	B12_log2FC >= -5
BE4-P172	GTGTATGGCCGTGTCCGTGCA	forward	Upstream	601	629	617	125.438	166.817	112.814	6.97083	7.38212	6.8178	0.411298	-0.153028	B11_log2FC >= -2	B12_log2FC >= -5
BE4-P173	GTATGGCCGTGTCCGTGCAT	forward	Upstream	707	350	874	147.561	92.8235	159.804	7.20517	6.53642	7.32016	-0.668753	0.11499	B11_log2FC >= -2	B12_log2FC >= -5
BE4-P174	GTGGCCGTGTCCGTGCATGGC	forward	Upstream	873	610	1132	182.208	161.778	206.977	7.50944	7.33787	7.69333	-0.17157	0.183887	B11_log2FC >= -2	B12_log2FC >= -5
BE4-P175	GGCCGTGTCCGTGCATGGCA	forward	Upstream	81	16	111	16.9059	4.24336	20.2955	4.07945	2.08521	4.34309	-1.99425	0.263632	B11_log2FC >= -2	B12_log2FC >= -5
BE4-P176	GCGTGTCCGTGCATGGCAGGC	forward	Upstream	560	243	212	116.88	64.446	38.7625	6.86889	6.01002	5.27659	-0.858868	-1.5923	B11_log2FC >= -2	B12_log2FC >= -5
BE4-P177	GTGTCCGTGCATGGCAGGCA	forward	Upstream	722	641	774	150.692	170	141.52	7.23546	7.40939	7.14486	0.173928	-0.0905988	B11_log2FC >= -2	B12_log2FC >= -5
BE4-P178	GCCGTGCATGGCAGGCAGGTC	forward	Upstream	696	352	359	145.265	93.3539	65.6403	7.18255	6.54464	6.03651	-0.637909	-1.14604	B11_log2FC >= -2	B12_log2FC >= -5
BE4-P179	GCGTGCATGGCAGGCAGGTCA	forward	Upstream	83	305	223	17.3233	80.889	40.7738	4.11464	6.33787	5.34957	2.22323	1.23493	B11_log2FC >= -2	B12_log2FC >= -5
BE4-P180	GTGCATGGCAGGCAGGTCAG	forward	Upstream	636	267	333	132.743	70.8111	60.8865	7.05249	6.1459	5.92805	-0.906585	-1.12444	B11_log2FC >= -2	B12_log2FC >= -5
BE4-P181	GTGCATGGCAGGCAGGTCAGG	forward	Upstream	219	87	0	45.7085	23.0733	0	5.51439	4.52815	#NAME?	-0.986241	#NAME?	B11_log2FC >= -2	B12_log2FC < -5
BE4-P182	GAACGCTGTTCTGGAAACCT	forward	Upstream	40	60	141	8.34859	15.9126	25.7807	3.06153	3.9921	4.68822	0.930565	1.62669	B11_log2FC >= -2	B12_log2FC >= -5
BE4-P183	GAACGCTGTTCTGGAAACCTT	forward	Upstream	253	59	0	52.8048	15.6474	0	5.7226	3.96785	#NAME?	-1.75475	#NAME?	B11_log2FC >= -2	B12_log2FC < -5
BE4-P184	GCTGTTCTGGAAACCTTGGCC	forward	Upstream	166	156	71	34.6467	41.3728	12.9818	5.11464	5.37061	3.69842	0.255965	-1.41623	B11_log2FC >= -2	B12_log2FC >= -5
BE4-P185	GTGTTCTGGAAACCTTGGCCA	forward	Upstream	527	759	697	109.993	201.294	127.441	6.78126	7.65316	6.99369	0.871899	0.212422	B11_log2FC >= -2	B12_log2FC >= -5
BE4-P186	GTGGAAACCTTGGCCAGGCCT	forward	Upstream	43	86	322	8.97473	22.8081	58.8752	3.16587	4.51147	5.87959	1.3456	2.71372	B11_log2FC >= -2	B12_log2FC >= -5
BE4-P187	GGAAACCTTGGCCAGGCCTT	forward	Upstream	870	453	1025	181.582	120.14	187.413	7.50448	6.90857	7.55008	-0.595902	0.045603	B11_log2FC >= -2	B12_log2FC >= -5
BE4-P188	GCTTGGCCAGGCCTTGGCACC	forward	Upstream	472	633	530	98.5134	167.878	96.9064	6.62225	7.39127	6.59852	0.769021	-0.0237281	B11_log2FC >= -2	B12_log2FC >= -5
BE4-P189	GTGGCCAGGCCTTGGCACCCG	forward	Upstream	897	587	1086	187.217	155.678	198.567	7.54857	7.28242	7.63348	-0.266145	0.0849107	B11_log2FC >= -2	B12_log2FC >= -5
BE4-P190	GGCCAGGCCTTGGCACCCGA	forward	Upstream	757	828	1505	157.997	219.594	275.178	7.30375	7.77869	8.10422	0.47494	0.800465	B11_log2FC >= -2	B12_log2FC >= -5
BE4-P191	GAGGCCTTGGCACCCGAGGAA	forward	Upstream	109	63	205	22.7499	16.7082	37.4827	4.50779	4.06249	5.22815	-0.445302	0.720362	B11_log2FC >= -2	B12_log2FC >= -5
BE4-P192	GCCTTGGCACCCGAGGAATG	forward	Upstream	479	428	483	99.9744	113.51	88.3128	6.64349	6.82667	6.46455	0.183188	-0.178936	B11_log2FC >= -2	B12_log2FC >= -5
BE4-P193	GCCAGACCTGCCCTGACCTCT	forward	Upstream	281	553	1748	58.6488	146.661	319.608	5.87403	7.19634	8.32016	1.32231	2.44613	B11_log2FC >= -2	B12_log2FC >= -5
BE4-P194	GCCTGCCCTGACCTCTAGCTC	forward	Upstream	531	333	140	110.828	88.3149	25.5979	6.79217	6.46459	4.67795	-0.327587	-2.11422	B11_log2FC >= -2	B12_log2FC >= -5
BE4-P195	GCTGCCCTGACCTCTAGCTCT	forward	Upstream	138	29	65	28.8026	7.69109	11.8847	4.84813	2.94319	3.57104	-1.90494	-1.27709	B11_log2FC >= -2	B12_log2FC >= -5
BE4-P196	GTGCCCTGACCTCTAGCTCTG	forward	Upstream	28	85	0	5.84401	22.5428	0	2.54696	4.4946	#NAME?	1.94764	#NAME?	B11_log2FC >= -2	B12_log2FC < -5
BE4-P197	GACCTCTAGCTCTGGGAACTA	forward	Upstream	218	272	443	45.4998	72.1371	80.9991	5.50779	6.17267	6.33983	0.664881	0.832045	B11_log2FC >= -2	B12_log2FC >= -5
BE4-P198	GCTAGCTCTGGGAACTATGTA	forward	Upstream	118	29	27	24.6283	7.69109	4.93674	4.62225	2.94319	2.30356	-1.67906	-2.31869	B11_log2FC >= -2	B12_log2FC >= -5
BE4-P199	GTGGGAACTATGTAAGCCAAG	forward	Upstream	435	91	191	90.7909	24.1341	34.9229	6.50448	4.593	5.1261	-1.91147	-1.37838	B11_log2FC >= -2	B12_log2FC >= -5
BE4-P200	GATGTAAGCCAAGTGCCTTCC	forward	Upstream	300	198	137	62.6144	52.5116	25.0494	5.96842	5.71456	4.6467	-0.25386	-1.32172	B11_log2FC >= -2	B12_log2FC >= -5
BE4-P201	GTGTAAGCCAAGTGCCTTCCG	forward	Upstream	429	246	261	89.5386	65.2417	47.7218	6.48444	6.02772	5.57658	-0.456717	-0.907861	B11_log2FC >= -2	B12_log2FC >= -5
BE4-P202	GAAGCCAAGTGCCTTCCGGGA	forward	Upstream	370	230	357	77.2245	60.9983	65.2747	6.27099	5.9307	6.02845	-0.340289	-0.242535	B11_log2FC >= -2	B12_log2FC >= -5
BE4-P203	GAGCCAAGTGCCTTCCGGGAA	forward	Upstream	371	182	393	77.4332	48.2682	71.857	6.27488	5.593	6.16706	-0.681878	-0.107823	B11_log2FC >= -2	B12_log2FC >= -5
BE4-P204	GCAAGTGCCTTCCGGGAAGGG	forward	Upstream	314	80	68	65.5364	21.2168	12.4333	6.03423	4.40714	3.63613	-1.62709	-2.39809	B11_log2FC >= -2	B12_log2FC >= -5
BE4-P205	GCCTCTCCTGGTAACTCTTTC	forward	Upstream	416	154	261	86.8253	40.8423	47.7218	6.44004	5.35199	5.57658	-1.08805	-0.863467	B11_log2FC >= -2	B12_log2FC >= -5
BE4-P206	GCTCTCCTGGTAACTCTTTCT	forward	Upstream	421	683	738	87.8689	181.138	134.938	6.45728	7.50095	7.07615	1.04367	0.618867	B11_log2FC >= -2	B12_log2FC >= -5
BE4-P207	GTCTCCTGGTAACTCTTTCTG	forward	Upstream	482	416	436	100.601	110.327	79.7192	6.65249	6.78565	6.31686	0.133153	-0.335639	B11_log2FC >= -2	B12_log2FC >= -5
BE4-P208	GTAACTCTTTCTGGGTAACC	forward	Upstream	903	920	788	188.469	243.993	144.08	7.55819	7.9307	7.17072	0.37251	-0.387464	B11_log2FC >= -2	B12_log2FC >= -5
BE4-P210	GTCTTTCTGGGTAACCAGATG	forward	Upstream	130	162	339	27.1329	42.964	61.9835	4.76197	5.42506	5.95381	0.663085	1.19184	B11_log2FC >= -2	B12_log2FC >= -5
BE4-P211	GCTTTCTGGGTAACCAGATGT	forward	Upstream	383	197	454	79.9378	52.2464	83.0104	6.32081	5.70726	6.37522	-0.613546	0.0544143	B11_log2FC >= -2	B12_log2FC >= -5
BE4-P212	GGTAACCAGATGTGGACTCA	forward	Upstream	737	845	1851	153.823	224.102	338.441	7.26513	7.80801	8.40276	0.542889	1.13763	B11_log2FC >= -2	B12_log2FC >= -5
BE4-P213	GTGTGGACTCATGACACACAC	forward	Upstream	78	30	439	16.2798	7.9563	80.2677	4.02501	2.9921	6.32675	-1.03291	2.30174	B11_log2FC >= -2	B12_log2FC >= -5
BE4-P214	GTGGACTCATGACACACACTG	forward	Upstream	511	548	841	106.653	145.335	153.77	6.73678	7.18324	7.26463	0.446455	0.527849	B11_log2FC >= -2	B12_log2FC >= -5
BE4-P215	GCATGACACACACTGAGCCTA	forward	Upstream	850	415	509	177.408	110.062	93.0667	7.47092	6.78217	6.54019	-0.688749	-0.930731	B11_log2FC >= -2	B12_log2FC >= -5
BE4-P216	GTGAGACAGTTTCGGTCTTCT	forward	Upstream	82	0	0	17.1146	0	0	4.09716	#NAME?	#NAME?	#NAME?	#NAME?	B11_log2FC < -2	B12_log2FC < -5
BE4-P217	GCAGTTTCGGTCTTCTTGCCC	forward	Upstream	385	330	205	80.3552	87.5193	37.4827	6.32832	6.45153	5.22815	0.12321	-1.10017	B11_log2FC >= -2	B12_log2FC >= -5
BE4-P218	GAGTTTCGGTCTTCTTGCCCA	forward	Upstream	149	256	416	31.0985	67.8938	76.0624	4.95877	6.08521	6.24911	1.12643	1.29034	B11_log2FC >= -2	B12_log2FC >= -5
BE4-P219	GTTCGGTCTTCTTGCCCAGGC	forward	Upstream	462	450	763	96.4262	119.344	139.509	6.59135	6.89899	7.12421	0.307635	0.532857	B11_log2FC >= -2	B12_log2FC >= -5
BE4-P220	GTCGGTCTTCTTGCCCAGGCT	forward	Upstream	540	611	1003	112.706	162.043	183.391	6.81642	7.34024	7.51878	0.523815	0.702357	B11_log2FC >= -2	B12_log2FC >= -5
BE4-P221	GGTCTTCTTGCCCAGGCTGG	forward	Upstream	72	159	31	15.0275	42.1684	5.66811	3.90953	5.39809	2.50287	1.48856	-1.40666	B11_log2FC >= -2	B12_log2FC >= -5
BE4-P222	GTCTTCTTGCCCAGGCTGGAG	forward	Upstream	495	319	182	103.314	84.602	33.2773	6.69089	6.40262	5.05647	-0.28827	-1.63442	B11_log2FC >= -2	B12_log2FC >= -5
BE4-P227	GGAGTGCAATGGTGCGATCT	forward	Upstream	93	133	0	19.4105	35.2729	0	4.27876	5.14049	#NAME?	0.861726	#NAME?	B11_log2FC >= -2	B12_log2FC < -5
BE4-P228	GAGTGCAATGGTGCGATCTC	forward	Upstream	540	321	326	112.706	85.1324	59.6066	6.81642	6.41164	5.8974	-0.404784	-0.919021	B11_log2FC >= -2	B12_log2FC >= -5
BE4-P229	GATGGTGCGATCTCGGCTCAC	forward	Upstream	606	744	989	126.481	197.316	180.831	6.98278	7.62437	7.4985	0.641587	0.515719	B11_log2FC >= -2	B12_log2FC >= -5
BE4-P239	GCCTCAGCCTCCCTAGTAGC	forward	Upstream	511	214	0	106.653	56.7549	0	6.73678	5.82667	#NAME?	-0.91011	#NAME?	B11_log2FC >= -2	B12_log2FC < -5
BE4-P241	GCCTCCCTAGTAGCTGGAAT	forward	Upstream	537	285	272	112.08	75.5848	49.7331	6.80838	6.24003	5.63613	-0.568358	-1.17225	B11_log2FC >= -2	B12_log2FC >= -5
BE4-P242	GTCCCTAGTAGCTGGAATTGC	forward	Upstream	230	504	755	48.0044	133.666	138.046	5.58509	7.06249	7.109	1.47739	1.52391	B11_log2FC >= -2	B12_log2FC >= -5
BE4-P243	GAGTAGCTGGAATTGCAGGCA	forward	Upstream	1161	537	865	242.318	142.418	158.159	7.92076	7.15399	7.30523	-0.766771	-0.615529	B11_log2FC >= -2	B12_log2FC >= -5
BE4-P244	GTAGCTGGAATTGCAGGCATG	forward	Upstream	789	624	1010	164.676	165.491	184.671	7.36349	7.37061	7.52881	0.00712323	0.165325	B11_log2FC >= -2	B12_log2FC >= -5
BE4-P246	GCAGGCATGCGCCACCACGCC	forward	Upstream	856	876	1226	178.66	232.324	224.165	7.48107	7.85999	7.80841	0.378923	0.327343	B11_log2FC >= -2	B12_log2FC >= -5
BE4-P247	GAGGCATGCGCCACCACGCCT	forward	Upstream	1191	934	1231	248.579	247.706	225.079	7.95756	7.95249	7.81429	-0.00507645	-0.143276	B11_log2FC >= -2	B12_log2FC >= -5
BE4-P249	GTTTCACCTTGTTAGCCAGGC	forward	Upstream	857	1017	765	178.869	269.719	139.874	7.48276	8.07531	7.12799	0.592555	-0.354769	B11_log2FC >= -2	B12_log2FC >= -5
BE4-P250	GTTCACCTTGTTAGCCAGGCT	forward	Upstream	495	449	858	103.314	119.079	156.879	6.69089	6.89578	7.2935	0.204889	0.602616	B11_log2FC >= -2	B12_log2FC >= -5
BE4-P251	GCCAGGCTGGTCACCAACTCC	forward	Upstream	503	445	522	104.984	118.018	95.4436	6.71402	6.88287	6.57658	0.168849	-0.137442	B11_log2FC >= -2	B12_log2FC >= -5
BE4-P252	GGTCACCAACTCCTGACCTC	forward	Upstream	389	226	248	81.19	59.9375	45.3449	6.34323	5.90539	5.50287	-0.437845	-0.840364	B11_log2FC >= -2	B12_log2FC >= -5
BE4-P253	GTCACCAACTCCTGACCTCA	forward	Upstream	724	322	405	151.109	85.3976	74.0511	7.23945	6.41612	6.21045	-0.823327	-1.029	B11_log2FC >= -2	B12_log2FC >= -5
BE4-P254	GCACCAACTCCTGACCTCAGG	forward	Upstream	29	83	187	6.05273	22.0124	34.1915	2.59759	4.46025	5.09557	1.86266	2.49798	B11_log2FC >= -2	B12_log2FC >= -5
BE4-P265	GATTACAGGTGTGAGACAGC	forward	Upstream	149	35	236	31.0985	9.28235	43.1508	4.95877	3.21449	5.43131	-1.74428	0.472541	B11_log2FC >= -2	B12_log2FC >= -5
BE4-P266	GTTACAGGTGTGAGACAGCTG	forward	Upstream	473	307	704	98.7221	81.4195	128.721	6.6253	6.3473	7.0081	-0.277999	0.382802	B11_log2FC >= -2	B12_log2FC >= -5
BE4-P267	GAGACAGCTGTGAGCCACCA	forward	Upstream	941	683	344	196.401	181.138	62.8977	7.61766	7.50095	5.97494	-0.116707	-1.64272	B11_log2FC >= -2	B12_log2FC >= -5
BE4-P268	GCAGCTGTGAGCCACCACGCC	forward	Upstream	562	543	595	117.298	144.009	108.791	6.87403	7.17002	6.76542	0.295985	-0.108614	B11_log2FC >= -2	B12_log2FC >= -5
BE4-P269	GCTGTGAGCCACCACGCCCGG	forward	Upstream	162	104	345	33.8118	27.5818	63.0806	5.07945	4.78565	5.97912	-0.293808	0.899669	B11_log2FC >= -2	B12_log2FC >= -5
BE4-P270	GTTTCAGAGGGAGTGTCCCTC	forward	Upstream	444	188	432	92.6694	49.8595	78.9878	6.53402	5.6398	6.30356	-0.894225	-0.230462	B11_log2FC >= -2	B12_log2FC >= -5
BE4-P271	GGAGTGTCCCTCTGTCACCC	forward	Upstream	578	288	0	120.637	76.3805	0	6.91453	6.25513	#NAME?	-0.659398	#NAME?	B11_log2FC >= -2	B12_log2FC < -5
BE4-P272	GAGTGTCCCTCTGTCACCCA	forward	Upstream	278	251	419	58.0227	66.5677	76.6109	5.85855	6.05675	6.25948	0.198205	0.400932	B11_log2FC >= -2	B12_log2FC >= -5
BE4-P273	GTGTCCCTCTGTCACCCAGGC	forward	Upstream	636	584	353	132.743	154.883	64.5433	7.05249	7.27503	6.0122	0.222544	-1.04029	B11_log2FC >= -2	B12_log2FC >= -5
BE4-P274	GCCCTCTGTCACCCAGGCTGA	forward	Upstream	190	139	0	39.6558	36.8642	0	5.30946	5.20415	#NAME?	-0.105312	#NAME?	B11_log2FC >= -2	B12_log2FC < -5
BE4-P275	GCTCTGTCACCCAGGCTGAAG	forward	Upstream	249	279	77	51.97	73.9936	14.0788	5.69961	6.20933	3.81546	0.509722	-1.88415	B11_log2FC >= -2	B12_log2FC >= -5
BE4-P276	GTGTCACCCAGGCTGAAGTGT	forward	Upstream	537	53	0	112.08	14.0561	0	6.80838	3.81313	#NAME?	-2.99526	#NAME?	B11_log2FC < -2	B12_log2FC < -5
BE4-P277	GTCACCCAGGCTGAAGTGTAG	forward	Upstream	556	337	410	116.045	89.3758	74.9653	6.85855	6.48181	6.22815	-0.376734	-0.630395	B11_log2FC >= -2	B12_log2FC >= -5
BE4-P278	GCACCCAGGCTGAAGTGTAGT	forward	Upstream	288	398	149	60.1099	105.554	27.2435	5.90953	6.72183	4.76784	0.812302	-1.14169	B11_log2FC >= -2	B12_log2FC >= -5
BE4-P279	GCCCAGGCTGAAGTGTAGTGG	forward	Upstream	589	510	958	122.933	135.257	175.163	6.94173	7.07956	7.45255	0.137832	0.510824	B11_log2FC >= -2	B12_log2FC >= -5
BE4-P280	GCAGGCTGAAGTGTAGTGGCG	forward	Upstream	294	259	1509	61.3621	68.6894	275.909	5.93928	6.10202	8.10805	0.162738	2.16877	B11_log2FC >= -2	B12_log2FC >= -5
BE4-P281	GTGGCGTGATCTCGGCCCAC	forward	Upstream	97	33	59	20.2453	8.75193	10.7877	4.33952	3.1296	3.43131	-1.20992	-0.908203	B11_log2FC >= -2	B12_log2FC >= -5
BE4-P282	GACTGTAACCTCTATCTCCCA	forward	Upstream	657	470	339	137.126	124.649	61.9835	7.09935	6.96172	5.95381	-0.13763	-1.14554	B11_log2FC >= -2	B12_log2FC >= -5
BE4-P283	GACCTCTATCTCCCAGGTTCA	forward	Upstream	511	311	416	106.653	82.4803	76.0624	6.73678	6.36598	6.24911	-0.370806	-0.487673	B11_log2FC >= -2	B12_log2FC >= -5
BE4-P284	GCTCTATCTCCCAGGTTCAAG	forward	Upstream	415	553	225	86.6166	146.661	41.1395	6.43657	7.19634	5.36245	0.759771	-1.07412	B11_log2FC >= -2	B12_log2FC >= -5
BE4-P286	GTCTCCTGACTCAGCCTCCCA	forward	Upstream	498	744	148	103.94	197.316	27.0606	6.69961	7.62437	4.75812	0.924759	-1.94148	B11_log2FC >= -2	B12_log2FC >= -5
BE4-P287	GCCTGACTCAGCCTCCCAAGT	forward	Upstream	284	492	173	59.275	130.483	31.6317	5.88935	7.02772	4.9833	1.13837	-0.906052	B11_log2FC >= -2	B12_log2FC >= -5
BE4-P288	GACTCAGCCTCCCAAGTAGC	forward	Upstream	152	82	159	31.7246	21.7472	29.0719	4.98753	4.44276	4.86155	-0.544773	-0.125978	B11_log2FC >= -2	B12_log2FC >= -5
BE4-P295	GCAGGCGCCTGCTACCATGCC	forward	Upstream	400	130	69	83.4859	34.4773	12.6161	6.38346	5.10757	3.6572	-1.27589	-2.72627	B11_log2FC >= -2	B12_log2FC >= -5
BE4-P296	GAGGCGCCTGCTACCATGCCT	forward	Upstream	328	366	477	68.4584	97.0669	87.2157	6.09716	6.60091	6.44652	0.50375	0.34936	B11_log2FC >= -2	B12_log2FC >= -5
BE4-P297	GTTTGCCATGTTGGCCAGGCT	forward	Upstream	370	148	74	77.2245	39.2511	13.5303	6.27099	5.29466	3.75812	-0.976326	-2.51286	B11_log2FC >= -2	B12_log2FC >= -5
BE4-P299	GGTCTCAAACTCTTGACTTC	forward	Upstream	728	468	638	151.944	124.118	116.653	7.2474	6.95557	6.86608	-0.291827	-0.381316	B11_log2FC >= -2	B12_log2FC >= -5
BE4-P300	GTCTCAAACTCTTGACTTCA	forward	Upstream	837	533	713	174.694	141.357	130.366	7.44869	7.1432	7.02643	-0.30549	-0.422259	B11_log2FC >= -2	B12_log2FC >= -5
BE4-P301	GCTCAAACTCTTGACTTCAGG	forward	Upstream	477	223	471	99.5569	59.1418	86.1187	6.63745	5.88611	6.42825	-0.751343	-0.209196	B11_log2FC >= -2	B12_log2FC >= -5
BE4-P302	GTTGACTTCAGGTGATCCACC	forward	Upstream	629	182	147	131.282	48.2682	26.8778	7.03652	5.593	4.74834	-1.44352	-2.28818	B11_log2FC >= -2	B12_log2FC >= -5
BE4-P303	GATCCACCTGCCTTGGCCTTC	forward	Upstream	1120	1189	1536	233.761	315.335	280.846	7.86889	8.30074	8.13363	0.431852	0.264746	B11_log2FC >= -2	B12_log2FC >= -5
BE4-P304	GCACCTGCCTTGGCCTTCTGA	forward	Upstream	710	665	658	148.187	176.365	120.31	7.21128	7.46242	6.91061	0.251138	-0.300665	B11_log2FC >= -2	B12_log2FC >= -5
BE4-P305	GCCTGCCTTGGCCTTCTGAAG	forward	Upstream	297	125	300	61.9883	33.1512	54.8527	5.95392	5.05099	5.77749	-0.902932	-0.176434	B11_log2FC >= -2	B12_log2FC >= -5
BE4-P306	GCCTTGGCCTTCTGAAGTGC	forward	Upstream	610	208	970	127.316	55.1637	177.357	6.99227	5.78565	7.47051	-1.20662	0.478242	B11_log2FC >= -2	B12_log2FC >= -5
BE4-P307	GCCTTGGCCTTCTGAAGTGCT	forward	Upstream	522	369	214	108.949	97.8625	39.1282	6.76751	6.61268	5.29014	-0.154826	-1.47737	B11_log2FC >= -2	B12_log2FC >= -5
BE4-P308	GCTTGGCCTTCTGAAGTGCTG	forward	Upstream	341	303	528	71.1717	80.3586	96.5407	6.15323	6.32838	6.59307	0.175149	0.439833	B11_log2FC >= -2	B12_log2FC >= -5
BE4-P309	GAGTGCTGGGATTATAGGGCA	forward	Upstream	388	318	758	80.9813	84.3368	138.594	6.33952	6.39809	7.11473	0.0585726	0.775208	B11_log2FC >= -2	B12_log2FC >= -5
BE4-P310	GAGGGCATGAGCCACTGTGAC	forward	Upstream	196	123	320	40.9081	32.6208	58.5095	5.35431	5.02772	5.8706	-0.326593	0.516285	B11_log2FC >= -2	B12_log2FC >= -5
BE4-P311	GGGCATGAGCCACTGTGACT	forward	Upstream	841	471	1737	175.529	124.914	317.597	7.45557	6.96479	8.31105	-0.490776	0.855486	B11_log2FC >= -2	B12_log2FC >= -5
BE4-P312	GTTTGAGACAGGGTTTCACTC	forward	Upstream	383	382	645	79.9378	101.31	117.933	6.32081	6.66264	6.88183	0.341831	0.561021	B11_log2FC >= -2	B12_log2FC >= -5
BE4-P313	GAGACAGGGTTTCACTCTGT	forward	Upstream	646	480	1102	134.83	127.301	201.492	7.07499	6.9921	7.65458	-0.0828973	0.579585	B11_log2FC >= -2	B12_log2FC >= -5
BE4-P314	GAGGGTTTCACTCTGTCGCCC	forward	Upstream	867	545	668	180.956	144.539	122.139	7.49949	7.17532	6.93238	-0.324173	-0.567117	B11_log2FC >= -2	B12_log2FC >= -5
BE4-P315	GGGTTTCACTCTGTCGCCCA	forward	Upstream	316	148	146	65.9539	39.2511	26.695	6.04339	5.29466	4.7385	-0.748725	-1.30489	B11_log2FC >= -2	B12_log2FC >= -5
BE4-P316	GTTTCACTCTGTCGCCCAGGC	forward	Upstream	199	0	0	41.5342	0	0	5.37623	#NAME?	#NAME?	#NAME?	#NAME?	B11_log2FC < -2	B12_log2FC < -5
BE4-P317	GTTCACTCTGTCGCCCAGGCT	forward	Upstream	613	338	135	127.942	89.641	24.6837	6.99935	6.48609	4.62549	-0.513261	-2.37386	B11_log2FC >= -2	B12_log2FC >= -5
BE4-P321	GCGCCCAGGCTGGAGTGCAAA	forward	Upstream	29	0	33	6.05273	0	6.03379	2.59759	#NAME?	2.59307	#NAME?	-0.00452044	B11_log2FC < -2	B12_log2FC >= -5
BE4-P322	GCCCAGGCTGGAGTGCAAAGG	forward	Upstream	185	30	0	38.6122	7.9563	0	5.27099	2.9921	#NAME?	-2.27889	#NAME?	B11_log2FC < -2	B12_log2FC < -5
BE4-P324	GGAGTGCAAAGGCGCGATCT	forward	Upstream	708	840	1509	147.77	222.776	275.909	7.20721	7.79945	8.10805	0.592242	0.900838	B11_log2FC >= -2	B12_log2FC >= -5
BE4-P325	GAGTGCAAAGGCGCGATCTT	forward	Upstream	228	262	298	47.587	69.485	54.487	5.57249	6.11863	5.76784	0.546135	0.195345	B11_log2FC >= -2	B12_log2FC >= -5
BE4-P326	GAAGGCGCGATCTTGGTTCAC	forward	Upstream	252	124	0	52.5961	32.886	0	5.71688	5.0394	#NAME?	-0.677481	#NAME?	B11_log2FC >= -2	B12_log2FC < -5
BE4-P327	GCGCGATCTTGGTTCACTGCA	forward	Upstream	340	331	856	70.963	87.7845	156.513	6.149	6.45589	7.29014	0.306899	1.14114	B11_log2FC >= -2	B12_log2FC >= -5
BE4-P329	GCACTGCAAGCTCCGCCTCCT	forward	Upstream	569	450	633	118.759	119.344	115.739	6.89189	6.89899	6.85473	0.00709885	-0.0371567	B11_log2FC >= -2	B12_log2FC >= -5
BE4-P330	GACTGCAAGCTCCGCCTCCTG	forward	Upstream	65	109	93	13.5665	28.9079	17.0043	3.76197	4.85339	4.08783	1.09142	0.325857	B11_log2FC >= -2	B12_log2FC >= -5
BE4-P331	GAGCTCCGCCTCCTGGGTTCA	forward	Upstream	70	0	0	14.61	0	0	3.86889	#NAME?	#NAME?	#NAME?	#NAME?	B11_log2FC < -2	B12_log2FC < -5
BE4-P334	GATTCTCCTGCCTCTGCCTCA	forward	Upstream	678	597	1937	141.509	158.33	354.165	7.14475	7.30679	8.46828	0.162048	1.32353	B11_log2FC >= -2	B12_log2FC >= -5
BE4-P335	GTCTCCTGCCTCTGCCTCATG	forward	Upstream	155	152	719	32.3508	40.3119	131.464	5.01573	5.33313	7.03852	0.317406	2.02279	B11_log2FC >= -2	B12_log2FC >= -5
BE4-P336	GCCTCTGCCTCATGAGTAAC	forward	Upstream	545	819	834	113.75	217.207	152.49	6.82972	7.76293	7.25257	0.93321	0.422858	B11_log2FC >= -2	B12_log2FC >= -5
BE4-P337	GCTCTGCCTCATGAGTAACTG	forward	Upstream	666	462	779	139.004	122.527	142.434	7.11898	6.93696	7.15415	-0.182027	0.0351676	B11_log2FC >= -2	B12_log2FC >= -5
BE4-P338	GTGAGTAACTGAGACTACAGG	forward	Upstream	456	99	270	95.1739	26.2558	49.3674	6.57249	4.71456	5.62549	-1.85793	-0.947008	B11_log2FC >= -2	B12_log2FC >= -5
BE4-P341	GTTTCACCTTGTTAGCCAGGA	forward	Upstream	135	102	1	28.1765	27.0514	0.182842	4.81642	4.75763	-2.45133	-0.0587878	-7.26775	B11_log2FC >= -2	B12_log2FC < -5
BE4-P342	GTTCACCTTGTTAGCCAGGAT	forward	Upstream	491	313	316	102.479	83.0107	57.7781	6.67918	6.37523	5.85245	-0.303958	-0.826732	B11_log2FC >= -2	B12_log2FC >= -5
BE4-P346	GACCTCGTGATCCACCCGTCT	forward	Upstream	181	419	471	37.7774	111.123	86.1187	5.23945	6.79601	6.42825	1.55656	1.1888	B11_log2FC >= -2	B12_log2FC >= -5
BE4-P347	GCCTCGTGATCCACCCGTCTC	forward	Upstream	302	402	292	63.0319	106.614	53.3899	5.97801	6.73626	5.7385	0.758249	-0.239514	B11_log2FC >= -2	B12_log2FC >= -5
BE4-P348	GAAATGCTGGCATTACAGGCG	forward	Upstream	80	184	2	16.6972	48.7986	0.365684	4.06153	5.60877	-1.45133	1.54724	-5.51286	B11_log2FC >= -2	B12_log2FC < -5
BE4-P349	GATGCTGGCATTACAGGCGTG	forward	Upstream	768	337	1050	160.293	89.3758	191.984	7.32457	6.48181	7.58484	-0.842755	0.260278	B11_log2FC >= -2	B12_log2FC >= -5
BE4-P350	GCATTACAGGCGTGAGCCAC	forward	Upstream	65	55	0	13.5665	14.5865	0	3.76197	3.86657	#NAME?	0.104594	#NAME?	B11_log2FC >= -2	B12_log2FC < -5
BE4-P351	GAGGCGTGAGCCACCGCACCC	forward	Upstream	613	1086	1420	127.942	288.018	259.636	6.99935	8.17002	8.02035	1.17067	1.021	B11_log2FC >= -2	B12_log2FC >= -5
BE4-P352	GAAATCAAACCCAGTGATAT	forward	Upstream	843	988	1097	175.947	262.027	200.578	7.45899	8.03357	7.64802	0.574581	0.189025	B11_log2FC >= -2	B12_log2FC >= -5
BE4-P353	GAAATCAAACCCAGTGATATT	forward	Upstream	181	80	0	37.7774	21.2168	0	5.23945	4.40714	#NAME?	-0.832315	#NAME?	B11_log2FC >= -2	B12_log2FC < -5
BE4-P354	GAATCAAACCCAGTGATATTG	forward	Upstream	882	545	79	184.086	144.539	14.4445	7.52424	7.17532	3.85245	-0.34892	-3.67179	B11_log2FC >= -2	B12_log2FC >= -5
BE4-P355	GAAACCCAGTGATATTGGGCC	forward	Upstream	552	273	1011	115.211	72.4023	184.853	6.84813	6.17796	7.53024	-0.670165	0.682109	B11_log2FC >= -2	B12_log2FC >= -5
BE4-P356	GCCAGTACAGTGGCTCACACC	forward	Upstream	321	275	88	66.9974	72.9327	16.0901	6.06603	6.18849	4.0081	0.122461	-2.05793	B11_log2FC >= -2	B12_log2FC >= -5
BE4-P357	GCACCTGTAATTCCACCACTT	forward	Upstream	401	67	474	83.6946	17.7691	86.6672	6.38706	4.1513	6.43741	-2.23577	0.0503513	B11_log2FC < -2	B12_log2FC >= -5
BE4-P358	GTGTAATTCCACCACTTTGGG	forward	Upstream	493	375	1070	102.896	99.4537	195.641	6.68505	6.63595	7.61207	-0.0490945	0.927018	B11_log2FC >= -2	B12_log2FC >= -5
BE4-P359	GTAATTCCACCACTTTGGGA	forward	Upstream	880	418	597	183.669	110.858	109.157	7.52096	6.79257	6.77026	-0.728398	-0.750706	B11_log2FC >= -2	B12_log2FC >= -5
BE4-P360	GATTCCACCACTTTGGGAGGC	forward	Upstream	217	156	68	45.2911	41.3728	12.4333	5.50116	5.37061	3.63613	-0.130547	-1.86502	B11_log2FC >= -2	B12_log2FC >= -5
BE4-P361	GTCCACCACTTTGGGAGGCTG	forward	Upstream	229	212	143	47.7957	56.2245	26.1464	5.57881	5.81313	4.70854	0.234319	-0.870266	B11_log2FC >= -2	B12_log2FC >= -5
BE4-P362	GCCACCACTTTGGGAGGCTGA	forward	Upstream	455	269	118	94.9652	71.3415	21.5754	6.56933	6.15667	4.43131	-0.412658	-2.13801	B11_log2FC >= -2	B12_log2FC >= -5
BE4-P363	GCCACTTTGGGAGGCTGAGGC	forward	Upstream	566	652	655	118.133	172.917	119.762	6.88426	7.43394	6.90402	0.549672	0.0197593	B11_log2FC >= -2	B12_log2FC >= -5
BE4-P364	GCTGAGGCAGGTGAATCACC	forward	Upstream	35	0	0	7.30502	0	0	2.86889	#NAME?	#NAME?	#NAME?	#NAME?	B11_log2FC < -2	B12_log2FC < -5
BE4-P365	GTGAGGCAGGTGAATCACCTG	forward	Upstream	211	96	444	44.0388	25.4602	81.1819	5.4607	4.67017	6.34309	-0.790534	0.882383	B11_log2FC >= -2	B12_log2FC >= -5
BE4-P366	GAGGCAGGTGAATCACCTGA	forward	Upstream	577	455	698	120.428	120.671	127.624	6.91203	6.91493	6.99575	0.00289773	0.0837222	B11_log2FC >= -2	B12_log2FC >= -5
BE4-P367	GTGAATCACCTGAGGTCAGG	forward	Upstream	182	313	1	37.9861	83.0107	0.182842	5.2474	6.37523	-2.45133	1.12783	-7.69873	B11_log2FC >= -2	B12_log2FC < -5
BE4-P371	GCGAGACCAGCCCGGCAAACA	forward	Upstream	90	267	61	18.7843	70.8111	11.1534	4.23146	6.1459	3.47941	1.91445	-0.752049	B11_log2FC >= -2	B12_log2FC >= -5
BE4-P372	GAGACCAGCCCGGCAAACAT	forward	Upstream	308	164	0	64.2841	43.4944	0	6.00639	5.44276	#NAME?	-0.563632	#NAME?	B11_log2FC >= -2	B12_log2FC < -5
BE4-P373	GACCAGCCCGGCAAACATGG	forward	Upstream	45	193	0	9.39216	51.1855	0	3.23146	5.67766	#NAME?	2.44621	#NAME?	B11_log2FC >= -2	B12_log2FC < -5
BE4-P374	GCGGCAAACATGGCGAAACCC	forward	Upstream	740	476	507	154.449	126.24	92.701	7.27099	6.98002	6.53451	-0.290961	-0.736473	B11_log2FC >= -2	B12_log2FC >= -5
BE4-P375	GATTAGCCGGGCGTAGTGGCA	forward	Upstream	418	116	159	87.2428	30.7644	29.0719	6.44696	4.94319	4.86155	-1.50378	-1.58541	B11_log2FC >= -2	B12_log2FC >= -5
BE4-P376	GCGGGCGTAGTGGCATGCACC	forward	Upstream	331	604	479	69.0846	160.187	87.5814	6.11029	7.32361	6.45255	1.21332	0.342261	B11_log2FC >= -2	B12_log2FC >= -5
BE4-P377	GTGGCATGCACCTGTAATCTC	forward	Upstream	1100	399	755	229.586	105.819	138.046	7.84289	6.72545	7.109	-1.11744	-0.733889	B11_log2FC >= -2	B12_log2FC >= -5
BE4-P378	GCACCTGTAATCTCAGCTACT	forward	Upstream	370	236	186	77.2245	62.5896	34.0086	6.27099	5.96785	5.08783	-0.303136	-1.18316	B11_log2FC >= -2	B12_log2FC >= -5
BE4-P379	GTAATCTCAGCTACTCGGGA	forward	Upstream	283	177	66	59.0663	46.9422	12.0676	5.88426	5.55281	3.59307	-0.33145	-2.2912	B11_log2FC >= -2	B12_log2FC >= -5
BE4-P380	GATCTCAGCTACTCGGGAAGC	forward	Upstream	715	560	1202	149.231	148.518	219.776	7.2214	7.21449	7.77989	-0.00691391	0.558488	B11_log2FC >= -2	B12_log2FC >= -5
BE4-P381	GCTCAGCTACTCGGGAAGCTG	forward	Upstream	171	132	89	35.6902	35.0077	16.273	5.15746	5.1296	4.0244	-0.0278559	-1.13305	B11_log2FC >= -2	B12_log2FC >= -5
BE4-P382	GTCAGCTACTCGGGAAGCTGA	forward	Upstream	242	189	199	50.509	50.1247	36.3856	5.65847	5.64745	5.1853	-0.0110183	-0.473172	B11_log2FC >= -2	B12_log2FC >= -5
BE4-P384	GACTCGGGAAGCTGAGGCATG	forward	Upstream	482	282	217	100.601	74.7892	39.6768	6.65249	6.22476	5.31022	-0.427735	-1.34227	B11_log2FC >= -2	B12_log2FC >= -5
BE4-P385	GGAAGCTGAGGCATGAGAAT	forward	Upstream	691	835	1392	144.222	221.45	254.516	7.17215	7.79084	7.99161	0.618693	0.819468	B11_log2FC >= -2	B12_log2FC >= -5
BE4-P386	GCTGAGGCATGAGAATCGCT	forward	Upstream	409	357	285	85.3643	94.68	52.11	6.41556	6.56499	5.70349	0.149426	-0.712072	B11_log2FC >= -2	B12_log2FC >= -5
BE4-P389	GATCGCTTGAACCTGGGAGCA	forward	Upstream	295	383	488	61.5709	101.575	89.227	5.94418	6.66641	6.47941	0.722232	0.535233	B11_log2FC >= -2	B12_log2FC >= -5
BE4-P390	GCTTGAACCTGGGAGCAGGA	forward	Upstream	329	81	68	68.6672	21.482	12.4333	6.10155	4.42506	3.63613	-1.67649	-2.46541	B11_log2FC >= -2	B12_log2FC >= -5
BE4-P391	GTGAACCTGGGAGCAGGATGT	forward	Upstream	830	442	698	173.233	117.223	127.624	7.43657	6.87311	6.99575	-0.563462	-0.440818	B11_log2FC >= -2	B12_log2FC >= -5
BE4-P392	GCTGGGAGCAGGATGTTGCAG	forward	Upstream	620	390	383	129.403	103.432	70.0286	7.01573	6.69254	6.12987	-0.323192	-0.885857	B11_log2FC >= -2	B12_log2FC >= -5
BE4-P393	GTGAACCGATATCACACCAC	forward	Upstream	656	359	262	136.917	95.2104	47.9047	7.09716	6.57305	5.58209	-0.524109	-1.51506	B11_log2FC >= -2	B12_log2FC >= -5
BE4-P394	GATATCACACCACTGCACTCC	forward	Upstream	1715	1541	4007	357.946	408.689	732.649	8.4836	8.67486	9.51698	0.191261	1.03338	B11_log2FC >= -2	B12_log2FC >= -5
BE4-P403	GTTTGAGACACAGTCTCACTC	forward	Upstream	267	217	449	55.7268	57.5506	82.0961	5.8003	5.84676	6.35924	0.0464578	0.558942	B11_log2FC >= -2	B12_log2FC >= -5
BE4-P404	GAGACACAGTCTCACTCTGT	forward	Upstream	160	349	635	33.3944	92.5583	116.105	5.06153	6.53229	6.85928	1.47076	1.79775	B11_log2FC >= -2	B12_log2FC >= -5
BE4-P405	GACAGTCTCACTCTGTCGCCC	forward	Upstream	196	45	390	40.9081	11.9344	71.3085	5.35431	3.57706	6.156	-1.77725	0.801687	B11_log2FC >= -2	B12_log2FC >= -5
BE4-P406	GCAGTCTCACTCTGTCGCCCA	forward	Upstream	500	159	195	104.357	42.1684	35.6542	6.70539	5.39809	5.156	-1.3073	-1.54939	B11_log2FC >= -2	B12_log2FC >= -5
BE4-P414	GAGTGCAGTGGTACAACCAC	forward	Upstream	428	201	70	89.3299	53.3072	12.799	6.48107	5.73626	3.67795	-0.744813	-2.80312	B11_log2FC >= -2	B12_log2FC >= -5
BE4-P415	GTGGTACAACCACAGCTCAG	forward	Upstream	329	311	233	68.6672	82.4803	42.6022	6.10155	6.36598	5.41286	0.26443	-0.688691	B11_log2FC >= -2	B12_log2FC >= -5
BE4-P416	GTACAACCACAGCTCAGTGC	forward	Upstream	227	244	151	47.3783	64.7112	27.6092	5.56615	6.01594	4.78708	0.449791	-0.779077	B11_log2FC >= -2	B12_log2FC >= -5
BE4-P417	GACAACCACAGCTCAGTGCAG	forward	Upstream	536	402	108	111.871	106.614	19.747	6.80569	6.73626	4.30356	-0.069435	-2.50214	B11_log2FC >= -2	B12_log2FC >= -5
BE4-P418	GACCACAGCTCAGTGCAGCGT	forward	Upstream	907	677	1943	189.304	179.547	355.262	7.56456	7.48822	8.47274	-0.0763442	0.908178	B11_log2FC >= -2	B12_log2FC >= -5
BE4-P419	GTCAGTGCAGCGTTGACCTCC	forward	Upstream	395	250	296	82.4423	66.3025	54.1213	6.36531	6.05099	5.75812	-0.314322	-0.607189	B11_log2FC >= -2	B12_log2FC >= -5
BE4-P420	GCAGTGCAGCGTTGACCTCCT	forward	Upstream	283	143	425	59.0663	37.925	77.7079	5.88426	5.24508	6.27999	-0.639184	0.395727	B11_log2FC >= -2	B12_log2FC >= -5
BE4-P421	GAGTGCAGCGTTGACCTCCTG	forward	Upstream	242	491	154	50.509	130.218	28.1577	5.65847	7.02479	4.81546	1.36632	-0.84301	B11_log2FC >= -2	B12_log2FC >= -5
BE4-P422	GCGTTGACCTCCTGGGCTCA	forward	Upstream	565	408	1174	117.924	108.206	214.657	6.88171	6.75763	7.74589	-0.124079	0.864176	B11_log2FC >= -2	B12_log2FC >= -5
BE4-P423	GCTGGGCTCAAGCCATCCTCC	forward	Upstream	479	346	772	99.9744	91.7627	141.154	6.64349	6.51984	7.14113	-0.123651	0.497642	B11_log2FC >= -2	B12_log2FC >= -5
BE4-P424	GTCAAGCCATCCTCCCGCCTC	forward	Upstream	591	706	1550	123.35	187.238	283.405	6.94662	7.54873	8.14672	0.602113	1.2001	B11_log2FC >= -2	B12_log2FC >= -5
BE4-P425	GATCCTCCCGCCTCAGCCTCC	forward	Upstream	449	195	57	93.7129	51.7159	10.422	6.55018	5.69254	3.38156	-0.857639	-3.16862	B11_log2FC >= -2	B12_log2FC >= -5
BE4-P432	GACTACAGGCGCACACAACCA	forward	Upstream	491	360	446	102.479	95.4756	81.5476	6.67918	6.57706	6.34957	-0.102124	-0.329613	B11_log2FC >= -2	B12_log2FC >= -5
BE4-P433	GAGGCGCACACAACCATGTCC	forward	Upstream	691	679	706	144.222	180.078	129.087	7.17215	7.49247	7.0122	0.320328	-0.159951	B11_log2FC >= -2	B12_log2FC >= -5
BE4-P434	GTAGAGACAGGGTCCCACTG	forward	Upstream	1079	497	676	225.203	131.809	123.601	7.81508	7.04231	6.94955	-0.772775	-0.865533	B11_log2FC >= -2	B12_log2FC >= -5
BE4-P435	GAGACAGGGTCCCACTGTGT	forward	Upstream	300	115	338	62.6144	30.4991	61.8007	5.96842	4.9307	5.94955	-1.03773	-0.0188728	B11_log2FC >= -2	B12_log2FC >= -5
BE4-P436	GAGGGTCCCACTGTGTTGCCC	forward	Upstream	398	291	510	83.0685	77.1761	93.2495	6.37623	6.27008	6.54302	-0.106147	0.166795	B11_log2FC >= -2	B12_log2FC >= -5
BE4-P437	GGGTCCCACTGTGTTGCCCT	forward	Upstream	650	532	125	135.665	141.092	22.8553	7.0839	7.14049	4.51446	0.056589	-2.56945	B11_log2FC >= -2	B12_log2FC >= -5
BE4-P438	GCCCACTGTGTTGCCCTGGCT	forward	Upstream	567	328	392	118.341	86.9889	71.6741	6.88681	6.44276	6.16338	-0.44405	-0.723429	B11_log2FC >= -2	B12_log2FC >= -5
BE4-P439	GTGTGTTGCCCTGGCTTGTTC	forward	Upstream	487	299	459	101.644	79.2978	83.9246	6.66738	6.30921	6.39102	-0.358174	-0.276361	B11_log2FC >= -2	B12_log2FC >= -5
BE4-P440	GCTGGCTTGTTCTGAACTCCT	forward	Upstream	558	396	453	116.463	105.023	82.8275	6.86373	6.71456	6.37204	-0.149162	-0.491688	B11_log2FC >= -2	B12_log2FC >= -5
BE4-P441	GTGGCTTGTTCTGAACTCCTA	forward	Upstream	465	537	527	97.0524	142.418	96.3578	6.60069	7.15399	6.59033	0.553294	-0.0103613	B11_log2FC >= -2	B12_log2FC >= -5
BE4-P442	GTTCTGAACTCCTAGGCTCA	forward	Upstream	360	547	656	75.1373	145.07	119.944	6.23146	7.1806	6.90622	0.949146	0.674765	B11_log2FC >= -2	B12_log2FC >= -5
BE4-P443	GTCTGAACTCCTAGGCTCAAG	forward	Upstream	206	347	1127	42.9952	92.0279	206.063	5.42611	6.524	7.68694	1.09789	2.26084	B11_log2FC >= -2	B12_log2FC >= -5
BE4-P444	GCCCGCCTCACCCTCCCAAAG	forward	Upstream	320	582	230	66.7887	154.352	42.0537	6.06153	7.27008	5.39416	1.20855	-0.667372	B11_log2FC >= -2	B12_log2FC >= -5
BE4-P445	GCCTCACCCTCCCAAAGTGC	forward	Upstream	262	142	39	54.6833	37.6598	7.13085	5.77303	5.23495	2.83407	-0.538073	-2.93895	B11_log2FC >= -2	B12_log2FC >= -5
BE4-P446	GCCTCACCCTCCCAAAGTGCT	forward	Upstream	365	150	245	76.1809	39.7815	44.7963	6.25136	5.31403	5.48531	-0.937331	-0.766048	B11_log2FC >= -2	B12_log2FC >= -5
BE4-P447	GCTCACCCTCCCAAAGTGCTG	forward	Upstream	315	133	71	65.7451	35.2729	12.9818	6.03881	5.14049	3.69842	-0.898323	-2.34039	B11_log2FC >= -2	B12_log2FC >= -5
BE4-P451	GAGGCATGAGCCACCACATCC	forward	Upstream	765	1042	2089	159.667	276.349	381.957	7.31892	8.11035	8.57727	0.791426	1.25835	B11_log2FC >= -2	B12_log2FC >= -5
BE4-P452	GTTAATGTCGCAAATGGCATA	forward	Upstream	656	272	374	136.917	72.1371	68.383	7.09716	6.17267	6.09557	-0.924487	-1.00159	B11_log2FC >= -2	B12_log2FC >= -5
BE4-P453	GTAATGTCGCAAATGGCATAA	forward	Upstream	137	178	0	28.5939	47.2074	0	4.83764	5.56094	#NAME?	0.723304	#NAME?	B11_log2FC >= -2	B12_log2FC < -5
BE4-P454	GTCGCAAATGGCATAAGGAA	forward	Upstream	259	267	262	54.0571	70.8111	47.9047	5.75641	6.1459	5.58209	0.38949	-0.174319	B11_log2FC >= -2	B12_log2FC >= -5
BE4-P455	GTCGCAAATGGCATAAGGAAT	forward	Upstream	694	323	525	144.848	85.6628	95.9922	7.1784	6.4206	6.58484	-0.757799	-0.593552	B11_log2FC >= -2	B12_log2FC >= -5
BE4-P456	GACACATTTATAAACGTTGC	forward	Upstream	130	19	64	27.1329	5.03899	11.7019	4.76197	2.33313	3.54867	-2.42884	-1.2133	B11_log2FC < -2	B12_log2FC >= -5
BE4-P457	GTAAACGTTGCAGCAGCTCCT	forward	Upstream	807	743	653	168.433	197.051	119.396	7.39603	7.62243	6.89961	0.226396	-0.496419	B11_log2FC >= -2	B12_log2FC >= -5
BE4-P458	GTTGCAGCAGCTCCTAGAACT	forward	Upstream	558	230	39	116.463	60.9983	7.13085	6.86373	5.9307	2.83407	-0.933029	-4.02965	B11_log2FC >= -2	B12_log2FC >= -5
BE4-P459	GCTATCCTTGTAAACTTCTCT	forward	Upstream	456	325	0	95.1739	86.1932	0	6.57249	6.4295	#NAME?	-0.142992	#NAME?	B11_log2FC >= -2	B12_log2FC < -5
BE4-P460	GTATCCTTGTAAACTTCTCTA	forward	Upstream	581	206	545	121.263	54.6333	99.649	6.922	5.77171	6.63878	-1.15029	-0.283215	B11_log2FC >= -2	B12_log2FC >= -5
BE4-P461	GTGTAAACTTCTCTAGGTGAT	forward	Upstream	267	193	79	55.7268	51.1855	14.4445	5.8003	5.67766	3.85245	-0.122636	-1.94785	B11_log2FC >= -2	B12_log2FC >= -5
BE4-P463	GAGACGGAGTCTCACTCTGT	forward	Upstream	828	488	725	172.816	129.422	132.561	7.43309	7.01594	7.05051	-0.417147	-0.382583	B11_log2FC >= -2	B12_log2FC >= -5
BE4-P464	GGAGTCTCACTCTGTCGCCC	forward	Upstream	278	108	314	58.0227	28.6427	57.4125	5.85855	4.84009	5.84329	-1.01845	-0.0152539	B11_log2FC >= -2	B12_log2FC >= -5
BE4-P472	GCCCAGGCTGGAGTACAGTGG	forward	Upstream	101	0	0	21.0802	0	0	4.39782	#NAME?	#NAME?	#NAME?	#NAME?	B11_log2FC < -2	B12_log2FC < -5
BE4-P473	GGAGTACAGTGGCGCAATCT	forward	Upstream	353	288	109	73.6763	76.3805	19.9298	6.20313	6.25513	4.31686	0.0520031	-1.88627	B11_log2FC >= -2	B12_log2FC >= -5
BE4-P474	GTGGCGCAATCTCGTCTCAC	forward	Upstream	372	130	731	77.6419	34.4773	133.658	6.27876	5.10757	7.0624	-1.17119	0.783635	B11_log2FC >= -2	B12_log2FC >= -5
BE4-P475	GTCACTGCAAACTCCACCTCC	forward	Upstream	678	569	688	141.509	150.904	125.795	7.14475	7.23749	6.97494	0.0927459	-0.16981	B11_log2FC >= -2	B12_log2FC >= -5
BE4-P476	GCACTGCAAACTCCACCTCCC	forward	Upstream	106	312	176	22.1238	82.7455	32.1802	4.46752	6.37061	5.0081	1.90308	0.540578	B11_log2FC >= -2	B12_log2FC >= -5
BE4-P477	GACTGCAAACTCCACCTCCCG	forward	Upstream	302	455	580	63.0319	120.671	106.048	5.97801	6.91493	6.72858	0.936921	0.750571	B11_log2FC >= -2	B12_log2FC >= -5
BE4-P478	GAACTCCACCTCCCGGGTTCA	forward	Upstream	311	182	599	64.9103	48.2682	109.522	6.02038	5.593	6.77508	-0.427374	0.754708	B11_log2FC >= -2	B12_log2FC >= -5
BE4-P490	GGGTTTCACTGTGTTATCCA	forward	Upstream	1285	364	256	268.198	96.5364	46.8076	8.06716	6.593	5.54867	-1.47416	-2.51849	B11_log2FC >= -2	B12_log2FC >= -5
BE4-P491	GTTTCACTGTGTTATCCAGGA	forward	Upstream	124	368	560	25.8806	97.5973	102.392	4.6938	6.60877	6.67795	1.91497	1.98415	B11_log2FC >= -2	B12_log2FC >= -5
BE4-P492	GTTCACTGTGTTATCCAGGAT	forward	Upstream	804	343	281	167.807	90.967	51.3787	7.39066	6.50727	5.6831	-0.883384	-1.70756	B11_log2FC >= -2	B12_log2FC >= -5
BE4-P507	GTGAGCCACCATGCCCAGCC	forward	Upstream	779	409	248	162.589	108.471	45.3449	7.34508	6.76116	5.50287	-0.58392	-1.84222	B11_log2FC >= -2	B12_log2FC >= -5
BE4-P508	GCCCGCTAATTATTTCAATT	forward	Upstream	48	81	106	10.0183	21.482	19.3813	3.32457	4.42506	4.27659	1.10049	0.952024	B11_log2FC >= -2	B12_log2FC >= -5
BE4-P509	GTTTCAATTTGACCTTGACAC	forward	Upstream	246	104	316	51.3438	27.5818	57.7781	5.68212	4.78565	5.85245	-0.896472	0.170333	B11_log2FC >= -2	B12_log2FC >= -5
BE4-P510	GTTTGACCTTGACACTGAGCC	forward	Upstream	140	175	205	29.2201	46.4117	37.4827	4.86889	5.53642	5.22815	0.667531	0.359264	B11_log2FC >= -2	B12_log2FC >= -5
BE4-P511	GCCTTGACACTGAGCCTGCCA	forward	Upstream	241	398	298	50.3003	105.554	54.487	5.65249	6.72183	5.76784	1.06934	0.115346	B11_log2FC >= -2	B12_log2FC >= -5
BE4-P512	GTGACACTGAGCCTGCCAAGT	forward	Upstream	729	373	272	152.153	98.9233	49.7331	7.24938	6.62824	5.63613	-0.621141	-1.61325	B11_log2FC >= -2	B12_log2FC >= -5
BE4-P513	GACACTGAGCCTGCCAAGTA	forward	Upstream	43	146	72	8.97473	38.7207	13.1646	3.16587	5.27503	3.7186	2.10916	0.552727	B11_log2FC >= -2	B12_log2FC >= -5
BE4-P514	GAGCCTGCCAAGTAGGTTCA	forward	Upstream	381	201	449	79.5203	53.3072	82.0961	6.31325	5.73626	6.35924	-0.576993	0.0459909	B11_log2FC >= -2	B12_log2FC >= -5
BE4-P515	GAAAGCTAATTTATCTGTCCA	forward	Upstream	770	686	1162	160.71	181.934	212.463	7.32832	7.50727	7.73107	0.178953	0.402746	B11_log2FC >= -2	B12_log2FC >= -5
BE4-P516	GAAGCTAATTTATCTGTCCAA	forward	Upstream	713	609	699	148.814	161.513	127.807	7.21736	7.33551	6.99782	0.118143	-0.219543	B11_log2FC >= -2	B12_log2FC >= -5
BE4-P517	GATCTGTCCAAGGCCGAATTC	forward	Upstream	366	513	260	76.3896	136.053	47.539	6.2553	7.08802	5.57104	0.832718	-0.684266	B11_log2FC >= -2	B12_log2FC >= -5
BE4-P518	GCCAAGGCCGAATTCTGAAAC	forward	Upstream	83	71	142	17.3233	18.8299	25.9636	4.11464	4.23495	4.69842	0.12031	0.583774	B11_log2FC >= -2	B12_log2FC >= -5
BE4-P519	GAAGGCCGAATTCTGAAACTG	forward	Upstream	213	120	135	44.4562	31.8252	24.6837	5.47431	4.9921	4.62549	-0.482217	-0.848828	B11_log2FC >= -2	B12_log2FC >= -5
BE4-P520	GTTATCATCAATTTCTTCTTC	forward	Upstream	576	327	442	120.22	86.7237	80.8163	6.90953	6.43835	6.33657	-0.471176	-0.572956	B11_log2FC >= -2	B12_log2FC >= -5
BE4-P521	GTATCATCAATTTCTTCTTCT	forward	Upstream	1015	581	1882	211.845	154.087	344.109	7.72687	7.2676	8.42672	-0.459267	0.699853	B11_log2FC >= -2	B12_log2FC >= -5
BE4-P522	GATCATCAATTTCTTCTTCTG	forward	Upstream	1266	942	1431	264.233	249.828	261.647	8.04567	7.96479	8.03148	-0.0808759	-0.0141873	B11_log2FC >= -2	B12_log2FC >= -5
BE4-P523	GTCAATTTCTTCTTCTGGGTT	forward	Upstream	292	320	319	60.9447	84.8672	58.3267	5.92943	6.40714	5.86608	0.477706	-0.0633455	B11_log2FC >= -2	B12_log2FC >= -5
BE4-P524	GCAATTTCTTCTTCTGGGTTG	forward	Upstream	340	503	1112	70.963	133.401	203.321	6.149	7.05962	7.66761	0.910626	1.51862	B11_log2FC >= -2	B12_log2FC >= -5
BE4-P525	GTCTTCTTCTGGGTTGGGCAC	forward	Upstream	298	366	653	62.197	97.0669	119.396	5.95877	6.60091	6.89961	0.642134	0.940837	B11_log2FC >= -2	B12_log2FC >= -5
BE4-P526	GTTCTTCTGGGTTGGGCACAG	forward	Upstream	213	0	320	44.4562	0	58.5095	5.47431	#NAME?	5.8706	#NAME?	0.396285	B11_log2FC < -2	B12_log2FC >= -5
BE4-P527	GTCTTCTGGGTTGGGCACAGT	forward	Upstream	500	346	156	104.357	91.7627	28.5234	6.70539	6.51984	4.83407	-0.185554	-1.87132	B11_log2FC >= -2	B12_log2FC >= -5
BE4-P529	GACAGTGGCTCATGCCTGTAA	forward	Upstream	106	53	0	22.1238	14.0561	0	4.46752	3.81313	#NAME?	-0.654397	#NAME?	B11_log2FC >= -2	B12_log2FC < -5
BE4-P530	GTGGCTCATGCCTGTAAAGCC	forward	Upstream	250	90	121	52.1787	23.8689	22.1239	5.70539	4.57706	4.46753	-1.12833	-1.23785	B11_log2FC >= -2	B12_log2FC >= -5
BE4-P531	GTGCCTGTAAAGCCAGCAATT	forward	Upstream	127	106	170	26.5068	28.1123	31.0832	4.72829	4.81313	4.95806	0.0848383	0.229773	B11_log2FC >= -2	B12_log2FC >= -5
BE4-P532	GTGTAAAGCCAGCAATTTGAG	forward	Upstream	648	488	561	135.247	129.422	102.574	7.07945	7.01594	6.68053	-0.0635102	-0.398927	B11_log2FC >= -2	B12_log2FC >= -5
BE4-P533	GTAAAGCCAGCAATTTGAGA	forward	Upstream	858	647	797	179.077	171.591	145.725	7.48444	7.42283	7.18711	-0.0616094	-0.297331	B11_log2FC >= -2	B12_log2FC >= -5
BE4-P534	GCAGCAATTTGAGAGGCATCA	forward	Upstream	322	402	960	67.2062	106.614	175.529	6.07052	6.73626	7.45556	0.665737	1.38504	B11_log2FC >= -2	B12_log2FC >= -5
BE4-P535	GAGAGGCATCATGATGCAAG	forward	Upstream	612	318	470	127.733	84.3368	85.9358	6.99699	6.39809	6.42519	-0.598902	-0.571804	B11_log2FC >= -2	B12_log2FC >= -5
BE4-P536	GAGAGGCATCATGATGCAAGA	forward	Upstream	720	200	690	150.275	53.042	126.161	7.23146	5.72906	6.97912	-1.50239	-0.252334	B11_log2FC >= -2	B12_log2FC >= -5
BE4-P537	GGCATCATGATGCAAGAGGA	forward	Upstream	852	944	500	177.825	250.358	91.4211	7.47431	7.96785	6.51446	0.493536	-0.959859	B11_log2FC >= -2	B12_log2FC >= -5
BE4-P538	GCATCATGATGCAAGAGGAAG	forward	Upstream	549	493	648	114.584	130.749	118.482	6.84027	7.03065	6.88852	0.190384	0.0482541	B11_log2FC >= -2	B12_log2FC >= -5
BE4-P539	GTGATGCAAGAGGAAGAGGAT	forward	Upstream	1073	394	782	223.951	104.493	142.983	7.80704	6.70726	7.1597	-1.09978	-0.647343	B11_log2FC >= -2	B12_log2FC >= -5
BE4-P540	GATGCAAGAGGAAGAGGATTG	forward	Upstream	531	461	1735	110.828	122.262	317.231	6.79217	6.93383	8.30939	0.141657	1.51722	B11_log2FC >= -2	B12_log2FC >= -5
BE4-P541	GAAGCTAGGAGTTTGGGACC	forward	Upstream	550	520	796	114.793	137.909	145.542	6.84289	7.10757	7.1853	0.264683	0.342403	B11_log2FC >= -2	B12_log2FC >= -5
BE4-P542	GGGACCAGCCTGGGCAACAT	forward	Upstream	278	62	0	58.0227	16.443	0	5.85855	4.0394	#NAME?	-1.81914	#NAME?	B11_log2FC >= -2	B12_log2FC < -5
BE4-P545	GTGGGCATGGTGGTGCACTCC	forward	Upstream	1026	449	711	214.141	119.079	130.001	7.74242	6.89578	7.02238	-0.846641	-0.720043	B11_log2FC >= -2	B12_log2FC >= -5
BE4-P546	GTGGTGCACTCCTGTGGTCCT	forward	Upstream	752	439	687	156.953	116.427	125.613	7.29419	6.86328	6.97284	-0.430909	-0.321356	B11_log2FC >= -2	B12_log2FC >= -5
BE4-P547	GTGTGGTCCTAGCTATTCAGG	forward	Upstream	389	906	1215	81.19	240.28	222.153	6.34323	7.90857	7.79541	1.56534	1.45218	B11_log2FC >= -2	B12_log2FC >= -5
BE4-P548	GTGGTCCTAGCTATTCAGGA	forward	Upstream	798	905	1237	166.554	240.015	226.176	7.37985	7.90698	7.8213	0.527132	0.441451	B11_log2FC >= -2	B12_log2FC >= -5
BE4-P550	GCCTAGCTATTCAGGAGGCTG	forward	Upstream	180	49	120	37.5687	12.9953	21.9411	5.23146	3.69992	4.45556	-1.53154	-0.775896	B11_log2FC >= -2	B12_log2FC >= -5
BE4-P551	GCTAGCTATTCAGGAGGCTGA	forward	Upstream	607	192	29	126.69	50.9203	5.30242	6.98516	5.67017	2.40665	-1.31499	-4.57851	B11_log2FC >= -2	B12_log2FC >= -5
BE4-P552	GAGCTATTCAGGAGGCTGAGG	forward	Upstream	649	142	230	135.456	37.6598	42.0537	7.08168	5.23495	5.39416	-1.84673	-1.68752	B11_log2FC >= -2	B12_log2FC >= -5
BE4-P553	GCTATTCAGGAGGCTGAGGT	forward	Upstream	175	292	372	36.5251	77.4413	68.0173	5.19082	6.27503	6.08783	1.08422	0.897014	B11_log2FC >= -2	B12_log2FC >= -5
BE4-P554	GCTATTCAGGAGGCTGAGGTG	forward	Upstream	374	374	158	78.0593	99.1885	28.8891	6.2865	6.6321	4.85245	0.345603	-1.43405	B11_log2FC >= -2	B12_log2FC >= -5
BE4-P555	GATTCAGGAGGCTGAGGTGGG	forward	Upstream	170	15	48	35.4815	3.97815	8.77643	5.149	1.9921	3.13363	-3.1569	-2.01536	B11_log2FC < -2	B12_log2FC >= -5
BE4-P556	GGATTCCTTGAGCCCAGGGT	forward	Upstream	538	322	907	112.289	85.3976	165.838	6.81107	6.41612	7.37363	-0.394943	0.562563	B11_log2FC >= -2	B12_log2FC >= -5
BE4-P557	GTTCCTTGAGCCCAGGGTTGA	forward	Upstream	380	139	0	79.3116	36.8642	0	6.30946	5.20415	#NAME?	-1.10531	#NAME?	B11_log2FC >= -2	B12_log2FC < -5
BE4-P558	GCTTGAGCCCAGGGTTGACGC	forward	Upstream	441	307	833	92.0432	81.4195	152.308	6.52424	6.3473	7.25084	-0.176937	0.726604	B11_log2FC >= -2	B12_log2FC >= -5
BE4-P559	GAGCCCAGGGTTGACGCTGC	forward	Upstream	32	42	0	6.67887	11.1388	0	2.7396	3.47752	#NAME?	0.73792	#NAME?	B11_log2FC >= -2	B12_log2FC < -5
BE4-P560	GCCCAGGGTTGACGCTGCAG	forward	Upstream	579	499	1836	120.846	132.34	335.698	6.91702	7.0481	8.39102	0.131079	1.474	B11_log2FC >= -2	B12_log2FC >= -5
BE4-P561	GGGTTGACGCTGCAGAGAGC	forward	Upstream	239	210	438	49.8828	55.6941	80.0849	5.64047	5.79945	6.32346	0.158981	0.682987	B11_log2FC >= -2	B12_log2FC >= -5
BE4-P562	GTTGACGCTGCAGAGAGCTG	forward	Upstream	191	45	0	39.8645	11.9344	0	5.31703	3.57706	#NAME?	-1.73997	#NAME?	B11_log2FC >= -2	B12_log2FC < -5
BE4-P563	GCTGCAGAGAGCTGTGATCA	forward	Upstream	429	154	207	89.5386	40.8423	37.8483	6.48444	5.35199	5.24216	-1.13244	-1.24228	B11_log2FC >= -2	B12_log2FC >= -5
BE4-P564	GAGAGCTGTGATCACGCCAC	forward	Upstream	1432	816	1661	298.88	216.411	303.701	8.22342	7.75763	8.24651	-0.465788	0.023087	B11_log2FC >= -2	B12_log2FC >= -5
BE4-P565	GTGATCACGCCACTGCAGTCC	forward	Upstream	828	331	645	172.816	87.7845	117.933	7.43309	6.45589	6.88183	-0.977197	-0.551265	B11_log2FC >= -2	B12_log2FC >= -5
BE4-P566	GCACGCCACTGCAGTCCAGCC	forward	Upstream	589	352	746	122.933	93.3539	136.4	6.94173	6.54464	7.0917	-0.39709	0.149974	B11_log2FC >= -2	B12_log2FC >= -5
BE4-P567	GCGCCACTGCAGTCCAGCCTG	forward	Upstream	1196	799	748	249.623	211.903	136.766	7.96361	7.72726	7.09557	-0.236347	-0.868041	B11_log2FC >= -2	B12_log2FC >= -5
BE4-P568	GCCACTGCAGTCCAGCCTGAG	forward	Upstream	243	244	283	50.7177	64.7112	51.7443	5.66442	6.01594	5.69333	0.351527	0.0289122	B11_log2FC >= -2	B12_log2FC >= -5
BE4-P569	GTGCAGTCCAGCCTGAGTGAC	forward	Upstream	645	126	42	134.621	33.4165	7.67937	7.07276	5.06249	2.94099	-2.01027	-4.13177	B11_log2FC < -2	B12_log2FC >= -5
BE4-P570	GAGTCCAGCCTGAGTGACAGC	forward	Upstream	568	608	557	118.55	161.248	101.843	6.88935	7.33313	6.6702	0.443783	-0.219147	B11_log2FC >= -2	B12_log2FC >= -5
BE4-P571	GTCCAGCCTGAGTGACAGCT	forward	Upstream	39	0	55	8.13988	0	10.0563	3.02501	#NAME?	3.33003	#NAME?	0.305024	B11_log2FC < -2	B12_log2FC >= -5
BE4-P572	GTGAGTGACAGCTGGAAATAA	forward	Upstream	300	137	720	62.6144	36.3338	131.646	5.96842	5.18324	7.04052	-0.785184	1.0721	B11_log2FC >= -2	B12_log2FC >= -5
BE4-P573	GTCCTTCTGAGAGTTCAATT	forward	Upstream	368	393	720	76.807	104.228	131.646	6.26317	6.70359	7.04052	0.440426	0.777358	B11_log2FC >= -2	B12_log2FC >= -5
BE4-P574	GTCCTGCTGAGAGGTTAGCAC	forward	Upstream	38	269	329	7.93116	71.3415	60.1551	2.98753	6.15667	5.91061	3.16914	2.92308	B11_log2FC >= -2	B12_log2FC >= -5
BE4-P575	GAGGTTAGCACTGCCTGCCAA	forward	Upstream	91	451	334	18.993	119.61	61.0693	4.2474	6.90219	5.93238	2.65479	1.68498	B11_log2FC >= -2	B12_log2FC >= -5
BE4-P577	GACTGCCTGCCAAAGTCAGTT	forward	Upstream	216	189	315	45.0824	50.1247	57.5953	5.49449	5.64745	5.84788	0.152957	0.353387	B11_log2FC >= -2	B12_log2FC >= -5
BE4-P578	GAGAAATCCAGCTTATTCCT	forward	Upstream	309	213	564	64.4929	56.4897	103.123	6.01107	5.81992	6.68822	-0.191151	0.677155	B11_log2FC >= -2	B12_log2FC >= -5
BE4-P579	GAGAAATCCAGCTTATTCCTG	forward	Upstream	304	151	154	63.4493	40.0467	28.1577	5.98753	5.32361	4.81546	-0.66392	-1.17207	B11_log2FC >= -2	B12_log2FC >= -5
BE4-P580	GAAATCCAGCTTATTCCTGG	forward	Upstream	525	235	243	109.575	62.3243	44.4307	6.77578	5.96172	5.47348	-0.814054	-1.30229	B11_log2FC >= -2	B12_log2FC >= -5
BE4-P581	GAAATCCAGCTTATTCCTGGG	forward	Upstream	270	177	257	56.353	46.9422	46.9904	5.81642	5.55281	5.5543	-0.263608	-0.262125	B11_log2FC >= -2	B12_log2FC >= -5
BE4-P582	GGGAACCGCCAAGACTGCCC	forward	Upstream	106	21	0	22.1238	5.56941	0	4.46752	2.47752	#NAME?	-1.99	#NAME?	B11_log2FC >= -2	B12_log2FC < -5
BE4-P583	GCCGCCAAGACTGCCCAGCCC	forward	Upstream	786	547	897	164.05	145.07	164.009	7.35799	7.1806	7.35764	-0.177386	-0.000354888	B11_log2FC >= -2	B12_log2FC >= -5
BE4-P584	GCCAAGACTGCCCAGCCCTG	forward	Upstream	870	541	644	181.582	143.479	117.75	7.50448	7.16469	6.87959	-0.339784	-0.624888	B11_log2FC >= -2	B12_log2FC >= -5
BE4-P585	GCAAGACTGCCCAGCCCTGTG	forward	Upstream	334	129	654	69.7107	34.2121	119.579	6.12331	5.09643	6.90182	-1.02687	0.778509	B11_log2FC >= -2	B12_log2FC >= -5
BE4-P586	GAAGACTGCCCAGCCCTGTGT	forward	Upstream	304	339	825	63.4493	89.9062	150.845	5.98753	6.49035	7.23692	0.502816	1.24939	B11_log2FC >= -2	B12_log2FC >= -5
BE4-P587	GAGACTGCCCAGCCCTGTGTG	forward	Upstream	139	31	77	29.0114	8.22151	14.0788	4.85855	3.0394	3.81546	-1.81914	-1.04309	B11_log2FC >= -2	B12_log2FC >= -5
BE4-P588	GACTGCCCAGCCCTGTGTGG	forward	Upstream	631	807	699	131.699	214.024	127.807	7.0411	7.74163	6.99782	0.700531	-0.0432811	B11_log2FC >= -2	B12_log2FC >= -5
BE4-P589	GTTCAGGCAAGTTTCTCACA	forward	Upstream	647	769	1134	135.038	203.946	207.343	7.07723	7.67205	7.69588	0.59482	0.618649	B11_log2FC >= -2	B12_log2FC >= -5
BE4-P590	GTCAGGCAAGTTTCTCACATG	forward	Upstream	266	114	297	55.5181	30.2339	54.3041	5.79489	4.9181	5.76299	-0.87679	-0.0318969	B11_log2FC >= -2	B12_log2FC >= -5
BE4-P591	GTTGGTCTCCACCAGCTCTC	forward	Upstream	304	341	1441	63.4493	90.4366	263.476	5.98753	6.49883	8.04153	0.511303	2.05399	B11_log2FC >= -2	B12_log2FC >= -5
BE4-P592	GTGGTCTCCACCAGCTCTCTG	forward	Upstream	129	103	171	26.9242	27.3166	31.266	4.75083	4.77171	4.96652	0.0208758	0.215692	B11_log2FC >= -2	B12_log2FC >= -5
BE4-P593	GGTCTCCACCAGCTCTCTGT	forward	Upstream	25	50	0	5.21787	13.2605	0	2.38346	3.72906	#NAME?	1.3456	#NAME?	B11_log2FC >= -2	B12_log2FC < -5
BE4-P594	GCCACCAGCTCTCTGTGGCTT	forward	Upstream	129	153	0	26.9242	40.5771	0	4.75083	5.34259	#NAME?	0.591763	#NAME?	B11_log2FC >= -2	B12_log2FC < -5
BE4-P595	GCACCAGCTCTCTGTGGCTTA	forward	Upstream	271	100	161	56.5617	26.521	29.4376	5.82175	4.72906	4.87959	-1.09269	-0.942166	B11_log2FC >= -2	B12_log2FC >= -5
BE4-P596	GACCAGCTCTCTGTGGCTTAG	forward	Upstream	1113	647	691	232.3	171.591	126.344	7.85984	7.42283	6.98121	-0.437013	-0.87863	B11_log2FC >= -2	B12_log2FC >= -5
BE4-P598	GGTTCAAGTTCAACTGTGAA	forward	Upstream	1077	970	1545	224.786	257.254	282.491	7.81241	8.00705	8.14206	0.194641	0.329655	B11_log2FC >= -2	B12_log2FC >= -5
BE4-P599	GAAGTTCAACTGTGAAAGCCC	forward	Upstream	334	189	255	69.7107	50.1247	46.6248	6.12331	5.64745	5.54302	-0.475859	-0.580284	B11_log2FC >= -2	B12_log2FC >= -5
BE4-P600	GCAACTGTGAAAGCCCTGTTT	forward	Upstream	438	670	315	91.4171	177.691	57.5953	6.51439	7.47322	5.84788	0.958833	-0.666513	B11_log2FC >= -2	B12_log2FC >= -5
BE4-P601	GAGGAAACCGCCCTTCTGTT	forward	Upstream	83	104	79	17.3233	27.5818	14.4445	4.11464	4.78565	3.85245	0.671003	-0.262192	B11_log2FC >= -2	B12_log2FC >= -5
BE4-P602	GTTGTTCAACTCCTTCTCCTA	forward	Upstream	77	765	1378	16.071	202.886	251.957	4.00639	7.66452	7.97703	3.65813	3.97064	B11_log2FC >= -2	B12_log2FC >= -5
BE4-P603	GTGTTCAACTCCTTCTCCTAA	forward	Upstream	157	308	921	32.7682	81.6847	168.398	5.03423	6.35199	7.39573	1.31777	2.3615	B11_log2FC >= -2	B12_log2FC >= -5
BE4-P604	GTTCAACTCCTTCTCCTAAG	forward	Upstream	476	360	677	99.3482	95.4756	123.784	6.63442	6.57706	6.95168	-0.0573622	0.317261	B11_log2FC >= -2	B12_log2FC >= -5
BE4-P605	GTTCAACTCCTTCTCCTAAGG	forward	Upstream	432	498	291	90.1648	132.075	53.2071	6.49449	7.04521	5.73355	0.550717	-0.760946	B11_log2FC >= -2	B12_log2FC >= -5
BE4-P606	GAGAAATCAATATTTACGTCC	forward	Upstream	491	678	1608	102.479	179.812	294.01	6.67918	7.49035	8.19972	0.811165	1.52054	B11_log2FC >= -2	B12_log2FC >= -5
BE4-P607	GATATTTACGTCCAGACTCCA	forward	Upstream	658	537	1499	137.334	142.418	274.08	7.10155	7.15399	8.09846	0.052437	0.996907	B11_log2FC >= -2	B12_log2FC >= -5
BE4-P608	GACGTCCAGACTCCAGGTATC	forward	Upstream	902	561	741	188.261	148.783	135.486	7.55659	7.21706	7.082	-0.339524	-0.474587	B11_log2FC >= -2	B12_log2FC >= -5
BE4-P609	GACTCCAGGTATCCGTACAAT	forward	Upstream	862	393	1168	179.912	104.228	213.56	7.49115	6.70359	7.7385	-0.787556	0.247347	B11_log2FC >= -2	B12_log2FC >= -5
BE4-P610	GTTTATACTCAGCCAAAGGC	forward	Upstream	99	22	0	20.6628	5.83462	0	4.36896	2.54464	#NAME?	-1.82432	#NAME?	B11_log2FC >= -2	B12_log2FC < -5
BE4-P611	GTTTATACTCAGCCAAAGGCG	forward	Upstream	312	289	560	65.119	76.6457	102.392	6.02501	6.26013	6.67795	0.235126	0.652947	B11_log2FC >= -2	B12_log2FC >= -5
BE4-P612	GTTAAATTCCTGATTGATCAG	forward	Upstream	826	220	1021	172.398	58.3462	186.682	7.4296	5.86657	7.54444	-1.56304	0.114836	B11_log2FC >= -2	B12_log2FC >= -5
BE4-P613	GATTGATCAGTGTCTATTAGG	forward	Upstream	299	373	298	62.4057	98.9233	54.487	5.96361	6.62824	5.76784	0.664633	-0.195767	B11_log2FC >= -2	B12_log2FC >= -5
BE4-P614	GTCAGTGTCTATTAGGTGATT	forward	Upstream	798	639	486	166.554	169.469	88.8613	7.37985	7.40488	6.47348	0.0250297	-0.906366	B11_log2FC >= -2	B12_log2FC >= -5
BE4-P615	GCAGTGTCTATTAGGTGATTT	forward	Upstream	437	375	401	91.2083	99.4537	73.3197	6.51109	6.63595	6.19613	0.12486	-0.314965	B11_log2FC >= -2	B12_log2FC >= -5
BE4-P616	GTCTATACACAATTCCTAGAA	forward	Upstream	198	160	0	41.3255	42.4336	0	5.36896	5.40714	#NAME?	0.038174	#NAME?	B11_log2FC >= -2	B12_log2FC < -5
BE4-P617	GCTATACACAATTCCTAGAAA	forward	Upstream	105	39	62	21.915	10.3432	11.3362	4.45385	3.37061	3.50287	-1.08324	-0.950983	B11_log2FC >= -2	B12_log2FC >= -5
BE4-P618	GCACAATTCCTAGAAAGGAAA	forward	Upstream	214	267	400	44.665	70.8111	73.1369	5.48107	6.1459	6.19253	0.664831	0.711456	B11_log2FC >= -2	B12_log2FC >= -5
BE4-P619	GAAGGCAAATATAGAAAGTGG	forward	Upstream	428	387	405	89.3299	102.636	74.0511	6.48107	6.6814	6.21045	0.200325	-0.270622	B11_log2FC >= -2	B12_log2FC >= -5
BE4-P620	GAGGCAAATATAGAAAGTGGC	forward	Upstream	324	125	0	67.6236	33.1512	0	6.07945	5.05099	#NAME?	-1.02846	#NAME?	B11_log2FC >= -2	B12_log2FC < -5
BE4-P621	GTTTGAGGCAGAGAGGACAAT	forward	Upstream	624	455	273	130.238	120.671	49.9159	7.02501	6.91493	5.64143	-0.110077	-1.38358	B11_log2FC >= -2	B12_log2FC >= -5
BE4-P622	GGACAATGGCATTAGGCTAT	forward	Upstream	792	797	578	165.302	211.372	105.683	7.36896	7.72364	6.7236	0.354682	-0.645364	B11_log2FC >= -2	B12_log2FC >= -5
BE4-P623	GCAATGGCATTAGGCTATTGG	forward	Upstream	270	252	600	56.353	66.8329	109.705	5.81642	6.06249	6.77749	0.246067	0.96107	B11_log2FC >= -2	B12_log2FC >= -5
BE4-P624	GAATGGCATTAGGCTATTGGA	forward	Upstream	627	491	780	130.864	130.218	142.617	7.03193	7.02479	7.156	-0.00713991	0.124075	B11_log2FC >= -2	B12_log2FC >= -5
BE4-P625	GATTAGGCTATTGGAGGATCT	forward	Upstream	821	499	563	171.355	132.34	102.94	7.42084	7.0481	6.68566	-0.37274	-0.735181	B11_log2FC >= -2	B12_log2FC >= -5
BE4-P626	GGAGGATCTTGAAAGGCTGT	forward	Upstream	955	539	1499	199.323	142.948	274.08	7.63896	7.15935	8.09846	-0.479613	0.459494	B11_log2FC >= -2	B12_log2FC >= -5
BE4-P627	GAAAGGCTGTTGTTATCCTTC	forward	Upstream	163	27	37	34.0205	7.16067	6.76516	5.08833	2.84009	2.75812	-2.24824	-2.33021	B11_log2FC < -2	B12_log2FC >= -5
BE4-P628	GAGGCTGTTGTTATCCTTCTG	forward	Upstream	725	710	501	151.318	188.299	91.6039	7.24144	7.55688	6.51734	0.315441	-0.724104	B11_log2FC >= -2	B12_log2FC >= -5
BE4-P629	GATCCTTCTGTGGACAACAAC	forward	Upstream	256	322	73	53.431	85.3976	13.3475	5.7396	6.41612	3.7385	0.676519	-2.00111	B11_log2FC >= -2	B12_log2FC >= -5
BE4-P630	GATGTTAACAGTTAAACATCG	forward	Upstream	402	280	294	83.9033	74.2588	53.7556	6.39066	6.21449	5.74834	-0.176166	-0.642313	B11_log2FC >= -2	B12_log2FC >= -5
BE4-P631	GTTAAACATCGAGAAATTTC	forward	Upstream	135	56	0	28.1765	14.8518	0	4.81642	3.89256	#NAME?	-0.923858	#NAME?	B11_log2FC >= -2	B12_log2FC < -5
BE4-P632	GTTAAACATCGAGAAATTTCA	forward	Upstream	440	330	1028	91.8345	87.5193	187.962	6.52096	6.45153	7.5543	-0.069435	1.03333	B11_log2FC >= -2	B12_log2FC >= -5
BE4-P634	GAACATCGAGAAATTTCAGGA	forward	Upstream	24	215	345	5.00915	57.0201	63.0806	2.32457	5.8334	5.97912	3.50883	3.65456	B11_log2FC >= -2	B12_log2FC >= -5
BE4-P635	GAAATTTCAGGAGGATCTTTC	forward	Upstream	214	150	685	44.665	39.7815	125.247	5.48107	5.31403	6.96863	-0.167046	1.48756	B11_log2FC >= -2	B12_log2FC >= -5
BE4-P636	GTTTCAGGAGGATCTTTCAGA	forward	Upstream	714	432	353	149.022	114.571	64.5433	7.21938	6.84009	6.0122	-0.37929	-1.20719	B11_log2FC >= -2	B12_log2FC >= -5
BE4-P637	GGAGGATCTTTCAGAAGATG	forward	Upstream	173	144	697	36.1077	38.1902	127.441	5.17423	5.25513	6.99369	0.0808993	1.81945	B11_log2FC >= -2	B12_log2FC >= -5
BE4-P638	GGGCGTCAGCTCTTCACCGG	forward	Upstream	306	359	803	63.8667	95.2104	146.822	5.99699	6.57305	7.19793	0.576055	1.20093	B11_log2FC >= -2	B12_log2FC >= -5
BE4-P639	GACCCAAATACAACAAATCA	forward	Upstream	284	273	855	59.275	72.4023	156.33	5.88935	6.17796	7.28845	0.288613	1.3991	B11_log2FC >= -2	B12_log2FC >= -5
BE4-P640	GCCAAATACAACAAATCAAGT	forward	Upstream	722	597	256	150.692	158.33	46.8076	7.23546	7.30679	5.54867	0.0713346	-1.68679	B11_log2FC >= -2	B12_log2FC >= -5
BE4-P641	GATACAACAAATCAAGTCGCC	forward	Upstream	213	128	277	44.4562	33.9469	50.6473	5.47431	5.08521	5.66241	-0.389107	0.188099	B11_log2FC >= -2	B12_log2FC >= -5
BE4-P642	GACAAATCAAGTCGCCTGCCC	forward	Upstream	273	195	142	56.9791	51.7159	25.9636	5.83236	5.69254	4.69842	-0.139824	-1.13394	B11_log2FC >= -2	B12_log2FC >= -5
BE4-P643	GCAAATCAAGTCGCCTGCCCT	forward	Upstream	272	393	784	56.7704	104.228	143.348	5.82707	6.70359	7.16338	0.876525	1.33631	B11_log2FC >= -2	B12_log2FC >= -5
BE4-P644	GAATCAAGTCGCCTGCCCTGG	forward	Upstream	136	97	263	28.3852	25.7254	48.0875	4.82707	4.68512	5.58759	-0.141947	0.760523	B11_log2FC >= -2	B12_log2FC >= -5
BE4-P645	GCCTGCCCTGGCGACACTTT	forward	Upstream	249	202	187	51.97	53.5724	34.1915	5.69961	5.74342	5.09557	0.0438121	-0.604041	B11_log2FC >= -2	B12_log2FC >= -5
BE4-P646	GTGCCCTGGCGACACTTTCGA	forward	Upstream	420	379	827	87.6602	100.515	151.21	6.45385	6.65126	7.24041	0.197411	0.786564	B11_log2FC >= -2	B12_log2FC >= -5
BE4-P647	GCCCTGGCGACACTTTCGAA	forward	Upstream	181	286	149	37.7774	75.8501	27.2435	5.23945	6.24508	4.76784	1.00563	-0.471611	B11_log2FC >= -2	B12_log2FC >= -5
BE4-P648	GTGGCGACACTTTCGAAGGAC	forward	Upstream	419	447	398	87.4515	118.549	72.7712	6.45041	6.88934	6.1853	0.438927	-0.265115	B11_log2FC >= -2	B12_log2FC >= -5
BE4-P649	GGCGACACTTTCGAAGGACT	forward	Upstream	217	203	1168	45.2911	53.8376	213.56	5.50116	5.75054	7.7385	0.249387	2.23734	B11_log2FC >= -2	B12_log2FC >= -5
BE4-P650	GCGACACTTTCGAAGGACTGG	forward	Upstream	258	405	574	53.8484	107.41	104.951	5.75083	6.74699	6.71358	0.996153	0.962746	B11_log2FC >= -2	B12_log2FC >= -5
BE4-P651	GACACTTTCGAAGGACTGGAG	forward	Upstream	31	198	355	6.47016	52.5116	64.909	2.6938	5.71456	6.02035	3.02076	3.32655	B11_log2FC >= -2	B12_log2FC >= -5
BE4-P652	GCACTTTCGAAGGACTGGAGT	forward	Upstream	243	346	365	50.7177	91.7627	66.7374	5.66442	6.51984	6.06042	0.855418	0.396007	B11_log2FC >= -2	B12_log2FC >= -5
BE4-P653	GACTTTCGAAGGACTGGAGTG	forward	Upstream	289	216	279	60.3186	57.2854	51.013	5.91453	5.84009	5.67279	-0.0744357	-0.241738	B11_log2FC >= -2	B12_log2FC >= -5
BE4-P654	GAAGGACTGGAGTGGGAATC	forward	Upstream	766	337	0	159.876	89.3758	0	7.32081	6.48181	#NAME?	-0.838993	#NAME?	B11_log2FC >= -2	B12_log2FC < -5
BE4-P655	GAGGACTGGAGTGGGAATCAG	forward	Upstream	442	327	332	92.2519	86.7237	60.7036	6.52751	6.43835	5.92371	-0.0891532	-0.603797	B11_log2FC >= -2	B12_log2FC >= -5
BE4-P658	GCCGTTCGAAACTCCTCCTCT	forward	Promoter	100	79	82	20.8715	20.9516	14.9931	4.38346	4.38899	3.90622	0.00552706	-0.477238	B11_log2FC >= -2	B12_log2FC >= -5
BE4-P659	GTTCGAAACTCCTCCTCTTGC	forward	Promoter	161	249	138	33.6031	66.0373	25.2322	5.07052	6.04521	4.6572	0.974688	-0.413326	B11_log2FC >= -2	B12_log2FC >= -5
BE4-P660	GCGAAACTCCTCCTCTTGCAG	forward	Promoter	154	0	0	32.1421	0	0	5.00639	#NAME?	#NAME?	#NAME?	#NAME?	B11_log2FC < -2	B12_log2FC < -5
BE4-P661	GAAACTCCTCCTCTTGCAGTG	forward	Promoter	679	704	1093	141.717	186.708	199.847	7.14687	7.54464	7.64275	0.397766	0.495876	B11_log2FC >= -2	B12_log2FC >= -5
BE4-P662	GAACTCCTCCTCTTGCAGTGA	forward	Promoter	376	336	232	78.4767	89.1106	42.4194	6.29419	6.47752	5.40665	0.183331	-0.887541	B11_log2FC >= -2	B12_log2FC >= -5
[truncated: 11,243 more rows]

## Sheet: Supplementary Data 5
query	s.start.y	s.end.y	ferture.y	alignment_length	mismatches	Similar sequence	s.start.x	s.end.x	ferture.x
[truncated: 41,387 more rows]

[truncated: 1 more sheets: Supplementary Data 6]
